# Supplementary material for: Multi-omics network model reveals key genes associated with p-coumaric acid stress response in an industrial yeast strain
Source: Sci Rep. 2022 Dec 28;12:22466. doi: 10.1038/s41598-022-26843-2 (PMC9797568; doi:10.1038/s41598-022-26843-2)
Supplement: Supplementary file 2 — Supplementary Information 2. [file 41598_2022_26843_MOESM2_ESM.zip]

Archive with 1 entries (1 files):
- paperSA1_SupData.xlsx
