# Supplementary material for: Multi-omics network model reveals key genes associated with p-coumaric acid stress response in an industrial yeast strain
Source: Sci Rep. 2022 Dec 28;12:22466. doi: 10.1038/s41598-022-26843-2 (PMC9797568; doi:10.1038/s41598-022-26843-2)
Supplement: Supplementary file 2 — Supplementary Information 2. [file 41598_2022_26843_MOESM2_ESM.zip › paperSA1_SupData.xlsx]

## Sheet: Summary of Sup. Data.
Table	Description
S1 - Phenotypical data	Phenotypical data measured during fermentation processes of SA1 yeasts under control and p-Counaric acid stress conditions.
S2 - Differential expression	Differential gene expression measured between p-Coumarid acid stress vs. control conditions for SA1 yeasts.
S3 - Pathway impact	Predicted pathway alterations based on gene-expression changes for SA1 yeasts under p-Coumaric acid stress.
S4 - Cluster membership	Cluster membership for each differentially expressed gene indentified based on node-attributed-enhanced MCL.
S5 - Clusters expression	Overall distribution of gene expression changes (in log2(FoldChange)) for each MCL-defined cluster.
S6 - Clusters enrichment	Expanded list of functional enrichment classes calculated for each MCL-defined cluster.
S7 - Clusters phenotypes	Gene-Phenotype association table genereated by Bayesian inference based on changes observed in gene expression and phenotypical data.
S8 - Hub gene list	List of genes that were identified as hubs in the co-expressed clusters.
S9 - Short-variant data	Short-variant, SNPs and INDELs, data (in comparisson to S288C lab-strain) obtained through RNA-seq data.
S10 - Multi-omics network	Network model for the multi-omics integrated graph containing pathway impact, phenotype association and structural variants.

## Sheet: S1-Phenotypical Data
Component	DP06 (Control 1)	DP07 (Control 2)	DP09 (Treated 1)	DP19 (Treated 2)
µ (batch phase)	0.37	0.37	0.35	0.39
Dry mass (g/L)	2.64	2.6	2.145	2.19
Residual glucose (mM)	0.76	0.71	0.85	0.53
q glucose (mmol/g/h)	-5.42	-6.24	-7.7	-6.99
q CO2 (mmol/g/h)	8.8	11.2	11.76	10.31
q Ethanol (mmol/g/h)	8.62	9.13	14.1	12.45
q Glycerol (mmol/g/h)	0.97	1.04	1.02	0.67
q Lactate (mmol/g/h)	0.08	0.08	0.08	0.04
q Pyruvate (mmol/g/h)	0.016	0.017	0.04	0.018
q Acetate (mmol/g/h)	0	0	0	0
Biomass yield (g/g sugar)	0.11	0.099	0.09	0.086
Ethanol yield (g/g sugar)	0.407	0.38	0.47	0.456
C recovery	102.45	98.47	102.58	98.94

## Sheet: S2-Differential expression
geneID	logFC	logCPM	F	PValue	FDR	-log10(FDR)	Significance	DP06	DP07	DP19	DP09	preferredName	stringId
YLR142W	-3.93424	9.18562	11872.1	1.9602e-19	1.18494e-15	14.9263	|log2(FC)| ⩾ 1	10.0809	10.1165	6.13651	6.19545	PUT1	4932.YLR142W
YLR205C	-3.03735	8.72143	8487.41	1.48144e-18	3.27771e-15	14.4844	|log2(FC)| ⩾ 1	9.55311	9.56881	6.51312	6.53653	HMX1	4932.YLR205C
YEL039C	-2.66906	10.2724	8267.76	1.73498e-18	3.27771e-15	14.4844	|log2(FC)| ⩾ 1	11.0772	11.0501	8.41305	8.37662	CYC7	4932.YEL039C
YKL187C	-3.59455	8.03997	7886.66	2.30555e-18	3.27771e-15	14.4844	|log2(FC)| ⩾ 1	8.90352	8.96314	5.35139	5.33249	FAT3	4932.YKL187C
YGR052W	-3.59887	8.0653	7677.38	2.71109e-18	3.27771e-15	14.4844	|log2(FC)| ⩾ 1	8.93674	8.9813	5.32022	5.40508	FMP48	4932.YGR052W
YOR348C	-3.53482	7.53036	7353.2	3.51577e-18	3.54214e-15	14.4507	|log2(FC)| ⩾ 1	8.42421	8.41913	4.85688	4.92408	PUT4	4932.YOR348C
YKL217W	-2.56258	11.2538	6921.9	5.06e-18	4.36967e-15	14.3596	|log2(FC)| ⩾ 1	12.0013	12.0565	9.43704	9.4958	JEN1	4932.YKL217W
YNR002C	-3.54707	6.91972	6324.89	8.71144e-18	6.58258e-15	14.1816	|log2(FC)| ⩾ 1	7.80467	7.82563	4.24546	4.30249	ATO2	4932.YNR002C
YBR183W	-2.83396	8.26722	6053.43	1.13457e-17	7.6205e-15	14.118	|log2(FC)| ⩾ 1	9.06562	9.10316	6.21975	6.28366	YPC1	4932.YBR183W
YGR088W	-4.97354	7.07719	5626.69	1.76202e-17	1.06514e-14	13.9726	|log2(FC)| ⩾ 1	7.99684	8.09458	2.95665	3.20844	CTT1	4932.YGR088W
YPR151C	-3.0535	6.71129	5023.06	3.48927e-17	1.91751e-14	13.7173	|log2(FC)| ⩾ 1	7.5626	7.5598	4.49207	4.53304	SUE1	4932.YPR151C
YKR039W	-4.03092	8.05406	4850.12	4.30851e-17	2.17041e-14	13.6635	|log2(FC)| ⩾ 1	8.92537	9.02707	4.83616	5.05618	GAP1	4932.YKR039W
YDR256C	-2.84638	7.67159	4774.15	4.73802e-17	2.20318e-14	13.657	|log2(FC)| ⩾ 1	8.45598	8.52862	5.66124	5.63576	CTA1	4932.YDR256C
YDL110C	-2.10408	9.63358	4440.95	7.32328e-17	3.16209e-14	13.5	|log2(FC)| ⩾ 1	10.3441	10.3245	8.19709	8.26338	TMA17	4932.YDL110C
YDL085W	-3.04916	6.44415	4343.1	8.37414e-17	3.37478e-14	13.4718	|log2(FC)| ⩾ 1	7.29143	7.2984	4.2101	4.29231	NDE2	4932.YDL085W
YIL057C	-3.11531	8.05593	4276.62	9.18866e-17	3.47159e-14	13.4595	|log2(FC)| ⩾ 1	8.87192	8.93961	5.71014	5.87148	RGI2	4932.YIL057C
YPR145C-A	-3.75849	5.97736	4112.24	1.16326e-16	4.1364e-14	13.3834	|log2(FC)| ⩾ 1	6.92751	6.85954	3.18505	3.1115	YPR145C-A	4932.YPR145C-A
YGL205W	-2.4341	7.5823	4006.59	1.36047e-16	4.56892e-14	13.3402	|log2(FC)| ⩾ 1	8.31966	8.37162	5.89628	5.9306	POX1	4932.YGL205W
YHR008C	-1.9639	9.96616	3915.52	1.5623e-16	4.97058e-14	13.3036	|log2(FC)| ⩾ 1	10.6137	10.6635	8.64835	8.70155	SOD2	4932.YHR008C
YPL028W	-1.49896	11.5041	3811.87	1.83594e-16	5.40449e-14	13.2672	|log2(FC)| ⩾ 1	12.0696	12.0657	10.561	10.5765	ERG10	4932.YPL028W
YKL150W	-1.79435	9.63056	3797.71	1.87749e-16	5.40449e-14	13.2672	|log2(FC)| ⩾ 1	10.2486	10.2857	8.4758	8.47056	MCR1	4932.YKL150W
YLR109W	-1.73875	9.95081	3721.77	2.12006e-16	5.82536e-14	13.2347	|log2(FC)| ⩾ 1	10.5883	10.5605	8.82116	8.8505	AHP1	4932.YLR109W
YDR513W	-2.45629	6.65644	3622.84	2.49301e-16	6.36136e-14	13.1965	|log2(FC)| ⩾ 1	7.42256	7.43238	4.98583	4.96308	GRX2	4932.YDR513W
YLR149C	-2.43735	7.26097	3615.03	2.5256e-16	6.36136e-14	13.1965	|log2(FC)| ⩾ 1	8.00398	8.04842	5.55674	5.62499	YLR149C	4932.YLR149C
YGR281W	-1.98612	8.7214	3561.79	2.76134e-16	6.67692e-14	13.1754	|log2(FC)| ⩾ 1	9.36949	9.43138	7.41442	7.416	YOR1	4932.YGR281W
YPL004C	-1.89407	9.54103	3487.8	3.13289e-16	7.28397e-14	13.1376	|log2(FC)| ⩾ 1	10.1939	10.2055	8.268	8.34293	LSP1	4932.YPL004C
YPL230W	-2.95081	7.36703	3455.62	3.31251e-16	7.41634e-14	13.1298	|log2(FC)| ⩾ 1	8.14198	8.25979	5.22247	5.28541	USV1	4932.YPL230W
YER053C	-1.86716	8.61589	3431.75	3.45351e-16	7.45587e-14	13.1275	|log2(FC)| ⩾ 1	9.2597	9.28127	7.38142	7.42611	PIC2	4932.YER053C
YPR193C	-4.15484	5.24119	3378.15	3.79645e-16	7.91364e-14	13.1016	|log2(FC)| ⩾ 1	6.15802	6.21347	2.09536	2.02446	HPA2	4932.YPR193C
YNR019W	-1.63111	11.5596	3219.84	5.06656e-16	1.02091e-13	12.991	|log2(FC)| ⩾ 1	12.1341	12.1786	10.4945	10.5558	ARE2	4932.YNR019W
YML054C	-1.37616	11.3205	3152.88	5.74886e-16	1.12103e-13	12.9504	|log2(FC)| ⩾ 1	11.844	11.8579	10.4782	10.4715	CYB2	4932.YML054C
YDR453C	-2.86891	5.79013	3124.69	6.0678e-16	1.14624e-13	12.9407	|log2(FC)| ⩾ 1	6.63755	6.60805	3.76012	3.76414	TSA2	4932.YDR453C
YIL160C	-3.43674	5.44983	3084.31	6.56135e-16	1.20192e-13	12.9201	|log2(FC)| ⩾ 1	6.31984	6.36671	2.96516	2.87755	POT1	4932.YIL160C
YHL024W	-2.42052	6.26713	2930.69	8.91989e-16	1.5859e-13	12.7997	|log2(FC)| ⩾ 1	7.03591	7.03242	4.58332	4.65182	RIM4	4932.YHL024W
YDR505C	-2.33152	8.27057	2845.65	1.06468e-15	1.74044e-13	12.7593	|log2(FC)| ⩾ 1	8.95612	9.07156	6.71768	6.6504	PSP1	4932.YDR505C
YOR052C	-1.86046	7.92989	2845.46	1.06512e-15	1.74044e-13	12.7593	|log2(FC)| ⩾ 1	8.55926	8.61005	6.72646	6.72413	TMC1	4932.YOR052C
YLR174W	-3.57191	5.3586	2845.38	1.06528e-15	1.74044e-13	12.7593	|log2(FC)| ⩾ 1	6.26332	6.26455	2.60031	2.81262	IDP2	4932.YLR174W
YLR327C	-1.32912	10.9916	2829.24	1.10234e-15	1.7536e-13	12.7561	|log2(FC)| ⩾ 1	11.5148	11.5031	10.1808	10.179	TMA10	4932.YLR327C
YJL048C	-1.62164	9.0463	2783.49	1.21581e-15	1.88451e-13	12.7248	|log2(FC)| ⩾ 1	9.63617	9.65025	7.99717	8.04629	UBX6	4932.YJL048C
YML120C	-1.89114	9.66434	2734.78	1.35187e-15	2.04301e-13	12.6897	|log2(FC)| ⩾ 1	10.2786	10.3646	8.39781	8.46416	NDI1	4932.YML120C
YPR149W	-2.07998	9.30822	2706	1.44059e-15	2.124e-13	12.6728	|log2(FC)| ⩾ 1	9.9557	10.0525	7.88085	7.96858	NCE102	4932.YPR149W
YDR216W	-2.3837	6.46745	2681.81	1.52046e-15	2.18838e-13	12.6599	|log2(FC)| ⩾ 1	7.21024	7.24482	4.9019	4.79076	ADR1	4932.YDR216W
YML100W	-2.54312	7.53724	2588.82	1.87953e-15	2.63178e-13	12.5798	|log2(FC)| ⩾ 1	8.24703	8.38511	5.76234	5.7907	TSL1	4932.YML100W
YPR192W	-4.70111	4.68804	2573.26	1.94884e-15	2.63178e-13	12.5798	|log2(FC)| ⩾ 1	5.66408	5.65611	1.01669	1.02525	AQY1	4932.YPR192W
YKR097W	-3.43961	5.20576	2571	1.95914e-15	2.63178e-13	12.5798	|log2(FC)| ⩾ 1	6.06346	6.13678	2.64336	2.71447	PCK1	4932.YKR097W
YER054C	-2.61986	6.06759	2504.34	2.29401e-15	3.01463e-13	12.5208	|log2(FC)| ⩾ 1	6.83267	6.89828	4.307	4.19376	GIP2	4932.YER054C
YNL231C	-1.31422	10.7455	2454.23	2.59012e-15	3.33133e-13	12.4774	|log2(FC)| ⩾ 1	11.2407	11.2764	9.93788	9.95117	PDR16	4932.YNL231C
YGL101W	-1.70088	7.6182	2418.29	2.83011e-15	3.4945e-13	12.4566	|log2(FC)| ⩾ 1	8.2505	8.22481	6.52827	6.54726	YGL101W	4932.YGL101W
YOR173W	-1.9215	6.60964	2417.93	2.8326e-15	3.4945e-13	12.4566	|log2(FC)| ⩾ 1	7.28469	7.28001	5.3627	5.36359	DCS2	4932.YOR173W
YPL087W	-1.7686	7.35724	2379.55	3.11831e-15	3.77004e-13	12.4237	|log2(FC)| ⩾ 1	7.99133	7.99552	6.20096	6.25077	YDC1	4932.YPL087W
YLR411W	-1.92157	6.85955	2331.94	3.52064e-15	4.10958e-13	12.3862	|log2(FC)| ⩾ 1	7.55664	7.50563	5.59699	5.62634	CTR3	4932.YLR411W
YML075C	-1.53778	12.4148	2330.35	3.53512e-15	4.10958e-13	12.3862	|log2(FC)| ⩾ 1	12.9363	13.0382	11.4321	11.4686	HMG1	4932.YML075C
YHR202W	-1.8258	7.39126	2316.93	3.65984e-15	4.17429e-13	12.3794	|log2(FC)| ⩾ 1	8.00972	8.07025	6.22419	6.20723	YHR202W	4932.YHR202W
YFR033C	-1.31791	9.84585	2306.69	3.7585e-15	4.20744e-13	12.376	|log2(FC)| ⩾ 1	10.3717	10.3497	9.04196	9.04401	QCR6	4932.YFR033C
YML126C	-1.31593	11.7723	2272.79	4.10794e-15	4.515e-13	12.3453	|log2(FC)| ⩾ 1	12.262	12.3088	10.9432	10.9958	ERG13	4932.YML126C
YPR184W	-1.59939	8.64677	2229.94	4.6051e-15	4.97104e-13	12.3036	|log2(FC)| ⩾ 1	9.20848	9.2687	7.6163	7.66326	GDB1	4932.YPR184W
YER141W	-1.43233	10.3828	2213.14	4.81904e-15	5.04332e-13	12.2973	|log2(FC)| ⩾ 1	10.8954	10.9623	9.47988	9.51397	COX15	4932.YER141W
YBR212W	-1.86898	7.67435	2211.62	4.83892e-15	5.04332e-13	12.2973	|log2(FC)| ⩾ 1	8.28943	8.37331	6.4448	6.48313	NGR1	4932.YBR212W
YJR104C	-1.33564	9.67206	2203.51	4.94685e-15	5.06842e-13	12.2951	|log2(FC)| ⩾ 1	10.174	10.2101	8.85532	8.85814	SOD1	4932.YJR104C
YMR266W	-1.9746	8.0488	2195.84	5.05147e-15	5.08936e-13	12.2933	|log2(FC)| ⩾ 1	8.66865	8.78422	6.76596	6.74168	RSN1	4932.YMR266W
YMR086W	-1.66645	8.33813	2179.25	5.2867e-15	5.23904e-13	12.2807	|log2(FC)| ⩾ 1	8.91201	8.98199	7.25615	7.30656	SEG1	4932.YMR086W
YMR031C	-1.51072	8.81543	2154.58	5.66065e-15	5.51913e-13	12.2581	|log2(FC)| ⩾ 1	9.3539	9.41461	7.86161	7.88673	EIS1	4932.YMR031C
YIL155C	-1.38179	8.84255	2141.23	5.87575e-15	5.63792e-13	12.2489	|log2(FC)| ⩾ 1	9.37204	9.38155	7.97969	8.01081	GUT2	4932.YIL155C
YIL136W	-1.85094	6.80606	2112.4	6.37384e-15	6.02029e-13	12.2204	|log2(FC)| ⩾ 1	7.4705	7.45494	5.65336	5.57273	OM45	4932.YIL136W
YPL061W	-1.10133	13.2556	2095.97	6.67966e-15	6.21208e-13	12.2068	|log2(FC)| ⩾ 1	13.6908	13.7167	12.5757	12.6288	ALD6	4932.YPL061W
YBR244W	-1.94795	6.45011	2048.78	7.6577e-15	6.95944e-13	12.1574	|log2(FC)| ⩾ 1	7.14023	7.11773	5.22601	5.13986	GPX2	4932.YBR244W
YMR280C	-2.09647	6.45727	2046.3	7.71352e-15	6.95944e-13	12.1574	|log2(FC)| ⩾ 1	7.12117	7.20971	5.075	5.07014	CAT8	4932.YMR280C
YLR153C	-1.05348	12.3365	2002.19	8.79095e-15	7.8149e-13	12.1071	|log2(FC)| ⩾ 1	12.7537	12.7849	11.7065	11.7253	ACS2	4932.YLR153C
YLR345W	-1.54865	7.26312	1928.26	1.1017e-14	9.65181e-13	12.0154	|log2(FC)| ⩾ 1	7.8419	7.84985	6.28747	6.3091	YLR345W	4932.YLR345W
YMR015C	-1.0455	12.8578	1923.01	1.11985e-14	9.67072e-13	12.0145	|log2(FC)| ⩾ 1	13.264	13.3116	12.2516	12.2333	ERG5	4932.YMR015C
YJR048W	-1.18408	9.75148	1897.32	1.21396e-14	1.03358e-12	11.9857	|log2(FC)| ⩾ 1	10.2231	10.2304	9.04548	9.04009	CYC1	4932.YJR048W
YGR049W	-1.06199	11.5648	1875.14	1.30266e-14	1.09369e-12	11.9611	|log2(FC)| ⩾ 1	11.9896	12.0115	10.9497	10.9275	SCM4	4932.YGR049W
YHL021C	-1.52581	8.05796	1867.82	1.33357e-14	1.10206e-12	11.9578	|log2(FC)| ⩾ 1	8.60816	8.65669	7.07737	7.13695	AIM17	4932.YHL021C
YBR132C	-1.96661	5.86415	1859.98	1.36763e-14	1.10206e-12	11.9578	|log2(FC)| ⩾ 1	6.55026	6.54783	4.57779	4.59503	AGP2	4932.YBR132C
YMR110C	-1.54074	8.55144	1859.91	1.36795e-14	1.10206e-12	11.9578	|log2(FC)| ⩾ 1	9.09341	9.1635	7.55738	7.61919	HFD1	4932.YMR110C
YDR171W	-1.72631	6.45793	1855.95	1.38555e-14	1.10206e-12	11.9578	|log2(FC)| ⩾ 1	7.07292	7.10148	5.36431	5.36197	HSP42	4932.YDR171W
YPR061C	-1.69843	6.90406	1786.11	1.74386e-14	1.36904e-12	11.8636	|log2(FC)| ⩾ 1	7.53065	7.51984	5.78173	5.87376	JID1	4932.YPR061C
YML128C	-1.78327	6.37723	1778.94	1.78643e-14	1.38448e-12	11.8587	|log2(FC)| ⩾ 1	6.99518	7.04469	5.25406	5.22431	MSC1	4932.YML128C
YBR230C	-2.22143	6.71191	1772.61	1.825e-14	1.39647e-12	11.855	|log2(FC)| ⩾ 1	7.42338	7.46252	5.11761	5.3242	OM14	4932.YBR230C
YAL039C	-1.39672	7.91801	1765.69	1.86832e-14	1.41175e-12	11.8502	|log2(FC)| ⩾ 1	8.45338	8.46313	7.0406	7.0834	CYC3	4932.YAL039C
YBR050C	-1.52076	7.29075	1745.24	2.00349e-14	1.4952e-12	11.8253	|log2(FC)| ⩾ 1	7.84374	7.88826	6.35458	6.33823	REG2	4932.YBR050C
YMR250W	-1.52816	7.5219	1736.43	2.06517e-14	1.52243e-12	11.8175	|log2(FC)| ⩾ 1	8.07215	8.12455	6.59078	6.55153	GAD1	4932.YMR250W
YDR380W	1.09906	10.0982	1714.74	2.22683e-14	1.62183e-12	11.79	|log2(FC)| ⩾ 1	9.44705	9.44382	10.5504	10.5383	ARO10	4932.YDR380W
YBL043W	-1.10069	10.0374	1706.88	2.28894e-14	1.64722e-12	11.7832	|log2(FC)| ⩾ 1	10.4802	10.4924	9.38804	9.38341	ECM13	4932.YBL043W
YHR190W	-1.10556	10.2877	1690.19	2.42783e-14	1.72662e-12	11.7628	|log2(FC)| ⩾ 1	10.7257	10.7503	9.62176	9.6433	ERG9	4932.YHR190W
YMR220W	-1.25401	8.84607	1685.31	2.47025e-14	1.73635e-12	11.7604	|log2(FC)| ⩾ 1	9.32186	9.36483	8.0966	8.08289	ERG8	4932.YMR220W
YNL100W	-1.43322	7.7097	1672.34	2.58735e-14	1.79776e-12	11.7453	|log2(FC)| ⩾ 1	8.23495	8.28565	6.8209	6.83514	MIC27	4932.YNL100W
YGR051C	-1.91037	5.78171	1658.82	2.71631e-14	1.86592e-12	11.7291	|log2(FC)| ⩾ 1	6.44691	6.4629	4.52697	4.56999	YGR051C	4932.YGR051C
YGR067C	-2.92661	4.84177	1647.19	2.83328e-14	1.9244e-12	11.7157	|log2(FC)| ⩾ 1	5.65016	5.71873	2.73577	2.81262	YGR067C	4932.YGR067C
YPL117C	-1.25373	10.9574	1624.33	3.0808e-14	2.06927e-12	11.6842	|log2(FC)| ⩾ 1	11.4232	11.4818	10.2334	10.1641	IDI1	4932.YPL117C
YOL126C	-2.82669	5.37375	1604.95	3.31052e-14	2.19913e-12	11.6577	|log2(FC)| ⩾ 1	6.17951	6.22571	3.23516	3.52451	MDH2	4932.YOL126C
YOR215C	-1.47002	6.78807	1594.69	3.44027e-14	2.26048e-12	11.6458	|log2(FC)| ⩾ 1	7.3542	7.34877	5.88175	5.88396	AIM41	4932.YOR215C
YOL101C	-1.35148	8.20981	1566.34	3.83051e-14	2.48983e-12	11.6038	|log2(FC)| ⩾ 1	8.70363	8.76903	7.39684	7.37442	IZH4	4932.YOL101C
YNL280C	-1.13818	9.11143	1559.59	3.93084e-14	2.52786e-12	11.5972	|log2(FC)| ⩾ 1	9.56522	9.58095	8.42562	8.44459	ERG24	4932.YNL280C
YIR019C	1.3525	12.6427	1556.81	3.97318e-14	2.52819e-12	11.5972	|log2(FC)| ⩾ 1	11.8133	11.8132	13.101	13.2277	FLO11	4932.YIR019C
YMR058W	-1.2193	8.56846	1540.77	4.22732e-14	2.66189e-12	11.5748	|log2(FC)| ⩾ 1	9.05904	9.05279	7.81265	7.86087	FET3	4932.YMR058W
YJL105W	-1.66894	7.50575	1524.57	4.50363e-14	2.80664e-12	11.5518	|log2(FC)| ⩾ 1	8.06797	8.16618	6.48307	6.41602	SET4	4932.YJL105W
YDR492W	-1.285	11.0197	1498.86	4.9866e-14	3.07592e-12	11.512	|log2(FC)| ⩾ 1	11.471	11.5757	10.2477	10.231	IZH1	4932.YDR492W
YDR270W	-1.56327	8.49824	1480.98	5.35811e-14	3.27169e-12	11.4852	|log2(FC)| ⩾ 1	9.03003	9.13133	7.55914	7.47714	CCC2	4932.YDR270W
YHR001W-A	-1.37355	8.15101	1472.28	5.55053e-14	3.35529e-12	11.4743	|log2(FC)| ⩾ 1	8.70329	8.66501	7.35172	7.26945	QCR10	4932.YHR001W-A
YCR010C	-3.80201	4.33747	1451.78	6.03655e-14	3.61296e-12	11.4421	|log2(FC)| ⩾ 1	5.28596	5.23965	1.55663	1.44806	ADY2	4932.YCR010C
YEL024W	-1.14274	9.00354	1442.87	6.26335e-14	3.71196e-12	11.4304	|log2(FC)| ⩾ 1	9.46616	9.4674	8.30051	8.34765	RIP1	4932.YEL024W
YER079W	-1.65192	5.97976	1440.05	6.3372e-14	3.71926e-12	11.4295	|log2(FC)| ⩾ 1	6.60109	6.58412	4.95198	4.93502	YER079W	4932.YER079W
YNL052W	-1.07009	9.2529	1423.14	6.80151e-14	3.95337e-12	11.403	|log2(FC)| ⩾ 1	9.68983	9.69555	8.63274	8.61272	COX5A	4932.YNL052W
YGR174C	-2.01681	5.40188	1417.42	6.96737e-14	4.01121e-12	11.3967	|log2(FC)| ⩾ 1	6.10999	6.08708	4.04333	4.13047	CBP4	4932.YGR174C
YJL079C	-1.22272	9.83074	1410.03	7.1889e-14	4.09971e-12	11.3872	|log2(FC)| ⩾ 1	10.3226	10.3127	9.04949	9.1393	PRY1	4932.YJL079C
YOR065W	-1.14379	9.82878	1399.88	7.50663e-14	4.23321e-12	11.3733	|log2(FC)| ⩾ 1	10.2671	10.3155	9.12202	9.17318	CYT1	4932.YOR065W
YDR247W	-1.57612	6.51642	1398.13	7.56306e-14	4.23321e-12	11.3733	|log2(FC)| ⩾ 1	7.1039	7.11318	5.48608	5.5811	VHS1	4932.YDR247W
YGL040C	-1.06411	9.38177	1392.7	7.74103e-14	4.29308e-12	11.3672	|log2(FC)| ⩾ 1	9.81603	9.82293	8.77109	8.73979	HEM2	4932.YGL040C
YHR072W	-1.01036	9.88668	1387.69	7.91004e-14	4.34693e-12	11.3618	|log2(FC)| ⩾ 1	10.2956	10.3169	9.29314	9.29894	ERG7	4932.YHR072W
YMR302C	-1.23533	8.34077	1384.77	8.0104e-14	4.36242e-12	11.3603	|log2(FC)| ⩾ 1	8.80074	8.86544	7.59522	7.60179	YME2	4932.YMR302C
YER081W	0.9002	11.3315	1373.75	8.4027e-14	4.53521e-12	11.3434	|log2(FC)| ⩾ 0.5	10.8162	10.8077	11.7199	11.7043	SER3	4932.YER081W
YGL160W	-1.74126	7.87254	1367.83	8.62254e-14	4.61268e-12	11.336	|log2(FC)| ⩾ 1	8.42483	8.57295	6.75127	6.76944	AIM14	4932.YGL160W
YKL093W	-1.72945	5.82119	1332.86	1.00681e-13	5.3023e-12	11.2755	|log2(FC)| ⩾ 1	6.45093	6.45572	4.76972	4.6833	MBR1	4932.YKL093W
YOR100C	-1.8031	5.58066	1332.29	1.00939e-13	5.3023e-12	11.2755	|log2(FC)| ⩾ 1	6.214	6.24711	4.45328	4.40987	CRC1	4932.YOR100C
YBL045C	-1.12305	10.0009	1330.51	1.01748e-13	5.3023e-12	11.2755	|log2(FC)| ⩾ 1	10.4321	10.4813	9.30491	9.3625	COR1	4932.YBL045C
YLR299W	-1.80979	6.0961	1327.11	1.03316e-13	5.33801e-12	11.2726	|log2(FC)| ⩾ 1	6.69362	6.79656	4.94124	4.9372	ECM38	4932.YLR299W
YBR026C	-1.47952	6.29332	1320.83	1.06293e-13	5.44529e-12	11.264	|log2(FC)| ⩾ 1	6.848	6.87337	5.37073	5.39561	ETR1	4932.YBR026C
YML042W	-1.96293	6.04775	1288.18	1.2346e-13	6.27157e-12	11.2026	|log2(FC)| ⩾ 1	6.6834	6.7775	4.70006	4.84047	CAT2	4932.YML042W
YMR105C	-1.39516	8.50367	1280.86	1.27738e-13	6.43479e-12	11.1915	|log2(FC)| ⩾ 1	9.0044	9.0791	7.59761	7.69578	PGM2	4932.YMR105C
YHR037W	-1.19808	7.98097	1278.16	1.29362e-13	6.46276e-12	11.1896	|log2(FC)| ⩾ 1	8.44312	8.48268	7.24658	7.28407	PUT2	4932.YHR037W
YDL169C	-2.88389	4.58118	1263.3	1.38732e-13	6.79966e-12	11.1675	|log2(FC)| ⩾ 1	5.38851	5.45007	2.56716	2.54207	UGX2	4932.YDL169C
YKL188C	-1.66935	5.97215	1262.91	1.38989e-13	6.79966e-12	11.1675	|log2(FC)| ⩾ 1	6.5555	6.62236	4.94555	4.89973	PXA2	4932.YKL188C
YOR356W	-1.13158	9.07215	1262.17	1.3948e-13	6.79966e-12	11.1675	|log2(FC)| ⩾ 1	9.49751	9.56529	8.39957	8.40127	CIR2	4932.YOR356W
YOR317W	-0.975252	10.7797	1257.34	1.42712e-13	6.90157e-12	11.1611	|log2(FC)| ⩾ 0.5	11.163	11.2107	10.1978	10.2258	FAA1	4932.YOR317W
YDR494W	-1.11135	8.09923	1237.68	1.56817e-13	7.5235e-12	11.1236	|log2(FC)| ⩾ 1	8.53957	8.56815	7.4383	7.44765	RSM28	4932.YDR494W
YGR243W	-1.00411	9.54502	1234.48	1.59265e-13	7.58076e-12	11.1203	|log2(FC)| ⩾ 1	9.97349	9.95207	8.97561	8.94185	MPC3	4932.YGR243W
YMR009W	-1.24932	7.13839	1230.65	1.62248e-13	7.66241e-12	11.1156	|log2(FC)| ⩾ 1	7.62196	7.65373	6.38819	6.39082	ADI1	4932.YMR009W
YBR126C	-1.02517	8.72765	1226.18	1.6582e-13	7.71547e-12	11.1126	|log2(FC)| ⩾ 1	9.14472	9.1619	8.13057	8.12624	TPS1	4932.YBR126C
YOR220W	-1.43429	6.49322	1226.05	1.65924e-13	7.71547e-12	11.1126	|log2(FC)| ⩾ 1	7.01976	7.07519	5.59973	5.63038	RCN2	4932.YOR220W
YMR145C	-1.00779	9.37283	1215.68	1.74568e-13	8.05545e-12	11.0939	|log2(FC)| ⩾ 1	9.77475	9.80908	8.77518	8.79351	NDE1	4932.YMR145C
YLR177W	-1.37136	7.20587	1213.91	1.7609e-13	8.06413e-12	11.0934	|log2(FC)| ⩾ 1	7.71954	7.76176	6.32761	6.41211	YLR177W	4932.YLR177W
YHR039C	-1.08207	11.1087	1207.18	1.82046e-13	8.27421e-12	11.0823	|log2(FC)| ⩾ 1	11.5065	11.5943	10.4537	10.4843	MSC7	4932.YHR039C
YMR120C	0.865933	11.033	1202.57	1.86257e-13	8.40239e-12	11.0756	|log2(FC)| ⩾ 0.5	10.5469	10.5242	11.3998	11.4032	ADE17	4932.YMR120C
YMR318C	-1.14356	7.97097	1196.1	1.92362e-13	8.58952e-12	11.066	|log2(FC)| ⩾ 1	8.41621	8.45575	7.28021	7.30572	ADH6	4932.YMR318C
YBR016W	-1.30584	7.68963	1195.18	1.93246e-13	8.58952e-12	11.066	|log2(FC)| ⩾ 1	8.24564	8.16227	6.89402	6.90466	YBR016W	4932.YBR016W
YGL001C	-0.962624	10.3504	1187.31	2.01036e-13	8.87052e-12	11.0521	|log2(FC)| ⩾ 0.5	10.7295	10.7775	9.80043	9.78181	ERG26	4932.YGL001C
YML057W	-1.22851	7.31674	1185.04	2.03342e-13	8.90726e-12	11.0503	|log2(FC)| ⩾ 1	7.79204	7.82686	6.56442	6.59906	CMP2	4932.YML057W
YLR058C	0.926301	11.7952	1173.46	2.15639e-13	9.37796e-12	11.0279	|log2(FC)| ⩾ 0.5	11.2893	11.2274	12.171	12.1988	SHM2	4932.YLR058C
YPR194C	1.03904	8.66995	1165.3	2.24817e-13	9.70727e-12	11.0129	|log2(FC)| ⩾ 1	8.07789	8.03484	9.0972	9.09342	OPT2	4932.YPR194C
YHR080C	-2.16306	6.37824	1159.12	2.32082e-13	9.94988e-12	11.0022	|log2(FC)| ⩾ 1	7.00997	7.18485	4.99624	4.88175	LAM4	4932.YHR080C
YLR152C	-1.50979	5.82428	1154.21	2.38035e-13	1.01333e-11	10.9943	|log2(FC)| ⩾ 1	6.39775	6.40447	4.89968	4.88852	YLR152C	4932.YLR152C
YDR406W	-1.28907	7.41693	1140.88	2.55149e-13	1.0735e-11	10.9692	|log2(FC)| ⩾ 1	7.89217	7.96215	6.61801	6.66032	PDR15	4932.YDR406W
YGR060W	-0.748854	12.4491	1140.45	2.55721e-13	1.0735e-11	10.9692	|log2(FC)| ⩾ 0.5	12.7762	12.7751	12.02	12.0336	ERG25	4932.YGR060W
YPL095C	-1.0273	8.57142	1137.66	2.59488e-13	1.0818e-11	10.9659	|log2(FC)| ⩾ 1	8.97886	9.01695	7.97101	7.97098	EEB1	4932.YPL095C
YMR056C	-1.45794	6.06989	1136.35	2.61278e-13	1.0818e-11	10.9659	|log2(FC)| ⩾ 1	6.61979	6.64427	5.14969	5.20275	AAC1	4932.YMR056C
YNR018W	-1.01553	8.40469	1123.72	2.7932e-13	1.14814e-11	10.94	|log2(FC)| ⩾ 1	8.83346	8.82176	7.82585	7.79876	RCF2	4932.YNR018W
YKL142W	-1.15223	7.48089	1122.53	2.811e-13	1.14814e-11	10.94	|log2(FC)| ⩾ 1	7.93444	7.96496	6.78771	6.80862	MRP8	4932.YKL142W
YHR174W	0.832259	11.8222	1116.91	2.89657e-13	1.17515e-11	10.9299	|log2(FC)| ⩾ 0.5	11.3658	11.3273	12.167	12.1907	ENO2	4932.YHR174W
YDR504C	-2.05096	5.21986	1112.86	2.96006e-13	1.1929e-11	10.9234	|log2(FC)| ⩾ 1	5.95663	5.89058	3.95212	3.80287	SPG3	4932.YDR504C
YKL148C	-1.04904	8.60592	1108.88	3.02403e-13	1.21061e-11	10.917	|log2(FC)| ⩾ 1	9.01381	9.06503	7.981	8.00069	SDH1	4932.YKL148C
YGL191W	-1.07665	8.47742	1103.89	3.10661e-13	1.23549e-11	10.9082	|log2(FC)| ⩾ 1	8.95073	8.88931	7.8473	7.84066	COX13	4932.YGL191W
YGR149W	-1.75139	5.78922	1094.3	3.27294e-13	1.29313e-11	10.8884	|log2(FC)| ⩾ 1	6.41268	6.44045	4.75507	4.59779	GPC1	4932.YGR149W
YER035W	-1.95131	5.91731	1092.72	3.30129e-13	1.29586e-11	10.8874	|log2(FC)| ⩾ 1	6.66966	6.5244	4.68469	4.61693	EDC2	4932.YER035W
YGR008C	-1.12269	7.86343	1087.4	3.3988e-13	1.32553e-11	10.8776	|log2(FC)| ⩾ 1	8.34581	8.29819	7.21304	7.18676	STF2	4932.YGR008C
YOR010C	-1.96601	4.99905	1085.6	3.43259e-13	1.33013e-11	10.8761	|log2(FC)| ⩾ 1	5.65992	5.71205	3.69511	3.75922	TIR2	4932.YOR010C
YMR002W	-1.18702	8.03272	1075.2	3.6358e-13	1.3999e-11	10.8539	|log2(FC)| ⩾ 1	8.51538	8.50718	7.27723	7.3708	MIX17	4932.YMR002W
YGL234W	0.928652	10.7989	1071.74	3.70631e-13	1.41802e-11	10.8483	|log2(FC)| ⩾ 0.5	10.2909	10.2294	11.1771	11.201	ADE5,7	4932.YGL234W
YNL194C	-3.33039	4.63739	1063.25	3.88664e-13	1.47766e-11	10.8304	|log2(FC)| ⩾ 1	5.54571	5.50209	2.42637	1.97445	YNL194C	4932.YNL194C
YLR038C	-1.0693	7.91054	1061.62	3.92244e-13	1.48195e-11	10.8292	|log2(FC)| ⩾ 1	8.35593	8.34813	7.30389	7.26209	COX12	4932.YLR038C
YGR050C	-1.7312	6.12127	1057.88	4.00594e-13	1.50409e-11	10.8227	|log2(FC)| ⩾ 1	6.70039	6.80348	4.96265	5.08396	YGR050C	4932.YGR050C
YBR242W	-1.06113	7.88199	1051.7	4.1486e-13	1.54426e-11	10.8113	|log2(FC)| ⩾ 1	8.33367	8.30796	7.27252	7.24768	YBR242W	4932.YBR242W
YFL030W	-2.61806	4.64137	1051.04	4.16401e-13	1.54426e-11	10.8113	|log2(FC)| ⩾ 1	5.49207	5.39445	2.78466	2.89558	AGX1	4932.YFL030W
YDR294C	-1.03645	7.85607	1049.88	4.19166e-13	1.54503e-11	10.8111	|log2(FC)| ⩾ 1	8.2865	8.28723	7.2505	7.25119	DPL1	4932.YDR294C
YOR019W	-2.11577	4.90379	1038.71	4.46801e-13	1.63692e-11	10.786	|log2(FC)| ⩾ 1	5.57402	5.6672	3.50397	3.52451	YOR019W	4932.YOR019W
YNL115C	-1.64458	5.64828	1027.59	4.76437e-13	1.73498e-11	10.7607	|log2(FC)| ⩾ 1	6.21684	6.30238	4.61341	4.62506	YNL115C	4932.YNL115C
YGR175C	-0.687152	13.0971	1022.52	4.90716e-13	1.77627e-11	10.7505	|log2(FC)| ⩾ 0.5	13.3942	13.4062	12.724	12.7021	ERG1	4932.YGR175C
YBL078C	-1.71926	5.33172	1018.36	5.02795e-13	1.80917e-11	10.7425	|log2(FC)| ⩾ 1	5.92806	5.99657	4.24895	4.24739	ATG8	4932.YBL078C
YNL156C	-1.10957	8.58567	1017.04	5.06724e-13	1.81251e-11	10.7417	|log2(FC)| ⩾ 1	9.05112	9.0268	7.88366	7.97443	NSG2	4932.YNL156C
YOR273C	-1.20487	7.72577	1015.06	5.12654e-13	1.82294e-11	10.7392	|log2(FC)| ⩾ 1	8.18753	8.23299	6.96308	7.04807	TPO4	4932.YOR273C
YJL116C	-1.23623	7.21909	1010.58	5.26358e-13	1.84615e-11	10.7337	|log2(FC)| ⩾ 1	7.69838	7.73039	6.43488	6.52209	NCA3	4932.YJL116C
YLR056W	-0.699038	12.4684	1010.27	5.2732e-13	1.84615e-11	10.7337	|log2(FC)| ⩾ 0.5	12.7748	12.7774	12.0739	12.0802	ERG3	4932.YLR056W
YPL189C-A	-1.32596	6.16086	1009.94	5.28344e-13	1.84615e-11	10.7337	|log2(FC)| ⩾ 1	6.70242	6.66861	5.37393	5.34894	COA2	4932.YPL189C-A
YMR251W-A	-1.21002	8.79859	1003.65	5.48415e-13	1.90527e-11	10.72	|log2(FC)| ⩾ 1	9.26987	9.29574	8.01059	8.13315	HOR7	4932.YMR251W-A
YBR149W	-0.986417	9.39227	1002.62	5.51801e-13	1.90608e-11	10.7199	|log2(FC)| ⩾ 0.5	9.77828	9.82981	8.79456	8.84109	ARA1	4932.YBR149W
YGR035C	-0.870053	9.73425	998.885	5.6421e-13	1.93787e-11	10.7127	|log2(FC)| ⩾ 0.5	10.1006	10.1109	9.2227	9.24876	YGR035C	4932.YGR035C
YJL112W	-1.21916	6.74792	995.565	5.75531e-13	1.96558e-11	10.7065	|log2(FC)| ⩾ 1	7.21119	7.26686	6.01781	6.02473	MDV1	4932.YJL112W
YMR134W	-0.989962	8.13954	985.336	6.12103e-13	2.07874e-11	10.6822	|log2(FC)| ⩾ 0.5	8.53673	8.57166	7.56195	7.56741	ERG29	4932.YMR134W
YKL094W	-1.06483	7.59782	983.063	6.20594e-13	2.08935e-11	10.68	|log2(FC)| ⩾ 1	8.02518	8.0516	6.98939	6.95872	YJU3	4932.YKL094W
YMR256C	-1.25498	7.4114	982.654	6.2214e-13	2.08935e-11	10.68	|log2(FC)| ⩾ 1	7.94417	7.87906	6.69867	6.61547	COX7	4932.YMR256C
YPL222W	-2.39446	4.90779	978.015	6.39951e-13	2.134e-11	10.6708	|log2(FC)| ⩾ 1	5.59161	5.75426	3.27677	3.30602	FMP40	4932.YPL222W
YJL164C	-2.00364	4.79935	977.346	6.42567e-13	2.134e-11	10.6708	|log2(FC)| ⩾ 1	5.49363	5.49588	3.49225	3.50703	TPK1	4932.YJL164C
YJL100W	-1.06737	7.95787	976.468	6.46024e-13	2.134e-11	10.6708	|log2(FC)| ⩾ 1	8.37172	8.42506	7.31516	7.34807	LSB6	4932.YJL100W
YCR061W	-1.27826	6.32764	972.018	6.63863e-13	2.18101e-11	10.6613	|log2(FC)| ⩾ 1	6.8302	6.84557	5.52975	5.5922	YCR061W	4932.YCR061W
YGR086C	-0.935126	9.68582	962.488	7.04043e-13	2.30051e-11	10.6382	|log2(FC)| ⩾ 0.5	10.0495	10.11	9.15528	9.1348	PIL1	4932.YGR086C
YGR110W	-2.39652	4.91638	959.425	7.17555e-13	2.33205e-11	10.6323	|log2(FC)| ⩾ 1	5.61331	5.75165	3.20674	3.38472	CLD1	4932.YGR110W
YPL123C	-1.72479	5.37922	958.447	7.21935e-13	2.33374e-11	10.6319	|log2(FC)| ⩾ 1	5.97014	6.05155	4.32694	4.2544	RNY1	4932.YPL123C
YDR074W	-1.44911	8.07684	954.402	7.40373e-13	2.38062e-11	10.6233	|log2(FC)| ⩾ 1	8.55385	8.7044	7.15426	7.21036	TPS2	4932.YDR074W
YLR214W	-1.06536	7.95248	952.178	7.50745e-13	2.40119e-11	10.6196	|log2(FC)| ⩾ 1	8.3846	8.40056	7.36222	7.29217	FRE1	4932.YLR214W
YPR035W	0.730953	11.9558	947.982	7.70782e-13	2.4523e-11	10.6104	|log2(FC)| ⩾ 0.5	11.5599	11.5284	12.2747	12.2757	GLN1	4932.YPR035W
YAL061W	-1.81992	5.34055	945.263	7.84097e-13	2.4816e-11	10.6053	|log2(FC)| ⩾ 1	5.93955	6.04838	4.14793	4.21186	BDH2	4932.YAL061W
YGL253W	0.872303	9.45633	940.589	8.07618e-13	2.54273e-11	10.5947	|log2(FC)| ⩾ 0.5	8.95229	8.95567	9.80895	9.84319	HXK2	4932.YGL253W
YLR395C	-1.03175	7.68624	934.792	8.37939e-13	2.62453e-11	10.5809	|log2(FC)| ⩾ 1	8.09777	8.13357	7.09492	7.07403	COX8	4932.YLR395C
YML008C	-0.780914	11.9691	926.013	8.86427e-13	2.76209e-11	10.5588	|log2(FC)| ⩾ 0.5	12.28	12.3346	11.5348	11.5184	ERG6	4932.YML008C
YGR266W	-1.40889	7.65208	923.136	9.03024e-13	2.79937e-11	10.5529	|log2(FC)| ⩾ 1	8.1355	8.25475	6.83663	6.73794	YGR266W	4932.YGR266W
YHR005C-A	-0.995222	7.86422	907.229	1.00159e-12	3.0891e-11	10.5102	|log2(FC)| ⩾ 0.5	8.26153	8.30064	7.28149	7.29132	TIM10	4932.YHR005C-A
YHR137W	1.11081	8.65131	896.637	1.0742e-12	3.29623e-11	10.482	|log2(FC)| ⩾ 1	8.04527	7.93058	9.09175	9.10739	ARO9	4932.YHR137W
YCR004C	-0.851805	9.2025	894.311	1.09096e-12	3.33073e-11	10.4775	|log2(FC)| ⩾ 0.5	9.57925	9.55647	8.71055	8.7219	YCP4	4932.YCR004C
YPL147W	-1.75476	6.30578	880.903	1.1937e-12	3.6261e-11	10.4406	|log2(FC)| ⩾ 1	6.86196	7.01841	5.2471	5.13038	PXA1	4932.YPL147W
YGL055W	-0.637098	13.4508	879.748	1.20307e-12	3.63629e-11	10.4393	|log2(FC)| ⩾ 0.5	13.7191	13.7498	13.0894	13.1055	OLE1	4932.YGL055W
YEL011W	-1.21793	8.52245	873.848	1.25228e-12	3.74725e-11	10.4263	|log2(FC)| ⩾ 1	8.95626	9.06096	7.74602	7.83658	GLC3	4932.YEL011W
YDR358W	-1.22023	6.08503	873.84	1.25234e-12	3.74725e-11	10.4263	|log2(FC)| ⩾ 1	6.5711	6.58558	5.3627	5.3571	GGA1	4932.YDR358W
YGR209C	-1.09586	7.19304	873.135	1.25838e-12	3.74725e-11	10.4263	|log2(FC)| ⩾ 1	7.62124	7.6676	6.57349	6.52499	TRX2	4932.YGR209C
YDL174C	-0.864668	10.6879	869.54	1.28969e-12	3.82165e-11	10.4177	|log2(FC)| ⩾ 0.5	11.0311	11.0823	10.1656	10.2185	DLD1	4932.YDL174C
YHR138C	-2.24655	4.64143	867.623	1.30675e-12	3.85333e-11	10.4142	|log2(FC)| ⩾ 1	5.36483	5.40276	3.22102	3.07241	YHR138C	4932.YHR138C
YJL166W	-1.26776	8.36655	865.303	1.32777e-12	3.89628e-11	10.4093	|log2(FC)| ⩾ 1	8.80782	8.92742	7.64439	7.55718	QCR8	4932.YJL166W
YMR201C	-1.236	6.82781	861.159	1.36628e-12	3.98992e-11	10.399	|log2(FC)| ⩾ 1	7.2761	7.37055	6.10027	6.078	RAD14	4932.YMR201C
YLR178C	-1.29772	6.53172	858.778	1.38899e-12	4.0046e-11	10.3974	|log2(FC)| ⩾ 1	7.02246	7.07154	5.69488	5.80508	TFS1	4932.YLR178C
YJR137C	0.814868	9.33026	858.559	1.39111e-12	4.0046e-11	10.3974	|log2(FC)| ⩾ 0.5	8.86184	8.86769	9.68309	9.67594	MET5	4932.YJR137C
YKR009C	-2.07462	5.29903	858.552	1.39117e-12	4.0046e-11	10.3974	|log2(FC)| ⩾ 1	5.92111	6.08914	3.88644	3.9907	FOX2	4932.YKR009C
YPR191W	-0.981071	9.33454	857.04	1.40586e-12	4.02768e-11	10.3949	|log2(FC)| ⩾ 0.5	9.71463	9.77433	8.72878	8.79815	QCR2	4932.YPR191W
YLR359W	0.820399	10.8061	853.909	1.43683e-12	4.097e-11	10.3875	|log2(FC)| ⩾ 0.5	10.3625	10.3127	11.1775	11.1385	ADE13	4932.YLR359W
YGL037C	-0.894474	8.3208	847.852	1.49905e-12	4.25435e-11	10.3712	|log2(FC)| ⩾ 0.5	8.71938	8.6851	7.80379	7.81247	PNC1	4932.YGL037C
YKR080W	0.944803	9.52659	831.958	1.67783e-12	4.73948e-11	10.3243	|log2(FC)| ⩾ 0.5	9.00029	8.95312	9.95746	9.88475	MTD1	4932.YKR080W
YDR529C	-0.830082	9.28155	830.31	1.69776e-12	4.77346e-11	10.3212	|log2(FC)| ⩾ 0.5	9.64655	9.63153	8.82584	8.79215	QCR7	4932.YDR529C
YLL055W	-1.12167	6.53175	827.075	1.73767e-12	4.85058e-11	10.3142	|log2(FC)| ⩾ 1	7.00177	6.98447	5.8985	5.84621	YCT1	4932.YLL055W
YML028W	-0.773242	10.7058	826.791	1.74123e-12	4.85058e-11	10.3142	|log2(FC)| ⩾ 0.5	11.0388	11.0448	10.2921	10.2446	TSA1	4932.YML028W
YJL163C	-2.28241	4.51113	825.658	1.7555e-12	4.85449e-11	10.3139	|log2(FC)| ⩾ 1	5.23089	5.28894	2.97362	3.00758	YJL163C	4932.YJL163C
YPR140W	-1.22538	6.53496	825.362	1.75925e-12	4.85449e-11	10.3139	|log2(FC)| ⩾ 1	7.00013	7.05686	5.84534	5.76273	TAZ1	4932.YPR140W
YLR089C	0.773654	9.90154	824.774	1.76673e-12	4.85449e-11	10.3139	|log2(FC)| ⩾ 0.5	9.46645	9.45875	10.2263	10.246	ALT1	4932.YLR089C
YOR128C	0.86187	9.66542	819.55	1.83483e-12	5.01445e-11	10.2998	|log2(FC)| ⩾ 0.5	9.18138	9.15847	10.0609	10.0019	ADE2	4932.YOR128C
YMR272C	-0.859706	10.1328	819.048	1.84154e-12	5.01445e-11	10.2998	|log2(FC)| ⩾ 0.5	10.4932	10.5075	9.60468	9.67594	SCS7	4932.YMR272C
YBR285W	-1.57659	5.11124	816.594	1.87472e-12	5.08191e-11	10.294	|log2(FC)| ⩾ 1	5.71982	5.69455	4.10238	4.16804	YBR285W	4932.YBR285W
YIL045W	-1.48888	6.13516	813.52	1.91728e-12	5.17408e-11	10.2862	|log2(FC)| ⩾ 1	6.6474	6.76142	5.26616	5.1698	PIG2	4932.YIL045W
YNL111C	-0.739402	11.2981	810.567	1.95922e-12	5.26376e-11	10.2787	|log2(FC)| ⩾ 0.5	11.6302	11.6123	10.9044	10.8591	CYB5	4932.YNL111C
YOR071C	0.823729	8.77728	807.847	1.9988e-12	5.34634e-11	10.2719	|log2(FC)| ⩾ 0.5	8.3126	8.29863	9.12642	9.13195	NRT1	4932.YOR071C
YBR147W	-0.99447	7.99216	803.03	2.07121e-12	5.51564e-11	10.2584	|log2(FC)| ⩾ 0.5	8.37362	8.44291	7.4291	7.3999	RTC2	4932.YBR147W
YNR044W	-1.27504	6.44528	802.208	2.08387e-12	5.52501e-11	10.2577	|log2(FC)| ⩾ 1	6.90716	6.9999	5.65336	5.70767	AGA1	4932.YNR044W
YBR241C	-1.55139	5.59233	797.199	2.16301e-12	5.70979e-11	10.2434	|log2(FC)| ⩾ 1	6.14914	6.21158	4.56104	4.70134	YBR241C	4932.YBR241C
YPR065W	-0.925498	10.8355	795.482	2.19093e-12	5.75834e-11	10.2397	|log2(FC)| ⩾ 0.5	11.1766	11.2735	10.2819	10.3186	ROX1	4932.YPR065W
YGR249W	-1.62055	5.19256	790.108	2.28109e-12	5.96934e-11	10.2241	|log2(FC)| ⩾ 1	5.75277	5.84493	4.1665	4.20103	MGA1	4932.YGR249W
YKL195W	-1.03839	7.72626	784.93	2.37209e-12	6.18071e-11	10.209	|log2(FC)| ⩾ 1	8.13074	8.18462	7.15472	7.08438	MIA40	4932.YKL195W
YJR009C	0.883724	10.7046	783.581	2.39648e-12	6.19844e-11	10.2077	|log2(FC)| ⩾ 0.5	10.2356	10.1543	11.0557	11.1023	TDH2	4932.YJR009C
YPL186C	-1.48056	5.24746	783.421	2.3994e-12	6.19844e-11	10.2077	|log2(FC)| ⩾ 1	5.79262	5.84249	4.33024	4.35229	UIP4	4932.YPL186C
YGL096W	-1.29893	6.35553	781.249	2.43934e-12	6.27482e-11	10.2024	|log2(FC)| ⩾ 1	6.81655	6.92509	5.5777	5.57132	TOS8	4932.YGL096W
YML030W	-1.22316	6.04003	780.413	2.45493e-12	6.28815e-11	10.2015	|log2(FC)| ⩾ 1	6.56369	6.50445	5.30689	5.3192	RCF1	4932.YML030W
YDR077W	0.823279	9.13049	777.719	2.50594e-12	6.39173e-11	10.1944	|log2(FC)| ⩾ 0.5	8.64918	8.66967	9.46355	9.50142	SED1	4932.YDR077W
YMR068W	-1.29855	5.5567	767.068	2.72011e-12	6.88063e-11	10.1624	|log2(FC)| ⩾ 1	6.06976	6.07983	4.78421	4.7738	AVO2	4932.YMR068W
YMR300C	0.87178	8.91101	767.055	2.72038e-12	6.88063e-11	10.1624	|log2(FC)| ⩾ 0.5	8.42748	8.38931	9.30544	9.25434	ADE4	4932.YMR300C
YLR254C	-1.02872	6.7561	761.801	2.83387e-12	7.13782e-11	10.1464	|log2(FC)| ⩾ 1	7.20262	7.17031	6.17369	6.14359	NDL1	4932.YLR254C
YLR099C	-1.31187	7.39355	758.466	2.90876e-12	7.29605e-11	10.1369	|log2(FC)| ⩾ 1	7.90337	7.91845	6.50876	6.68579	ICT1	4932.YLR099C
YGL187C	-0.933726	8.35215	756.336	2.95782e-12	7.38845e-11	10.1314	|log2(FC)| ⩾ 0.5	8.70867	8.78502	7.80823	7.81957	COX4	4932.YGL187C
YMR165C	-1.22844	8.20823	755.737	2.97178e-12	7.39277e-11	10.1312	|log2(FC)| ⩾ 1	8.63617	8.75934	7.42178	7.51881	PAH1	4932.YMR165C
YIL053W	0.876657	8.8873	754.857	2.99245e-12	7.41366e-11	10.13	|log2(FC)| ⩾ 0.5	8.41333	8.34921	9.24383	9.27224	GPP1	4932.YIL053W
YBR214W	-0.896382	8.22567	754.234	3.00716e-12	7.41971e-11	10.1296	|log2(FC)| ⩾ 0.5	8.58493	8.63073	7.69194	7.73166	SDS24	4932.YBR214W
YDL130W-A	-0.867838	7.97708	750.664	3.0932e-12	7.60097e-11	10.1191	|log2(FC)| ⩾ 0.5	8.33758	8.36163	7.4849	7.47938	STF1	4932.YDL130W-A
YGR250C	-1.20239	6.10956	749.573	3.12004e-12	7.63589e-11	10.1171	|log2(FC)| ⩾ 1	6.56295	6.63088	5.38665	5.40666	RIE1	4932.YGR250C
YIL042C	-1.26465	5.96377	748.852	3.13794e-12	7.64874e-11	10.1164	|log2(FC)| ⩾ 1	6.47404	6.46766	5.15527	5.25954	PKP1	4932.YIL042C
YGR248W	-2.48631	4.41243	746.41	3.19947e-12	7.76738e-11	10.1097	|log2(FC)| ⩾ 1	5.1814	5.20963	2.60031	2.84081	SOL4	4932.YGR248W
YGL222C	-1.06348	6.73971	733.143	3.55934e-12	8.6065e-11	10.0652	|log2(FC)| ⩾ 1	7.19689	7.16641	6.08278	6.15486	EDC1	4932.YGL222C
YGL008C	0.760329	10.7333	732.414	3.58045e-12	8.62303e-11	10.0643	|log2(FC)| ⩾ 0.5	10.3342	10.2713	11.0649	11.0618	PMA1	4932.YGL008C
YMR208W	-0.809509	9.32744	731.841	3.59712e-12	8.6288e-11	10.064	|log2(FC)| ⩾ 0.5	9.65146	9.70297	8.87676	8.85929	ERG12	4932.YMR208W
YDR070C	-3.69851	3.48076	731.06	3.62003e-12	8.64944e-11	10.063	|log2(FC)| ⩾ 1	4.45721	4.33824	0.645316	0.887911	FMP16	4932.YDR070C
YDR096W	-1.02404	7.84502	730.078	3.64907e-12	8.68449e-11	10.0613	|log2(FC)| ⩾ 1	8.25073	8.29238	7.20048	7.29429	GIS1	4932.YDR096W
YNL173C	-0.877263	7.69847	723.526	3.84985e-12	9.10913e-11	10.0405	|log2(FC)| ⩾ 0.5	8.07189	8.0778	7.18873	7.2072	MDG1	4932.YNL173C
YAL012W	0.867083	9.09004	723.28	3.85763e-12	9.10913e-11	10.0405	|log2(FC)| ⩾ 0.5	8.62	8.56093	9.4333	9.4817	CYS3	4932.YAL012W
YOR374W	-0.713261	10.7399	721.058	3.9288e-12	9.23033e-11	10.0348	|log2(FC)| ⩾ 0.5	11.0328	11.0737	10.332	10.3482	ALD4	4932.YOR374W
YDL113C	-1.15395	6.13669	720.728	3.9395e-12	9.23033e-11	10.0348	|log2(FC)| ⩾ 1	6.57774	6.64006	5.45621	5.4576	ATG20	4932.YDL113C
YBR294W	0.795269	8.61614	714.787	4.13806e-12	9.65813e-11	10.0151	|log2(FC)| ⩾ 0.5	8.1708	8.15416	8.96941	8.94564	SUL1	4932.YBR294W
YPL203W	-1.05165	6.71101	710.764	4.27913e-12	9.94897e-11	10.0022	|log2(FC)| ⩾ 1	7.12822	7.16982	6.06607	6.13033	TPK2	4932.YPL203W
YCR091W	-1.13918	6.26963	709.264	4.33318e-12	1.0036e-10	9.99844	|log2(FC)| ⩾ 1	6.743	6.73136	5.55392	5.64378	KIN82	4932.YCR091W
YIL074C	0.773841	9.42449	708.207	4.37174e-12	1.00867e-10	9.99625	|log2(FC)| ⩾ 0.5	8.99382	8.97643	9.77963	9.73783	SER33	4932.YIL074C
YEL071W	0.726051	9.77933	702.254	4.59649e-12	1.05649e-10	9.97613	|log2(FC)| ⩾ 0.5	9.368	9.37247	10.1098	10.0825	DLD3	4932.YEL071W
YHR007C-A	-2.66537	3.90571	701.1	4.64162e-12	1.06282e-10	9.97354	|log2(FC)| ⩾ 1	4.7144	4.71732	2.07977	2.07279	YHR007C-A	4932.YHR007C-A
YOL016C	-1.14266	5.92208	700.169	4.67835e-12	1.06719e-10	9.97176	|log2(FC)| ⩾ 1	6.37592	6.40695	5.2401	5.26128	CMK2	4932.YOL016C
YGR061C	0.778239	9.95273	697.404	4.7896e-12	1.08613e-10	9.96412	|log2(FC)| ⩾ 0.5	9.54108	9.48013	10.2796	10.2986	ADE6	4932.YGR061C
YGR130C	-0.82004	8.46447	697.216	4.79728e-12	1.08613e-10	9.96412	|log2(FC)| ⩾ 0.5	8.79664	8.84132	7.99119	8.00744	YGR130C	4932.YGR130C
YOR142W	-0.822901	8.12025	695.031	4.88754e-12	1.10243e-10	9.95765	|log2(FC)| ⩾ 0.5	8.48275	8.47007	7.66836	7.63906	LSC1	4932.YOR142W
YDR019C	0.82686	7.97041	691.884	5.02099e-12	1.12832e-10	9.94757	|log2(FC)| ⩾ 0.5	7.49914	7.49244	8.3166	8.32807	GCV1	4932.YDR019C
YNL195C	-3.26952	4.09395	689.751	5.1139e-12	1.14494e-10	9.94122	|log2(FC)| ⩾ 1	4.84239	5.0973	1.7264	1.75501	YNL195C	4932.YNL195C
YDL181W	-1.13603	5.96917	688.852	5.15363e-12	1.14958e-10	9.93946	|log2(FC)| ⩾ 1	6.4135	6.45892	5.29682	5.30746	INH1	4932.YDL181W
YDL183C	-1.46063	5.08934	680.793	5.52657e-12	1.22824e-10	9.91072	|log2(FC)| ⩾ 1	5.63751	5.67133	4.23846	4.15687	YDL183C	4932.YDL183C
YLL012W	-0.706471	10.6406	679.742	5.57747e-12	1.23501e-10	9.90833	|log2(FC)| ⩾ 0.5	10.9284	10.9742	10.2538	10.2363	YEH1	4932.YLL012W
YHL008C	-2.18267	4.55112	669.979	6.07749e-12	1.33603e-10	9.87418	|log2(FC)| ⩾ 1	5.28776	5.27632	2.99039	3.22279	YHL008C	4932.YHL008C
YDR044W	0.841392	9.91795	669.972	6.07788e-12	1.33603e-10	9.87418	|log2(FC)| ⩾ 0.5	9.46297	9.40823	10.2404	10.3131	HEM13	4932.YDR044W
YJL200C	0.719815	9.41154	668.755	6.1438e-12	1.34563e-10	9.87108	|log2(FC)| ⩾ 0.5	8.99988	9.01233	9.73384	9.71778	ACO2	4932.YJL200C
YAL060W	-0.783331	8.69636	665.968	6.29793e-12	1.3744e-10	9.86189	|log2(FC)| ⩾ 0.5	9.02451	9.05002	8.27294	8.23512	BDH1	4932.YAL060W
YGR014W	0.90839	7.42671	663.451	6.44106e-12	1.40058e-10	9.85369	|log2(FC)| ⩾ 0.5	6.92346	6.87277	7.79427	7.81809	MSB2	4932.YGR014W
YLR312C	-2.23768	4.41848	657.799	6.7764e-12	1.46822e-10	9.83321	|log2(FC)| ⩾ 1	5.0915	5.22472	2.93948	2.93098	ATG39	4932.YLR312C
YOL052C-A	-3.69101	3.91103	656.308	6.86826e-12	1.48281e-10	9.82892	|log2(FC)| ⩾ 1	4.82514	4.83261	1.48744	0.814003	DDR2	4932.YOL052C-A
YIL077C	-1.10487	5.97312	653.553	7.04183e-12	1.51487e-10	9.81962	|log2(FC)| ⩾ 1	6.44126	6.4193	5.35301	5.30071	YIL077C	4932.YIL077C
YLR108C	-0.884856	7.47965	645.877	7.55296e-12	1.61907e-10	9.79074	|log2(FC)| ⩾ 0.5	7.83484	7.88292	6.9805	6.96886	YLR108C	4932.YLR108C
YJR010W	0.74573	8.94288	642.394	7.79904e-12	1.66591e-10	9.77835	|log2(FC)| ⩾ 0.5	8.53749	8.50409	9.25808	9.27482	MET3	4932.YJR010W
YBR139W	-1.09289	7.01552	641.158	7.88866e-12	1.67912e-10	9.77492	|log2(FC)| ⩾ 1	7.46932	7.46371	6.30601	6.44002	YBR139W	4932.YBR139W
YKR089C	-0.940033	7.90108	640.363	7.94688e-12	1.68557e-10	9.77325	|log2(FC)| ⩾ 0.5	8.2613	8.33602	7.33088	7.38762	TGL4	4932.YKR089C
YLR446W	-1.26783	5.57474	639.761	7.99136e-12	1.68908e-10	9.77235	|log2(FC)| ⩾ 1	6.08847	6.0788	4.76485	4.8704	YLR446W	4932.YLR446W
YAR015W	0.795276	9.16606	638.732	8.06797e-12	1.69933e-10	9.76972	|log2(FC)| ⩾ 0.5	8.73958	8.68578	9.48553	9.53029	ADE1	4932.YAR015W
YER056C	0.731079	10.9829	637.46	8.16388e-12	1.71356e-10	9.7661	|log2(FC)| ⩾ 0.5	10.6045	10.537	11.3188	11.2854	FCY2	4932.YER056C
YDR001C	-0.839976	7.76927	636.868	8.209e-12	1.71707e-10	9.76521	|log2(FC)| ⩾ 0.5	8.11486	8.14923	7.30472	7.28021	NTH1	4932.YDR001C
YER044C	-0.725242	10.3296	635.531	8.31197e-12	1.73262e-10	9.7613	|log2(FC)| ⩾ 0.5	10.6309	10.6643	9.94898	9.89557	ERG28	4932.YER044C
YGR244C	-0.760618	8.90036	633.585	8.46441e-12	1.75833e-10	9.7549	|log2(FC)| ⩾ 0.5	9.22243	9.24288	8.44932	8.49479	LSC2	4932.YGR244C
YKR049C	-1.35874	5.41151	632.79	8.52767e-12	1.7654e-10	9.75316	|log2(FC)| ⩾ 1	5.95096	5.94398	4.52409	4.65711	FMP46	4932.YKR049C
YOR003W	-1.21546	5.92584	631.319	8.64618e-12	1.78383e-10	9.74865	|log2(FC)| ⩾ 1	6.46691	6.36756	5.20641	5.20275	YSP3	4932.YOR003W
YLR180W	0.763939	9.2839	625.658	9.12037e-12	1.87526e-10	9.72694	|log2(FC)| ⩾ 0.5	8.87985	8.82099	9.60365	9.62535	SAM1	4932.YLR180W
YMR189W	0.729945	8.9322	623.464	9.31224e-12	1.90593e-10	9.71989	|log2(FC)| ⩾ 0.5	8.50323	8.53676	9.24874	9.25106	GCV2	4932.YMR189W
YDR119W-A	-0.841847	8.90207	623.234	9.33259e-12	1.90593e-10	9.71989	|log2(FC)| ⩾ 0.5	9.2937	9.23405	8.45443	8.38979	COX26	4932.YDR119W-A
YDR512C	-1.45518	5.49727	621.418	9.49539e-12	1.93265e-10	9.71385	|log2(FC)| ⩾ 1	6.09978	6.01947	4.68469	4.52727	EMI1	4932.YDR512C
YNL012W	-1.54221	4.94205	617.206	9.88594e-12	2.00539e-10	9.6978	|log2(FC)| ⩾ 1	5.56217	5.49588	4.04735	3.93513	SPO1	4932.YNL012W
YOR386W	-0.985764	6.42189	616.059	9.99551e-12	2.02083e-10	9.69447	|log2(FC)| ⩾ 0.5	6.81343	6.86316	5.84649	5.8612	PHR1	4932.YOR386W
YNL221C	0.817085	7.95127	606.014	1.10181e-11	2.22015e-10	9.65362	|log2(FC)| ⩾ 0.5	7.49331	7.47243	8.32282	8.27612	POP1	4932.YNL221C
YPL201C	-2.36983	3.96595	604.071	1.12297e-11	2.2491e-10	9.64799	|log2(FC)| ⩾ 1	4.71707	4.74375	2.37621	2.38503	YIG1	4932.YPL201C
YGR182C	-0.846505	7.13184	604.012	1.12362e-11	2.2491e-10	9.64799	|log2(FC)| ⩾ 0.5	7.49681	7.49944	6.65858	6.64574	YGR182C	4932.YGR182C
YGR194C	-1.06512	5.80888	597.835	1.19416e-11	2.37876e-10	9.62365	|log2(FC)| ⩾ 1	6.24491	6.26181	5.19017	5.19003	XKS1	4932.YGR194C
YLR257W	-0.767428	8.15378	597.657	1.19626e-11	2.37876e-10	9.62365	|log2(FC)| ⩾ 0.5	8.4723	8.50641	7.73082	7.71367	YLR257W	4932.YLR257W
YGR143W	-0.871033	7.10458	593.967	1.24095e-11	2.45953e-10	9.60915	|log2(FC)| ⩾ 0.5	7.47446	7.48502	6.58527	6.63304	SKN1	4932.YGR143W
YEL012W	-1.4153	5.75988	592.364	1.26097e-11	2.49104e-10	9.60362	|log2(FC)| ⩾ 1	6.3216	6.3006	5.00039	4.78835	UBC8	4932.YEL012W
YMR090W	-0.955045	6.70787	591.154	1.27633e-11	2.50828e-10	9.60062	|log2(FC)| ⩾ 0.5	7.09211	7.13431	6.19011	6.12747	YMR090W	4932.YMR090W
YLR454W	-0.927776	7.41222	590.89	1.27971e-11	2.50828e-10	9.60062	|log2(FC)| ⩾ 0.5	7.79268	7.82098	6.92379	6.83397	FMP27	4932.YLR454W
YHR087W	-2.72555	3.61507	590.7	1.28215e-11	2.50828e-10	9.60062	|log2(FC)| ⩾ 1	4.4183	4.44838	1.6858	1.79398	RTC3	4932.YHR087W
YEL040W	0.842722	7.10007	589.632	1.29597e-11	2.51926e-10	9.59873	|log2(FC)| ⩾ 0.5	6.61407	6.61379	7.46254	7.44956	UTR2	4932.YEL040W
YOR018W	-1.42838	5.6529	589.622	1.2961e-11	2.51926e-10	9.59873	|log2(FC)| ⩾ 1	6.20069	6.21536	4.88406	4.67288	ROD1	4932.YOR018W
YDR497C	0.755032	9.83147	588.681	1.30842e-11	2.53505e-10	9.59601	|log2(FC)| ⩾ 0.5	9.44029	9.36728	10.1741	10.1441	ITR1	4932.YDR497C
YBR024W	-1.09815	5.73873	586.887	1.33226e-11	2.57302e-10	9.58956	|log2(FC)| ⩾ 1	6.18435	6.20398	5.07304	5.12274	SCO2	4932.YBR024W
YGR204W	0.702809	10.8195	578.993	1.44347e-11	2.7789e-10	9.55613	|log2(FC)| ⩾ 0.5	10.4197	10.4308	11.0907	11.1645	ADE3	4932.YGR204W
YMR196W	-0.930494	6.69466	578.068	1.45719e-11	2.7897e-10	9.55444	|log2(FC)| ⩾ 0.5	7.06192	7.12076	6.17001	6.15393	YMR196W	4932.YMR196W
YDR508C	0.728028	9.08599	577.922	1.45937e-11	2.7897e-10	9.55444	|log2(FC)| ⩾ 0.5	8.70261	8.64728	9.40632	9.39989	GNP1	4932.YDR508C
YCL040W	-0.742596	9.8534	577.685	1.46292e-11	2.7897e-10	9.55444	|log2(FC)| ⩾ 0.5	10.191	10.1655	9.39888	9.47178	GLK1	4932.YCL040W
YPR155C	-1.18582	6.66467	576.904	1.47468e-11	2.80328e-10	9.55233	|log2(FC)| ⩾ 1	7.14321	7.14872	5.86933	6.04809	NCA2	4932.YPR155C
YOR184W	0.731073	9.10935	575.953	1.48914e-11	2.81625e-10	9.55033	|log2(FC)| ⩾ 0.5	8.71554	8.67758	9.44884	9.40609	SER1	4932.YOR184W
YFR017C	-1.29186	7.10095	575.844	1.49082e-11	2.81625e-10	9.55033	|log2(FC)| ⩾ 1	7.60003	7.62629	6.20904	6.42768	IGD1	4932.YFR017C
YKR067W	-0.801606	7.61525	573.82	1.52221e-11	2.86659e-10	9.54263	|log2(FC)| ⩾ 0.5	7.96091	7.96776	7.1819	7.14404	GPT2	4932.YKR067W
YPR030W	-0.811	7.52024	567.976	1.61726e-11	3.0338e-10	9.51801	|log2(FC)| ⩾ 0.5	7.85319	7.8924	7.05861	7.06609	CSR2	4932.YPR030W
YDR072C	-0.849228	7.72292	567.752	1.62104e-11	3.0338e-10	9.51801	|log2(FC)| ⩾ 0.5	8.05561	8.12204	7.22682	7.25381	IPT1	4932.YDR072C
YKL029C	0.900338	9.07396	559.633	1.76522e-11	3.29345e-10	9.48235	|log2(FC)| ⩾ 0.5	8.60546	8.49867	9.41954	9.48617	MAE1	4932.YKL029C
YKR076W	-0.988261	6.19024	558.916	1.77866e-11	3.30831e-10	9.48039	|log2(FC)| ⩾ 0.5	6.59747	6.6188	5.58876	5.65308	ECM4	4932.YKR076W
YPR026W	-1.12593	6.26191	557.566	1.80427e-11	3.34566e-10	9.47552	|log2(FC)| ⩾ 1	6.66551	6.78261	5.6079	5.59358	ATH1	4932.YPR026W
YBR148W	-1.14567	5.876	557.004	1.81507e-11	3.35538e-10	9.47426	|log2(FC)| ⩾ 1	6.33472	6.35818	5.26271	5.13986	YSW1	4932.YBR148W
YIR016W	-1.15078	5.45796	556.058	1.83341e-11	3.37896e-10	9.47122	|log2(FC)| ⩾ 1	5.95323	5.90821	4.77698	4.78835	YIR016W	4932.YIR016W
YLR356W	-1.20363	5.2173	555.398	1.84633e-11	3.39243e-10	9.46949	|log2(FC)| ⩾ 1	5.70911	5.70534	4.51832	4.49511	ATG33	4932.YLR356W
YGL063W	-1.58168	4.6741	550.421	1.94728e-11	3.56707e-10	9.44769	|log2(FC)| ⩾ 1	5.25869	5.28534	3.71543	3.67822	PUS2	4932.YGL063W
YNR007C	-1.03103	5.99014	546.678	2.02746e-11	3.70272e-10	9.43148	|log2(FC)| ⩾ 1	6.39525	6.45012	5.41488	5.37166	ATG3	4932.YNR007C
YLR303W	0.659093	10.4491	543.54	2.09763e-11	3.81934e-10	9.41801	|log2(FC)| ⩾ 0.5	10.1115	10.0513	10.7414	10.7401	MET17	4932.YLR303W
YER150W	-1.23546	5.68428	542.535	2.12071e-11	3.84977e-10	9.41457	|log2(FC)| ⩾ 1	6.2045	6.16149	4.87506	5.02171	SPI1	4932.YER150W
YOR044W	-0.86607	7.54662	540.032	2.17949e-11	3.94461e-10	9.404	|log2(FC)| ⩾ 0.5	7.9595	7.87786	7.05413	7.0531	IRC23	4932.YOR044W
YAR035W	-1.22803	5.59925	539.333	2.19623e-11	3.96304e-10	9.40197	|log2(FC)| ⩾ 1	6.1402	6.05049	4.82685	4.91306	YAT1	4932.YAR035W
YGR239C	-0.912486	6.97097	538.607	2.21379e-11	3.98285e-10	9.39981	|log2(FC)| ⩾ 0.5	7.32426	7.39702	6.4272	6.47116	PEX21	4932.YGR239C
YPL107W	-1.06648	6.54084	536.832	2.25741e-11	4.04928e-10	9.39262	|log2(FC)| ⩾ 1	6.96793	7.00044	5.98681	5.84737	YPL107W	4932.YPL107W
YDR079W	-1.26214	5.08671	536.12	2.27519e-11	4.06909e-10	9.3905	|log2(FC)| ⩾ 1	5.61331	5.57601	4.3628	4.30923	PET100	4932.YDR079W
YBR169C	-1.14869	5.62559	534.905	2.30588e-11	4.11182e-10	9.38597	|log2(FC)| ⩾ 1	6.06976	6.12476	4.90853	4.99269	SSE2	4932.YBR169C
YLR413W	0.621733	9.96829	534.259	2.32242e-11	4.12913e-10	9.38414	|log2(FC)| ⩾ 0.5	9.62971	9.61731	10.2341	10.2562	INA1	4932.YLR413W
YLL041C	-0.836952	7.86415	531.731	2.38843e-11	4.23403e-10	9.37325	|log2(FC)| ⩾ 0.5	8.21806	8.23346	7.3444	7.43268	SDH2	4932.YLL041C
YLR100W	-0.732881	8.74423	531.31	2.39963e-11	4.24145e-10	9.37249	|log2(FC)| ⩾ 0.5	9.04926	9.08312	8.3045	8.3621	ERG27	4932.YLR100W
YPL159C	-0.793115	7.2274	528.537	2.47498e-11	4.36188e-10	9.36033	|log2(FC)| ⩾ 0.5	7.56111	7.58669	6.78771	6.77493	PET20	4932.YPL159C
YAL049C	-0.912704	7.2917	521.26	2.68623e-11	4.72043e-10	9.32602	|log2(FC)| ⩾ 0.5	7.63898	7.72244	6.79786	6.73981	AIM2	4932.YAL049C
YER020W	-0.815827	7.22841	519.633	2.73628e-11	4.79444e-10	9.31926	|log2(FC)| ⩾ 0.5	7.60328	7.56315	6.74943	6.78645	GPA2	4932.YER020W
YCL030C	0.602459	10.9454	519.184	2.75029e-11	4.80506e-10	9.3183	|log2(FC)| ⩾ 0.5	10.6363	10.5884	11.2133	11.2167	HIS4	4932.YCL030C
YIL111W	-0.950355	7.04793	518.073	2.7853e-11	4.8522e-10	9.31406	|log2(FC)| ⩾ 0.5	7.43683	7.4653	6.55881	6.44155	COX5B	4932.YIL111W
YMR206W	-1.4456	6.26391	516.999	2.81966e-11	4.89794e-10	9.30999	|log2(FC)| ⩾ 1	6.82028	6.82406	5.23131	5.51267	YMR206W	4932.YMR206W
YOR245C	-0.957085	6.08972	515.31	2.87466e-11	4.97917e-10	9.30284	|log2(FC)| ⩾ 0.5	6.47167	6.52211	5.54686	5.53584	DGA1	4932.YOR245C
YNL294C	-0.817071	7.12791	514.79	2.89184e-11	4.99462e-10	9.3015	|log2(FC)| ⩾ 0.5	7.46654	7.50021	6.68779	6.64574	RIM21	4932.YNL294C
YER182W	-0.963245	6.0553	512.755	2.9603e-11	5.09829e-10	9.29258	|log2(FC)| ⩾ 0.5	6.45575	6.47399	5.53262	5.47269	FMP10	4932.YER182W
YKR046C	-0.799502	9.19317	510.585	3.03533e-11	5.21266e-10	9.28294	|log2(FC)| ⩾ 0.5	9.53133	9.54787	8.68599	8.7926	PET10	4932.YKR046C
YOR228C	-1.29885	5.36073	508.624	3.10509e-11	5.31105e-10	9.27482	|log2(FC)| ⩾ 1	5.81526	5.94056	4.59434	4.57279	MCP1	4932.YOR228C
YJL167W	-0.607665	10.0467	508.483	3.11019e-11	5.31105e-10	9.27482	|log2(FC)| ⩾ 0.5	10.3116	10.3271	9.69856	9.72481	ERG20	4932.YJL167W
YLR258W	-0.762745	7.99372	507.807	3.13468e-11	5.33779e-10	9.27264	|log2(FC)| ⩾ 0.5	8.29593	8.35907	7.5616	7.56917	GSY2	4932.YLR258W
YKL043W	0.629487	10.0958	505.478	3.22091e-11	5.46921e-10	9.26208	|log2(FC)| ⩾ 0.5	9.7692	9.7232	10.3669	10.3847	PHD1	4932.YKL043W
YGR183C	-0.64432	8.75025	503.079	3.31266e-11	5.60924e-10	9.2511	|log2(FC)| ⩾ 0.5	9.03888	9.03752	8.39387	8.39416	QCR9	4932.YGR183C
YDL078C	-0.738559	7.54716	500.478	3.41553e-11	5.76338e-10	9.23932	|log2(FC)| ⩾ 0.5	7.8665	7.87906	7.1275	7.14168	MDH3	4932.YDL078C
YLR213C	-1.28599	5.55521	500.299	3.42275e-11	5.76338e-10	9.23932	|log2(FC)| ⩾ 1	6.03588	6.10247	4.70006	4.86812	CRR1	4932.YLR213C
YML018C	0.860563	7.26203	499.345	3.46154e-11	5.8125e-10	9.23564	|log2(FC)| ⩾ 0.5	6.80654	6.72143	7.6424	7.60659	YML018C	4932.YML018C
YMR181C	-0.772904	7.36356	495.129	3.63914e-11	6.0938e-10	9.21511	|log2(FC)| ⩾ 0.5	7.68376	7.72078	6.91777	6.94201	YMR181C	4932.YMR181C
YER070W	0.741383	7.74777	493.839	3.69559e-11	6.17122e-10	9.20963	|log2(FC)| ⩾ 0.5	7.34947	7.30463	8.07096	8.06558	RNR1	4932.YER070W
YPR145W	0.587854	10.6485	493.259	3.72127e-11	6.197e-10	9.20782	|log2(FC)| ⩾ 0.5	10.3446	10.3039	10.9157	10.9088	ASN1	4932.YPR145W
YMR089C	-0.79354	7.44222	490.702	3.83715e-11	6.37241e-10	9.1957	|log2(FC)| ⩾ 0.5	7.77225	7.80476	6.96573	7.02471	YTA12	4932.YMR089C
YGL196W	-0.900918	6.22506	490.258	3.85767e-11	6.37537e-10	9.19549	|log2(FC)| ⩾ 0.5	6.63543	6.58923	5.71394	5.7115	DSD1	4932.YGL196W
YPR167C	0.775889	7.04615	490.208	3.86002e-11	6.37537e-10	9.19549	|log2(FC)| ⩾ 0.5	6.60182	6.60373	7.38935	7.36676	MET16	4932.YPR167C
YBR301W	-4.20297	2.4867	489.652	3.88593e-11	6.40066e-10	9.19378	|log2(FC)| ⩾ 1	3.34045	3.5203	-0.631078	-0.524207	PAU24	4932.YBR301W
YBR248C	0.72896	8.33608	486.911	4.01677e-11	6.59819e-10	9.18057	|log2(FC)| ⩾ 0.5	7.95044	7.89712	8.67614	8.62898	HIS7	4932.YBR248C
YGL162W	0.747176	7.2293	482.154	4.25616e-11	6.97249e-10	9.15661	|log2(FC)| ⩾ 0.5	6.80465	6.80411	7.55174	7.55044	SUT1	4932.YGL162W
YOR009W	-0.767066	12.0422	480.672	4.33414e-11	7.08104e-10	9.1499	|log2(FC)| ⩾ 0.5	12.3577	12.3932	11.5445	11.6699	TIR4	4932.YOR009W
YNR043W	-0.609067	9.93476	479.557	4.39386e-11	7.15927e-10	9.14513	|log2(FC)| ⩾ 0.5	10.2074	10.2087	9.57753	9.62028	MVD1	4932.YNR043W
YLL015W	-0.901779	7.03386	478.929	4.42798e-11	7.18526e-10	9.14356	|log2(FC)| ⩾ 0.5	7.39277	7.44692	6.56722	6.4689	BPT1	4932.YLL015W
YNR001C	-0.617222	9.59433	478.826	4.43359e-11	7.18526e-10	9.14356	|log2(FC)| ⩾ 0.5	9.85206	9.88976	9.2507	9.25707	CIT1	4932.YNR001C
YNL274C	-1.23945	4.97542	477.156	4.52587e-11	7.3152e-10	9.13577	|log2(FC)| ⩾ 1	5.46845	5.48496	4.19933	4.28207	GOR1	4932.YNL274C
YHR051W	-0.90314	7.53978	475.619	4.61274e-11	7.43573e-10	9.12868	|log2(FC)| ⩾ 0.5	7.93559	7.91554	7.0852	6.95765	COX6	4932.YHR051W
YHR216W	0.575616	10.6287	474.389	4.6837e-11	7.52349e-10	9.12358	|log2(FC)| ⩾ 0.5	10.3319	10.2918	10.8883	10.8868	IMD2	4932.YHR216W
YLR069C	-0.813661	7.8685	474.245	4.69207e-11	7.52349e-10	9.12358	|log2(FC)| ⩾ 0.5	8.18367	8.25865	7.43791	7.37803	MEF1	4932.YLR069C
YPL075W	0.801445	7.04903	471.366	4.86355e-11	7.77782e-10	9.10914	|log2(FC)| ⩾ 0.5	6.61478	6.5635	7.40819	7.37201	GCR1	4932.YPL075W
YHR160C	-1.859	4.39517	468.119	5.0657e-11	8.07972e-10	9.0926	|log2(FC)| ⩾ 1	5.01097	5.10751	3.28359	3.13445	PEX18	4932.YHR160C
YDR506C	-1.28164	5.01535	467.118	5.13e-11	8.16075e-10	9.08827	|log2(FC)| ⩾ 1	5.48581	5.57159	4.21368	4.28891	GMC1	4932.YDR506C
YKL001C	0.847493	7.8288	463.826	5.34833e-11	8.48574e-10	9.07131	|log2(FC)| ⩾ 0.5	7.34472	7.33666	8.24001	8.13362	MET14	4932.YKL001C
YNL277W	0.812939	6.6087	463.299	5.38426e-11	8.52038e-10	9.06954	|log2(FC)| ⩾ 0.5	6.12517	6.15658	6.96626	6.93984	MET2	4932.YNL277W
YKL120W	0.81771	7.58547	461.95	5.47753e-11	8.64534e-10	9.06322	|log2(FC)| ⩾ 0.5	7.15164	7.07986	7.96412	7.90214	OAC1	4932.YKL120W
YOR315W	0.911177	7.58199	460.981	5.54567e-11	8.7301e-10	9.05898	|log2(FC)| ⩾ 0.5	7.12016	6.98058	7.9628	7.96272	SFG1	4932.YOR315W
YMR202W	-0.554125	10.2998	460.637	5.57011e-11	8.74579e-10	9.0582	|log2(FC)| ⩾ 0.5	10.5461	10.5556	9.99832	9.99527	ERG2	4932.YMR202W
YNL015W	-0.730287	7.44983	459.775	5.63194e-11	8.81997e-10	9.05453	|log2(FC)| ⩾ 0.5	7.75381	7.79088	7.04211	7.04302	PBI2	4932.YNL015W
YGL180W	-1.07997	5.24065	457.685	5.78508e-11	9.03638e-10	9.04401	|log2(FC)| ⩾ 1	5.69968	5.6823	4.6215	4.60602	ATG1	4932.YGL180W
YOR375C	0.507916	11.5219	457.334	5.81127e-11	9.0539e-10	9.04316	|log2(FC)| ⩾ 0.5	11.2504	11.2405	11.7473	11.7594	GDH1	4932.YOR375C
YEL065W	-1.16308	5.54074	456.545	5.87071e-11	9.123e-10	9.03986	|log2(FC)| ⩾ 1	5.95549	6.07672	4.85688	4.85666	SIT1	4932.YEL065W
YOR347C	-0.839701	6.53964	456.329	5.8871e-11	9.125e-10	9.03977	|log2(FC)| ⩾ 0.5	6.91824	6.89062	6.03509	6.09566	PYK2	4932.YOR347C
YDR046C	0.755994	7.28297	448.449	6.52293e-11	1.00847e-09	8.99634	|log2(FC)| ⩾ 0.5	6.8302	6.87456	7.59076	7.62528	BAP3	4932.YDR046C
YPL226W	0.627916	8.63878	447.431	6.61074e-11	1.01944e-09	8.99164	|log2(FC)| ⩾ 0.5	8.27384	8.30486	8.92171	8.91269	NEW1	4932.YPL226W
YNL237W	-1.18414	5.13169	444.857	6.83906e-11	1.05196e-09	8.978	|log2(FC)| ⩾ 1	5.59452	5.6365	4.48617	4.38137	YTP1	4932.YNL237W
YKL171W	-0.874052	6.64279	443.153	6.99532e-11	1.07327e-09	8.96929	|log2(FC)| ⩾ 0.5	6.978	7.06054	6.12611	6.16697	NNK1	4932.YKL171W
YKL182W	-0.572307	11.6989	438.995	7.39427e-11	1.127e-09	8.94808	|log2(FC)| ⩾ 0.5	11.9235	11.9899	11.3735	11.396	FAS1	4932.YKL182W
YKL087C	-0.81792	6.25299	438.962	7.39754e-11	1.127e-09	8.94808	|log2(FC)| ⩾ 0.5	6.61119	6.60949	5.79134	5.79551	CYT2	4932.YKL087C
YPL260W	-0.737697	7.57053	438.923	7.40147e-11	1.127e-09	8.94808	|log2(FC)| ⩾ 0.5	7.86921	7.92192	7.1755	7.14121	CUB1	4932.YPL260W
YJL141C	-0.966396	7.42205	438.483	7.44527e-11	1.13082e-09	8.94661	|log2(FC)| ⩾ 0.5	7.76645	7.89093	6.81973	6.90744	YAK1	4932.YJL141C
YMR319C	0.613	8.44263	435.311	7.77012e-11	1.17444e-09	8.93017	|log2(FC)| ⩾ 0.5	8.1029	8.10149	8.71497	8.71509	FET4	4932.YMR319C
YML056C	0.638351	8.85028	435.299	7.77135e-11	1.17444e-09	8.93017	|log2(FC)| ⩾ 0.5	8.50207	8.48738	9.15807	9.10739	IMD4	4932.YML056C
YAL017W	-0.799981	6.87513	433.4	7.97376e-11	1.20203e-09	8.92009	|log2(FC)| ⩾ 0.5	7.19545	7.25359	6.4486	6.40189	PSK1	4932.YAL017W
YBR286W	-0.58481	9.79687	433.027	8.01429e-11	1.20513e-09	8.91896	|log2(FC)| ⩾ 0.5	10.0497	10.0714	9.45687	9.49451	APE3	4932.YBR286W
YER048C	-0.762733	7.17498	431.895	8.13864e-11	1.21978e-09	8.91372	|log2(FC)| ⩾ 0.5	7.47841	7.54147	6.74634	6.74975	CAJ1	4932.YER048C
YMR166C	-0.808402	6.51428	431.714	8.15873e-11	1.21978e-09	8.91372	|log2(FC)| ⩾ 0.5	6.8889	6.84618	6.07691	6.04305	MME1	4932.YMR166C
YDR399W	0.65167	9.40227	431.593	8.1722e-11	1.21978e-09	8.91372	|log2(FC)| ⩾ 0.5	9.07594	9.00101	9.69304	9.68803	HPT1	4932.YDR399W
YER024W	-1.12483	6.62068	430.369	8.30979e-11	1.23726e-09	8.90754	|log2(FC)| ⩾ 1	7.00834	7.15366	5.89739	6.01858	YAT2	4932.YER024W
YIR038C	-1.01197	5.40896	429.254	8.43755e-11	1.25319e-09	8.90198	|log2(FC)| ⩾ 1	5.85587	5.81658	4.81749	4.83581	GTT1	4932.YIR038C
YNL256W	0.71784	7.17981	428.171	8.56381e-11	1.26883e-09	8.8966	|log2(FC)| ⩾ 0.5	6.77544	6.77109	7.50437	7.47676	FOL1	4932.YNL256W
YMR139W	-0.818701	6.59185	427.914	8.59403e-11	1.27019e-09	8.89613	|log2(FC)| ⩾ 0.5	6.96118	6.93659	6.16633	6.09468	RIM11	4932.YMR139W
YKL086W	-2.28734	3.45508	426.439	8.77036e-11	1.29309e-09	8.88837	|log2(FC)| ⩾ 1	4.21005	4.20002	1.93136	1.95738	SRX1	4932.YKL086W
YPR064W	-1.13431	5.59958	423.139	9.18017e-11	1.35022e-09	8.86959	|log2(FC)| ⩾ 1	6.08329	6.05049	4.85001	5.01554	YPR064W	4932.YPR064W
YOR185C	-1.13116	5.01965	422.043	9.3212e-11	1.36764e-09	8.86403	|log2(FC)| ⩾ 1	5.51377	5.45967	4.35958	4.3588	GSP2	4932.YOR185C
YER145C	-0.648262	9.60881	421.166	9.4358e-11	1.3811e-09	8.85978	|log2(FC)| ⩾ 0.5	9.93646	9.8579	9.24591	9.25314	FTR1	4932.YER145C
YHR068W	0.634297	8.00667	416.318	1.01002e-10	1.47477e-09	8.83128	|log2(FC)| ⩾ 0.5	7.64671	7.65894	8.28891	8.28491	DYS1	4932.YHR068W
YPL172C	-0.824995	6.21355	416.024	1.01422e-10	1.47733e-09	8.83052	|log2(FC)| ⩾ 0.5	6.55326	6.59359	5.75745	5.74171	COX10	4932.YPL172C
YDL086W	-1.14138	5.42595	415.001	1.02899e-10	1.49526e-09	8.82528	|log2(FC)| ⩾ 1	5.89301	5.89884	4.67435	4.83581	YDL086W	4932.YDL086W
YOR023C	-0.890597	6.90206	413.967	1.04418e-10	1.5105e-09	8.82088	|log2(FC)| ⩾ 0.5	7.23003	7.3371	6.36426	6.42458	AHC1	4932.YOR023C
YDR284C	-0.740264	6.64635	413.947	1.04448e-10	1.5105e-09	8.82088	|log2(FC)| ⩾ 0.5	6.97577	6.97223	6.23302	6.23581	DPP1	4932.YDR284C
YNR041C	-0.924571	5.88661	413.336	1.05358e-10	1.51852e-09	8.81858	|log2(FC)| ⩾ 0.5	6.31896	6.24619	5.35139	5.36844	COQ2	4932.YNR041C
YHR007C	-0.427394	13.0016	413.238	1.05505e-10	1.51852e-09	8.81858	Non-significant	13.196	13.2032	12.7714	12.773	ERG11	4932.YHR007C
YKR069W	0.738813	6.6798	413.027	1.05822e-10	1.51947e-09	8.81831	|log2(FC)| ⩾ 0.5	6.26149	6.25724	6.99978	6.99523	MET1	4932.YKR069W
YAL056W	-0.815454	6.354	411.742	1.07776e-10	1.54386e-09	8.81139	|log2(FC)| ⩾ 0.5	6.68271	6.73729	5.88847	5.90302	GPB2	4932.YAL056W
YHR179W	0.624362	10.0348	410.427	1.0982e-10	1.56941e-09	8.80426	|log2(FC)| ⩾ 0.5	9.72754	9.64833	10.3175	10.308	OYE2	4932.YHR179W
YBR052C	-0.74492	6.59882	407.929	1.1383e-10	1.62288e-09	8.78971	|log2(FC)| ⩾ 0.5	6.92636	6.93027	6.19464	6.17345	RFS1	4932.YBR052C
YLR092W	0.832391	7.91086	405.267	1.1829e-10	1.6825e-09	8.77405	|log2(FC)| ⩾ 0.5	7.49525	7.36715	8.2422	8.28683	SUL2	4932.YLR092W
YGL255W	0.747747	7.70766	402.841	1.22535e-10	1.73879e-09	8.75975	|log2(FC)| ⩾ 0.5	7.31325	7.25221	8.06331	7.99678	ZRT1	4932.YGL255W
YOR036W	-0.920051	5.77944	402.074	1.23913e-10	1.75422e-09	8.75592	|log2(FC)| ⩾ 0.5	6.19302	6.1556	5.22247	5.28883	PEP12	4932.YOR036W
YLR372W	0.66418	8.22817	401.583	1.24804e-10	1.76271e-09	8.75382	|log2(FC)| ⩾ 0.5	7.86047	7.85198	8.55279	8.48682	ELO3	4932.YLR372W
YEL046C	-0.621063	8.22925	399.718	1.28261e-10	1.80731e-09	8.74297	|log2(FC)| ⩾ 0.5	8.5173	8.49964	7.869	7.90604	GLY1	4932.YEL046C
YMR186W	0.580295	9.14392	399.174	1.2929e-10	1.81758e-09	8.74051	|log2(FC)| ⩾ 0.5	8.83623	8.81118	9.41828	9.38949	HSC82	4932.YMR186W
YNL182C	0.76823	6.46651	398.397	1.30778e-10	1.83422e-09	8.73655	|log2(FC)| ⩾ 0.5	6.00885	6.04519	6.8044	6.78464	IPI3	4932.YNL182C
YBL081W	0.785043	6.38852	394.856	1.37812e-10	1.92841e-09	8.7148	|log2(FC)| ⩾ 0.5	5.93841	5.93827	6.69931	6.74541	YBL081W	4932.YBL081W
YJL089W	-1.1767	4.95489	394.658	1.38218e-10	1.92962e-09	8.71453	|log2(FC)| ⩾ 1	5.46845	5.40442	4.307	4.21904	SIP4	4932.YJL089W
YDR408C	0.691155	8.03364	393.835	1.39921e-10	1.94889e-09	8.71021	|log2(FC)| ⩾ 0.5	7.67278	7.61632	8.30806	8.36291	ADE8	4932.YDR408C
YOL064C	0.715557	7.97733	393.159	1.41338e-10	1.96165e-09	8.70738	|log2(FC)| ⩾ 0.5	7.60401	7.54184	8.31992	8.25642	MET22	4932.YOL064C
YDR276C	-0.591	8.28853	393.089	1.41485e-10	1.96165e-09	8.70738	|log2(FC)| ⩾ 0.5	8.54935	8.56204	7.96572	7.96405	PMP3	4932.YDR276C
YOR134W	-1.92475	3.89913	389.912	1.48383e-10	2.0502e-09	8.6882	|log2(FC)| ⩾ 1	4.58861	4.56856	2.73577	2.59819	BAG7	4932.YOR134W
YDR036C	-0.716769	6.85512	389.837	1.4855e-10	2.0502e-09	8.6882	|log2(FC)| ⩾ 0.5	7.17371	7.17323	6.43411	6.48014	EHD3	4932.YDR036C
YGL227W	-0.908626	6.17108	389.135	1.50129e-10	2.06727e-09	8.6846	|log2(FC)| ⩾ 0.5	6.51611	6.60517	5.62142	5.68583	VID30	4932.YGL227W
YGR128C	0.708815	7.37238	388.428	1.5174e-10	2.08396e-09	8.68111	|log2(FC)| ⩾ 0.5	6.93844	7.00427	7.67291	7.6874	UTP8	4932.YGR128C
YCR012W	0.490898	11.0806	388.301	1.52031e-10	2.08396e-09	8.68111	Non-significant	10.8123	10.8159	11.2917	11.3182	PGK1	4932.YCR012W
YKR031C	-0.823159	6.58277	388.018	1.52682e-10	2.08815e-09	8.68024	|log2(FC)| ⩾ 0.5	6.89835	6.98336	6.13651	6.10149	SPO14	4932.YKR031C
YBR056W	-0.910549	6.02397	386.261	1.56799e-10	2.13962e-09	8.66966	|log2(FC)| ⩾ 0.5	6.45254	6.37687	5.54118	5.46969	YBR056W	4932.YBR056W
YJR156C	-2.58466	3.04632	385.879	1.57713e-10	2.14724e-09	8.66812	|log2(FC)| ⩾ 1	3.80503	3.8809	1.20088	1.39835	THI11	4932.YJR156C
YGR097W	0.670569	7.82303	385.581	1.58427e-10	2.15212e-09	8.66713	|log2(FC)| ⩾ 0.5	7.42297	7.47006	8.09781	8.13599	ASK10	4932.YGR097W
YPR010C-A	-0.68312	8.42103	385.022	1.59782e-10	2.16388e-09	8.66477	|log2(FC)| ⩾ 0.5	8.70025	8.74813	8.08029	8.00147	YPR010C-A	4932.YPR010C-A
YLL019C	-0.738667	7.01792	384.929	1.60009e-10	2.16388e-09	8.66477	|log2(FC)| ⩾ 0.5	7.3717	7.31656	6.5832	6.629	KNS1	4932.YLL019C
YNL248C	0.749464	7.66091	383.868	1.62619e-10	2.19427e-09	8.65871	|log2(FC)| ⩾ 0.5	7.28334	7.18533	8.00002	7.96832	RPA49	4932.YNL248C
YAL019W	0.713217	6.72641	383.453	1.63654e-10	2.20331e-09	8.65692	|log2(FC)| ⩾ 0.5	6.30836	6.33577	7.03708	7.03237	FUN30	4932.YAL019W
YBR107C	-0.898633	5.84945	383.032	1.64709e-10	2.2105e-09	8.65551	|log2(FC)| ⩾ 0.5	6.19973	6.27274	5.32684	5.35221	IML3	4932.YBR107C
YHR017W	-0.821008	6.34284	382.861	1.65142e-10	2.2105e-09	8.65551	|log2(FC)| ⩾ 0.5	6.67104	6.7307	5.90956	5.852	YSC83	4932.YHR017W
YMR297W	-0.562996	8.93036	382.804	1.65285e-10	2.2105e-09	8.65551	|log2(FC)| ⩾ 0.5	9.18537	9.18607	8.61037	8.6352	PRC1	4932.YMR297W
YMR070W	-0.537676	9.77117	382.618	1.65758e-10	2.21193e-09	8.65523	|log2(FC)| ⩾ 0.5	10.0246	10.0069	9.49134	9.46482	MOT3	4932.YMR070W
YEL038W	-1.04771	5.7872	382.204	1.66814e-10	2.22112e-09	8.65343	|log2(FC)| ⩾ 1	6.16097	6.28809	5.14782	5.21177	UTR4	4932.YEL038W
YNL132W	0.659287	7.78726	379.52	1.73848e-10	2.3097e-09	8.63644	|log2(FC)| ⩾ 0.5	7.4036	7.43197	8.09926	8.05409	KRE33	4932.YNL132W
YPR098C	-0.876378	5.65024	378.987	1.75286e-10	2.32369e-09	8.63382	|log2(FC)| ⩾ 0.5	6.03374	6.02594	5.1422	5.16795	YPR098C	4932.YPR098C
YHR042W	-0.637475	10.7174	376.699	1.81617e-10	2.40235e-09	8.61936	|log2(FC)| ⩾ 0.5	11.0022	11.0012	10.3109	10.4157	NCP1	4932.YHR042W
YER055C	0.577903	8.5824	376.226	1.82958e-10	2.41481e-09	8.61712	|log2(FC)| ⩾ 0.5	8.25625	8.27028	8.85518	8.82677	HIS1	4932.YER055C
YMR311C	-0.661674	7.6373	375.334	1.85521e-10	2.43851e-09	8.61288	|log2(FC)| ⩾ 0.5	7.90806	7.95792	7.27765	7.26599	GLC8	4932.YMR311C
YLR203C	-0.6646	7.14782	375.32	1.8556e-10	2.43851e-09	8.61288	|log2(FC)| ⩾ 0.5	7.45377	7.43724	6.77929	6.78343	MSS51	4932.YLR203C
YKL065C	-0.683167	6.83636	374.963	1.86598e-10	2.44683e-09	8.6114	|log2(FC)| ⩾ 0.5	7.14271	7.14079	6.45692	6.46135	YET1	4932.YKL065C
YLR179C	0.63075	7.99859	374.525	1.8788e-10	2.45829e-09	8.60937	|log2(FC)| ⩾ 0.5	7.67037	7.62309	8.26865	8.28619	YLR179C	4932.YLR179C
YDR395W	0.619379	7.83953	374.192	1.88862e-10	2.46581e-09	8.60804	|log2(FC)| ⩾ 0.5	7.49214	7.49711	8.10433	8.12314	SXM1	4932.YDR395W
YLR193C	-0.734261	6.90876	372.2	1.94859e-10	2.53863e-09	8.5954	|log2(FC)| ⩾ 0.5	7.23331	7.23415	6.53829	6.4606	UPS1	4932.YLR193C
YIL091C	0.677898	7.19572	371.552	1.96858e-10	2.55916e-09	8.5919	|log2(FC)| ⩾ 0.5	6.81343	6.81474	7.51165	7.47114	UTP25	4932.YIL091C
YMR083W	0.496199	10.717	370.098	2.01432e-10	2.60522e-09	8.58415	Non-significant	10.4493	10.4454	10.9592	10.9277	ADH3	4932.YMR083W
YKR092C	0.632284	7.80177	370.063	2.01544e-10	2.60522e-09	8.58415	|log2(FC)| ⩾ 0.5	7.46892	7.42872	8.08201	8.07994	SRP40	4932.YKR092C
YDR178W	-0.69039	7.54373	370.016	2.01695e-10	2.60522e-09	8.58415	|log2(FC)| ⩾ 0.5	7.87551	7.82594	7.13459	7.18676	SDH4	4932.YDR178W
YDR511W	-1.43496	4.46283	369.103	2.04634e-10	2.63755e-09	8.5788	|log2(FC)| ⩾ 1	5.03046	5.01291	3.60543	3.58131	SDH7	4932.YDR511W
YKR016W	-0.624448	7.82065	368.348	2.07103e-10	2.66369e-09	8.57452	|log2(FC)| ⩾ 0.5	8.08722	8.11598	7.48638	7.46851	MIC60	4932.YKR016W
YBR120C	-1.09462	4.91484	366.868	2.12041e-10	2.72142e-09	8.56521	|log2(FC)| ⩾ 1	5.34767	5.39278	4.28338	4.2752	CBP6	4932.YBR120C
YOL059W	0.659651	8.16607	366.426	2.13543e-10	2.73489e-09	8.56306	|log2(FC)| ⩾ 0.5	7.83453	7.7582	8.44057	8.47188	GPD2	4932.YOL059W
YNL315C	-0.762698	6.53135	366.259	2.14116e-10	2.73642e-09	8.56282	|log2(FC)| ⩾ 0.5	6.83636	6.89828	6.09058	6.12078	ATP11	4932.YNL315C
YDL199C	-1.02962	5.06717	366.007	2.14978e-10	2.74165e-09	8.56199	|log2(FC)| ⩾ 1	5.51377	5.48808	4.44722	4.50101	YDL199C	4932.YDL199C
YOR377W	-0.7086	7.01462	365.547	2.16568e-10	2.75611e-09	8.5597	|log2(FC)| ⩾ 0.5	7.30038	7.3582	6.60922	6.63371	ATF1	4932.YOR377W
YEL052W	-0.688816	6.70425	365.066	2.18242e-10	2.77158e-09	8.55727	|log2(FC)| ⩾ 0.5	7.00725	7.01679	6.32431	6.32332	AFG1	4932.YEL052W
YOR089C	-0.600871	8.05957	363.833	2.22609e-10	2.82111e-09	8.54958	|log2(FC)| ⩾ 0.5	8.33867	8.32316	7.74633	7.71399	VPS21	4932.YOR089C
YKL060C	0.418393	13.0567	362.785	2.26399e-10	2.86314e-09	8.54316	Non-significant	12.8172	12.8472	13.2433	13.258	FBA1	4932.YKL060C
YOL128C	-1.14891	5.20461	362.194	2.28569e-10	2.88455e-09	8.53992	|log2(FC)| ⩾ 1	5.62332	5.72935	4.47131	4.5895	YGK3	4932.YOL128C
YPL145C	0.597013	7.99011	361.828	2.29926e-10	2.89563e-09	8.53826	|log2(FC)| ⩾ 0.5	7.66968	7.64814	8.25092	8.26055	KES1	4932.YPL145C
YPR156C	-1.02156	5.18401	361.409	2.31489e-10	2.90925e-09	8.53622	|log2(FC)| ⩾ 1	5.59452	5.63509	4.55542	4.63582	TPO3	4932.YPR156C
YBL030C	-0.55391	9.98808	359.97	2.36957e-10	2.97179e-09	8.52698	|log2(FC)| ⩾ 0.5	10.2284	10.25	9.65583	9.7143	PET9	4932.YBL030C
YOL058W	0.55005	10.9735	359.025	2.40632e-10	3.01164e-09	8.5212	|log2(FC)| ⩾ 0.5	10.6997	10.644	11.1959	11.2479	ARG1	4932.YOL058W
YIL097W	-1.16733	4.98278	358.818	2.41444e-10	3.01556e-09	8.52063	|log2(FC)| ⩾ 1	5.44767	5.47553	4.37562	4.21545	FYV10	4932.YIL097W
YHR016C	-0.860065	6.86695	358.351	2.4329e-10	3.03235e-09	8.51822	|log2(FC)| ⩾ 0.5	7.18631	7.28901	6.33173	6.42535	YSC84	4932.YHR016C
YBR280C	-1.25951	4.74795	358.127	2.44183e-10	3.03659e-09	8.51761	|log2(FC)| ⩾ 1	5.23276	5.27813	4.05534	3.94382	SAF1	4932.YBR280C
YJR116W	-0.588146	8.75015	358.014	2.44635e-10	3.03659e-09	8.51761	|log2(FC)| ⩾ 0.5	9.01829	9.01329	8.39781	8.45716	TDA4	4932.YJR116W
YCR057C	0.681557	7.95782	357.718	2.45823e-10	3.04508e-09	8.5164	|log2(FC)| ⩾ 0.5	7.52837	7.61989	8.25462	8.25773	PWP2	4932.YCR057C
YOR154W	-0.67547	6.80841	356.911	2.49089e-10	3.07923e-09	8.51156	|log2(FC)| ⩾ 0.5	7.10493	7.11672	6.42489	6.44691	SLP1	4932.YOR154W
YER060W-A	0.788436	6.05698	356.365	2.51329e-10	3.10058e-09	8.50856	|log2(FC)| ⩾ 0.5	5.60322	5.60513	6.37148	6.41132	FCY22	4932.YER060W-A
YNL125C	0.634419	8.57914	355.841	2.53502e-10	3.12102e-09	8.5057	|log2(FC)| ⩾ 0.5	8.22089	8.23066	8.81955	8.89949	ESBP6	4932.YNL125C
YDR233C	-0.576348	10.4164	355.282	2.55846e-10	3.14347e-09	8.50259	|log2(FC)| ⩾ 0.5	10.6557	10.697	10.0639	10.1356	RTN1	4932.YDR233C
YBR046C	-1.18941	5.55881	354.68	2.58395e-10	3.16631e-09	8.49945	|log2(FC)| ⩾ 1	5.94982	6.13178	4.83848	4.87495	ZTA1	4932.YBR046C
YIL009W	0.714667	7.26068	354.531	2.59033e-10	3.16631e-09	8.49945	|log2(FC)| ⩾ 0.5	6.89953	6.81163	7.56475	7.57617	FAA3	4932.YIL009W
YGR238C	-0.705503	7.20582	354.474	2.59276e-10	3.16631e-09	8.49945	|log2(FC)| ⩾ 0.5	7.49876	7.53958	6.77989	6.84792	KEL2	4932.YGR238C
YDR436W	-0.822168	6.20124	354.189	2.60499e-10	3.17483e-09	8.49828	|log2(FC)| ⩾ 0.5	6.52224	6.59722	5.7152	5.76273	PPZ2	4932.YDR436W
YPL250C	0.674495	7.36859	351.833	2.70865e-10	3.29452e-09	8.48221	|log2(FC)| ⩾ 0.5	7.01542	6.96269	7.64406	7.68254	ATG41	4932.YPL250C
YJL060W	0.75396	6.30268	350.413	2.7735e-10	3.36663e-09	8.4728	|log2(FC)| ⩾ 0.5	5.85587	5.88822	6.60446	6.64574	BNA3	4932.YJL060W
YGR231C	-0.6447	7.69136	349.965	2.79431e-10	3.3851e-09	8.47043	|log2(FC)| ⩾ 0.5	7.96514	7.99579	7.36222	7.3095	PHB2	4932.YGR231C
YDL168W	-0.615509	8.02928	349.832	2.80052e-10	3.38583e-09	8.47034	|log2(FC)| ⩾ 0.5	8.31878	8.29417	7.71703	7.66491	SFA1	4932.YDL168W
YMR107W	-4.45968	1.70346	348.645	2.8567e-10	3.44306e-09	8.46306	|log2(FC)| ⩾ 1	2.62845	2.68179	-1.26501	-1.61842	SPG4	4932.YMR107W
YPL212C	0.653552	7.29191	348.592	2.85925e-10	3.44306e-09	8.46306	|log2(FC)| ⩾ 0.5	6.93385	6.91698	7.59898	7.55789	PUS1	4932.YPL212C
YLR165C	-1.11289	4.82763	347.905	2.89245e-10	3.47611e-09	8.45891	|log2(FC)| ⩾ 1	5.2733	5.305	4.18118	4.17912	PUS5	4932.YLR165C
YJL210W	-1.28404	4.65239	347.654	2.90467e-10	3.48388e-09	8.45794	|log2(FC)| ⩾ 1	5.1814	5.15358	3.93489	3.84058	PEX2	4932.YJL210W
YKL068W	0.628612	7.64233	346.974	2.93808e-10	3.51697e-09	8.45383	|log2(FC)| ⩾ 0.5	7.31502	7.26777	7.92241	7.91739	NUP100	4932.YKL068W
YJR150C	-0.604205	10.4554	345.853	2.9942e-10	3.57706e-09	8.44647	|log2(FC)| ⩾ 0.5	10.6803	10.7713	10.141	10.1035	DAN1	4932.YJR150C
YIL017C	-1.20824	5.66329	344.29	3.07448e-10	3.66573e-09	8.43584	|log2(FC)| ⩾ 1	6.09773	6.20779	4.83384	5.05417	VID28	4932.YIL017C
YOR086C	-0.644002	8.25108	344.038	3.08768e-10	3.67422e-09	8.43483	|log2(FC)| ⩾ 0.5	8.49643	8.58104	7.89623	7.89488	TCB1	4932.YOR086C
YMR155W	-0.89194	5.40079	343.821	3.09911e-10	3.68057e-09	8.43408	|log2(FC)| ⩾ 0.5	5.78117	5.79147	4.88182	4.91085	YMR155W	4932.YMR155W
YPL154C	-0.588069	9.2625	343.015	3.14187e-10	3.72404e-09	8.42899	|log2(FC)| ⩾ 0.5	9.49751	9.5574	8.91665	8.96258	PEP4	4932.YPL154C
YPL183C	0.701776	7.04569	342.825	3.15209e-10	3.72884e-09	8.42843	|log2(FC)| ⩾ 0.5	6.68681	6.61021	7.36142	7.33904	RTT10	4932.YPL183C
YIL036W	-0.674597	7.78962	342.516	3.1687e-10	3.73951e-09	8.42718	|log2(FC)| ⩾ 0.5	8.07346	8.1071	7.37465	7.45641	CST6	4932.YIL036W
YKR024C	0.682235	6.61061	342.428	3.17348e-10	3.73951e-09	8.42718	|log2(FC)| ⩾ 0.5	6.21589	6.23505	6.91063	6.90355	DBP7	4932.YKR024C
YGR256W	-1.6246	4.12775	341.464	3.2262e-10	3.79424e-09	8.42088	|log2(FC)| ⩾ 1	4.71974	4.75419	3.07143	3.17192	GND2	4932.YGR256W
YDL054C	-0.71001	6.88283	341.238	3.23871e-10	3.80155e-09	8.42004	|log2(FC)| ⩾ 0.5	7.19113	7.20591	6.4486	6.5286	MCH1	4932.YDL054C
YIL101C	-1.85124	3.81019	340.696	3.26888e-10	3.82953e-09	8.41685	|log2(FC)| ⩾ 1	4.44436	4.502	2.56716	2.70428	XBP1	4932.YIL101C
YKL009W	0.683336	7.61867	340.327	3.28963e-10	3.84638e-09	8.41495	|log2(FC)| ⩾ 0.5	7.25693	7.21113	7.9524	7.88109	MRT4	4932.YKL009W
YGR240C	0.520124	9.62024	339.922	3.3126e-10	3.86576e-09	8.41276	|log2(FC)| ⩾ 0.5	9.34852	9.32371	9.84058	9.87172	PFK1	4932.YGR240C
YBR037C	-0.913695	5.6401	339.596	3.33121e-10	3.87999e-09	8.41117	|log2(FC)| ⩾ 0.5	6.00776	6.05789	5.16823	5.07212	SCO1	4932.YBR037C
YMR261C	-0.73057	7.05898	338.699	3.38307e-10	3.93282e-09	8.4053	|log2(FC)| ⩾ 0.5	7.34472	7.41891	6.62205	6.6819	TPS3	4932.YMR261C
YDR324C	0.625009	7.84335	338.205	3.41205e-10	3.95889e-09	8.40243	|log2(FC)| ⩾ 0.5	7.49135	7.49866	8.14795	8.09098	UTP4	4932.YDR324C
YPL081W	0.539992	8.77588	337.854	3.43281e-10	3.97535e-09	8.40062	|log2(FC)| ⩾ 0.5	8.48471	8.47442	9.03415	9.00458	RPS9A	4932.YPL081W
YAL023C	0.54567	8.83536	337.576	3.44936e-10	3.98688e-09	8.39937	|log2(FC)| ⩾ 0.5	8.55609	8.51506	9.08004	9.08252	PMT2	4932.YAL023C
YKL151C	-0.734162	6.6081	336.469	3.51614e-10	4.05631e-09	8.39187	|log2(FC)| ⩾ 0.5	6.89658	6.96943	6.20994	6.18998	NNR2	4932.YKL151C
YNL293W	-0.864173	6.0319	335.662	3.56578e-10	4.09722e-09	8.38751	|log2(FC)| ⩾ 0.5	6.36913	6.44288	5.49785	5.58805	MSB3	4932.YNL293W
YDR155C	-0.770731	6.8258	335.619	3.56846e-10	4.09722e-09	8.38751	|log2(FC)| ⩾ 0.5	7.13574	7.19302	6.44328	6.34399	CPR1	4932.YDR155C
YJR115W	-1.43791	4.7974	335.563	3.57193e-10	4.09722e-09	8.38751	|log2(FC)| ⩾ 1	5.27874	5.43069	3.827	4.01564	YJR115W	4932.YJR115W
YLR270W	-0.752462	6.67542	335.04	3.60464e-10	4.12691e-09	8.38438	|log2(FC)| ⩾ 0.5	6.9623	7.05158	6.26093	6.25077	DCS1	4932.YLR270W
YER073W	0.52648	8.73927	334.663	3.62841e-10	4.13769e-09	8.38324	|log2(FC)| ⩾ 0.5	8.44634	8.45555	8.97811	8.97654	ALD5	4932.YER073W
YFR049W	-0.751392	6.30038	334.516	3.63773e-10	4.13769e-09	8.38324	|log2(FC)| ⩾ 0.5	6.60037	6.66447	5.88735	5.87717	YMR31	4932.YFR049W
YJL216C	0.704662	6.35991	334.484	3.63974e-10	4.13769e-09	8.38324	|log2(FC)| ⩾ 0.5	5.94868	5.9722	6.66773	6.66098	IMA5	4932.YJL216C
YER052C	0.558123	8.96949	334.457	3.64144e-10	4.13769e-09	8.38324	|log2(FC)| ⩾ 0.5	8.66658	8.65843	9.19301	9.24756	HOM3	4932.YER052C
YKL085W	-0.602248	7.85853	334.048	3.66754e-10	4.15953e-09	8.38096	|log2(FC)| ⩾ 0.5	8.12748	8.13382	7.5051	7.55187	MDH1	4932.YKL085W
YHR112C	0.701762	7.70583	333.557	3.69918e-10	4.18755e-09	8.37804	|log2(FC)| ⩾ 0.5	7.25555	7.36247	8.01136	8.01158	YHR112C	4932.YHR112C
YKR087C	-0.803166	6.47557	333.094	3.72931e-10	4.21377e-09	8.37533	|log2(FC)| ⩾ 0.5	6.79202	6.86135	6.07002	5.97791	OMA1	4932.YKR087C
YNR034W-A	-0.754186	7.75373	330.966	3.87148e-10	4.36625e-09	8.35989	|log2(FC)| ⩾ 0.5	8.10264	8.06711	7.39369	7.26556	EGO4	4932.YNR034W-A
YFL023W	0.737663	6.13571	329.791	3.95268e-10	4.44952e-09	8.35169	|log2(FC)| ⩾ 0.5	5.71982	5.71071	6.43717	6.46664	BUD27	4932.YFL023W
YPR128C	-0.811778	6.24729	329.444	3.97698e-10	4.46856e-09	8.34983	|log2(FC)| ⩾ 0.5	6.55251	6.65057	5.79968	5.78346	ANT1	4932.YPR128C
YDR398W	0.644142	7.41252	329.043	4.00541e-10	4.49215e-09	8.34755	|log2(FC)| ⩾ 0.5	7.01976	7.08349	7.69546	7.6961	UTP5	4932.YDR398W
YPL171C	-0.867945	5.71956	328.557	4.0401e-10	4.52267e-09	8.34461	|log2(FC)| ⩾ 0.5	6.13421	6.05683	5.2082	5.25081	OYE3	4932.YPL171C
YNL193W	-1.22468	4.6665	328.284	4.05968e-10	4.53353e-09	8.34356	|log2(FC)| ⩾ 1	5.156	5.17121	3.89982	3.9865	YNL193W	4932.YNL193W
YGL156W	-0.646063	7.3006	328.213	4.06481e-10	4.53353e-09	8.34356	|log2(FC)| ⩾ 0.5	7.57445	7.60699	6.91996	6.96993	AMS1	4932.YGL156W
YER064C	0.634861	7.19087	327.288	4.13233e-10	4.60036e-09	8.33721	|log2(FC)| ⩾ 0.5	6.81405	6.85712	7.46591	7.47451	VHR2	4932.YER064C
YNL124W	0.676695	7.57007	326.514	4.18983e-10	4.65579e-09	8.33201	|log2(FC)| ⩾ 0.5	7.16345	7.21539	7.83023	7.90103	NAF1	4932.YNL124W
YHR140W	-2.62886	2.90719	325.839	4.24065e-10	4.70362e-09	8.32757	|log2(FC)| ⩾ 1	3.71157	3.70916	0.914961	1.32042	YHR140W	4932.YHR140W
YOR382W	-0.607137	8.16143	325.585	4.26005e-10	4.71649e-09	8.32638	|log2(FC)| ⩾ 0.5	8.40216	8.4675	7.8424	7.81395	FIT2	4932.YOR382W
YNR014W	-0.900293	5.68879	324.319	4.35795e-10	4.81605e-09	8.31731	|log2(FC)| ⩾ 0.5	6.11507	6.03774	5.13656	5.21895	YNR014W	4932.YNR014W
YBR238C	0.683474	6.92698	324.005	4.38261e-10	4.83446e-09	8.31565	|log2(FC)| ⩾ 0.5	6.5465	6.53654	7.19054	7.25774	YBR238C	4932.YBR238C
YBR006W	-0.890238	5.39182	323.904	4.39061e-10	4.83447e-09	8.31565	|log2(FC)| ⩾ 0.5	5.80021	5.75296	4.90632	4.8704	UGA2	4932.YBR006W
YDL079C	-0.459247	10.4067	323.097	4.45496e-10	4.8964e-09	8.31012	Non-significant	10.6209	10.6162	10.1567	10.162	MRK1	4932.YDL079C
YDR524C-B	0.541078	9.49362	322.821	4.47721e-10	4.91193e-09	8.30875	|log2(FC)| ⩾ 0.5	9.21227	9.18173	9.76493	9.71072	YDR524C-B	4932.YDR524C-B
YLL034C	0.65967	6.86597	322.086	4.53708e-10	4.9686e-09	8.30377	|log2(FC)| ⩾ 0.5	6.4685	6.52135	7.14727	7.16137	RIX7	4932.YLL034C
YDL206W	-0.941387	5.24288	321.861	4.55564e-10	4.9799e-09	8.30278	|log2(FC)| ⩾ 0.5	5.6361	5.65611	4.66393	4.74922	YDL206W	4932.YDL206W
YHR025W	0.638436	8.41945	321.535	4.5826e-10	4.99501e-09	8.30146	|log2(FC)| ⩾ 0.5	8.10111	8.02491	8.67014	8.73275	THR1	4932.YHR025W
YHR066W	0.709615	7.15663	321.494	4.58599e-10	4.99501e-09	8.30146	|log2(FC)| ⩾ 0.5	6.80213	6.70672	7.48194	7.44651	SSF1	4932.YHR066W
YHR208W	0.495022	9.72303	321.206	4.61004e-10	5.01218e-09	8.29997	Non-significant	9.45358	9.45396	9.93246	9.96484	BAT1	4932.YHR208W
YGR090W	0.573013	7.97563	320.367	4.68085e-10	5.08003e-09	8.29413	|log2(FC)| ⩾ 0.5	7.63968	7.67791	8.22835	8.23512	UTP22	4932.YGR090W
YJR019C	-0.858023	5.6488	320.003	4.712e-10	5.10467e-09	8.29203	|log2(FC)| ⩾ 0.5	6.04443	5.99877	5.12712	5.20275	TES1	4932.YJR019C
YGL120C	0.573959	8.02149	318.533	4.84022e-10	5.23419e-09	8.28115	|log2(FC)| ⩾ 0.5	7.71754	7.69087	8.29525	8.26055	PRP43	4932.YGL120C
YBL054W	0.612388	7.16452	317.179	4.96188e-10	5.35617e-09	8.27115	|log2(FC)| ⩾ 0.5	6.81779	6.82839	7.44401	7.42611	TOD6	4932.YBL054W
YEL007W	0.617935	7.1448	316.953	4.98254e-10	5.36888e-09	8.27012	|log2(FC)| ⩾ 0.5	6.8015	6.79845	7.4314	7.40345	MIT1	4932.YEL007W
YLL021W	0.595584	7.41096	316.829	4.99392e-10	5.37158e-09	8.2699	|log2(FC)| ⩾ 0.5	7.08021	7.07986	7.6664	7.68416	SPA2	4932.YLL021W
YMR207C	-0.638738	7.1487	316.226	5.04966e-10	5.42188e-09	8.26585	|log2(FC)| ⩾ 0.5	7.41105	7.46093	6.78771	6.80803	HFA1	4932.YMR207C
YJL069C	0.683473	6.77718	315.948	5.07563e-10	5.4401e-09	8.26439	|log2(FC)| ⩾ 0.5	6.37676	6.40612	7.1041	7.04403	UTP18	4932.YJL069C
YOR342C	0.537409	8.19692	315.421	5.12516e-10	5.48347e-09	8.26094	|log2(FC)| ⩾ 0.5	7.89483	7.90855	8.43465	8.44325	YOR342C	4932.YOR342C
YMR114C	-0.853391	5.37731	315.282	5.13839e-10	5.48637e-09	8.26071	|log2(FC)| ⩾ 0.5	5.74493	5.75296	4.89078	4.90419	YMR114C	4932.YMR114C
YDR255C	-0.8921	5.45572	315.202	5.14603e-10	5.48637e-09	8.26071	|log2(FC)| ⩾ 0.5	5.8314	5.85102	4.99624	4.90419	RMD5	4932.YDR255C
YLR326W	-0.95104	5.34895	314.863	5.17832e-10	5.50707e-09	8.25908	|log2(FC)| ⩾ 0.5	5.71045	5.79905	4.77698	4.83581	YLR326W	4932.YLR326W
YOL029C	-0.74309	6.30144	314.808	5.18366e-10	5.50707e-09	8.25908	|log2(FC)| ⩾ 0.5	6.66758	6.59287	5.88511	5.89184	YOL029C	4932.YOL029C
YPR010C	0.50152	9.13616	314.533	5.21008e-10	5.52542e-09	8.25763	|log2(FC)| ⩾ 0.5	8.87177	8.85381	9.36974	9.35875	RPA135	4932.YPR010C
YIL079C	0.840124	6.37861	313.432	5.31758e-10	5.62955e-09	8.24953	|log2(FC)| ⩾ 0.5	5.96453	5.81782	6.74696	6.71718	AIR1	4932.YIL079C
YOL071W	-0.954597	5.21917	313.113	5.34922e-10	5.65315e-09	8.24771	|log2(FC)| ⩾ 0.5	5.58431	5.66858	4.68726	4.66239	SDH5	4932.YOL071W
YER058W	-1.69454	3.82457	311.822	5.47953e-10	5.78077e-09	8.23801	|log2(FC)| ⩾ 1	4.47312	4.42897	2.79424	2.74462	PET117	4932.YER058W
YLR219W	-0.827283	7.17591	310.357	5.63186e-10	5.93112e-09	8.22686	|log2(FC)| ⩾ 0.5	7.51191	7.55794	6.62675	6.78584	MSC3	4932.YLR219W
YIL105C	-0.683158	6.57358	308.847	5.79415e-10	6.08683e-09	8.21561	|log2(FC)| ⩾ 0.5	6.85105	6.90708	6.20725	6.18632	SLM1	4932.YIL105C
YBR115C	0.511985	8.71396	308.795	5.79986e-10	6.08683e-09	8.21561	|log2(FC)| ⩾ 0.5	8.42258	8.44573	8.94489	8.94726	LYS2	4932.YBR115C
YKL078W	0.819219	5.85001	308.678	5.8126e-10	6.08963e-09	8.21541	|log2(FC)| ⩾ 0.5	5.33031	5.42253	6.17827	6.21173	DHR2	4932.YKL078W
YDL124W	-0.65123	7.56021	308.581	5.82328e-10	6.09026e-09	8.21536	|log2(FC)| ⩾ 0.5	7.83884	7.86528	7.15844	7.24285	YDL124W	4932.YDL124W
YBR001C	-0.717379	6.26915	308.027	5.88451e-10	6.14368e-09	8.21157	|log2(FC)| ⩾ 0.5	6.56592	6.61092	5.89405	5.84969	NTH2	4932.YBR001C
YBR196C	0.516533	9.89062	306.183	6.09387e-10	6.34719e-09	8.19742	|log2(FC)| ⩾ 0.5	9.63175	9.58543	10.1031	10.1471	PGI1	4932.YBR196C
YDR234W	0.507636	9.34909	306.126	6.10045e-10	6.34719e-09	8.19742	|log2(FC)| ⩾ 0.5	9.0775	9.06699	9.55824	9.60109	LYS4	4932.YDR234W
YMR205C	0.508474	9.2051	305.986	6.11673e-10	6.3532e-09	8.19701	|log2(FC)| ⩾ 0.5	8.9429	8.91235	9.42224	9.44983	PFK2	4932.YMR205C
YNL270C	-2.31546	3.13265	305.641	6.15709e-10	6.38415e-09	8.1949	|log2(FC)| ⩾ 1	3.80503	3.96417	1.48744	1.71496	ALP1	4932.YNL270C
YDL125C	-0.779772	6.36525	305.375	6.18837e-10	6.4056e-09	8.19344	|log2(FC)| ⩾ 0.5	6.65996	6.75494	5.95619	5.9019	HNT1	4932.YDL125C
YNL220W	0.503932	9.1316	303.666	6.39372e-10	6.60384e-09	8.1802	|log2(FC)| ⩾ 0.5	8.85381	8.85986	9.37812	9.34303	ADE12	4932.YNL220W
YMR304W	-0.761322	5.90881	303.562	6.40649e-10	6.60384e-09	8.1802	|log2(FC)| ⩾ 0.5	6.23748	6.25356	5.45319	5.51704	UBP15	4932.YMR304W
YJL036W	-0.737429	6.16438	303.512	6.41267e-10	6.60384e-09	8.1802	|log2(FC)| ⩾ 0.5	6.46134	6.52135	5.73648	5.77374	SNX4	4932.YJL036W
YJL155C	-0.879371	5.37702	301.996	6.60224e-10	6.78751e-09	8.16829	|log2(FC)| ⩾ 0.5	5.77604	5.73989	4.8431	4.91748	FBP26	4932.YJL155C
YKR052C	-0.87318	6.0998	300.906	6.74258e-10	6.92001e-09	8.15989	|log2(FC)| ⩾ 0.5	6.40855	6.54333	5.61468	5.59634	MRS4	4932.YKR052C
YLR432W	0.453037	10.4282	300.741	6.76409e-10	6.93033e-09	8.15925	Non-significant	10.1974	10.1697	10.6332	10.64	IMD3	4932.YLR432W
YMR316W	-1.32314	4.37773	298.161	7.11177e-10	7.27422e-09	8.13821	|log2(FC)| ⩾ 1	4.91407	4.89524	3.57796	3.59792	DIA1	4932.YMR316W
YGL062W	0.419784	12.3796	297.703	7.17563e-10	7.32714e-09	8.13507	Non-significant	12.1503	12.1585	12.5491	12.5989	PYC1	4932.YGL062W
YDR218C	-1.30146	4.42233	297.28	7.23525e-10	7.37556e-09	8.13221	|log2(FC)| ⩾ 1	4.95995	4.92557	3.6536	3.6413	SPR28	4932.YDR218C
YHR097C	-0.786352	5.65017	296.545	7.34005e-10	7.4698e-09	8.12669	|log2(FC)| ⩾ 0.5	6.0143	5.97889	5.1956	5.22787	YHR097C	4932.YHR097C
YOL084W	-2.15219	3.18806	296.354	7.36761e-10	7.48524e-09	8.12579	|log2(FC)| ⩾ 1	3.88807	3.93694	1.91388	1.65272	PHM7	4932.YOL084W
YBR053C	-0.873983	5.33342	294.332	7.66679e-10	7.77613e-09	8.10924	|log2(FC)| ⩾ 0.5	5.67788	5.74644	4.83848	4.84279	YBR053C	4932.YBR053C
YKL027W	0.654561	6.41461	293.001	7.87146e-10	7.97035e-09	8.09852	|log2(FC)| ⩾ 0.5	6.04336	6.04944	6.71327	6.68709	TCD2	4932.YKL027W
YFR014C	-0.617125	7.1155	290.972	8.1957e-10	8.28478e-09	8.08172	|log2(FC)| ⩾ 0.5	7.36958	7.41891	6.76352	6.79187	CMK1	4932.YFR014C
YFR030W	0.481204	9.27947	290.281	8.30982e-10	8.38612e-09	8.07644	Non-significant	9.03138	9.00471	9.49529	9.50317	MET10	4932.YFR030W
YKL133C	-1.9084	3.94323	287.035	8.87058e-10	8.93711e-09	8.0488	|log2(FC)| ⩾ 1	4.59444	4.64346	2.89565	2.53057	YKL133C	4932.YKL133C
YML116W	0.611673	7.57285	286.081	9.04385e-10	9.09651e-09	8.04112	|log2(FC)| ⩾ 0.5	7.27019	7.1935	7.8343	7.85311	ATR1	4932.YML116W
YCR083W	-0.86248	5.20869	285.863	9.08382e-10	9.12155e-09	8.03993	|log2(FC)| ⩾ 0.5	5.59743	5.57012	4.70515	4.74177	TRX3	4932.YCR083W
YBL095W	-2.09118	3.27018	285.396	9.17053e-10	9.19334e-09	8.03653	|log2(FC)| ⩾ 1	3.90224	4.05982	1.99921	1.83193	MRX3	4932.YBL095W
YDL019C	-0.557394	7.96967	285.145	9.21746e-10	9.22509e-09	8.03503	|log2(FC)| ⩾ 0.5	8.20407	8.24275	7.6467	7.68578	OSH2	4932.YDL019C
YDL063C	0.682748	6.76164	285.052	9.23494e-10	9.22731e-09	8.03492	|log2(FC)| ⩾ 0.5	6.4209	6.33055	7.0759	7.041	SYO1	4932.YDL063C
YAL054C	-1.27078	5.74629	284.606	9.31925e-10	9.29618e-09	8.0317	|log2(FC)| ⩾ 1	6.26607	6.24526	4.80569	5.14928	ACS1	4932.YAL054C
YDR033W	0.740119	5.82302	283.626	9.50782e-10	9.46866e-09	8.02371	|log2(FC)| ⩾ 0.5	5.42495	5.37598	6.14589	6.13318	MRH1	4932.YDR033W
YDR122W	-0.765963	7.00215	283.313	9.56898e-10	9.49977e-09	8.02229	|log2(FC)| ⩾ 0.5	7.29681	7.37985	6.51167	6.63304	KIN1	4932.YDR122W
YDR384C	-0.728997	6.19511	283.305	9.57049e-10	9.49977e-09	8.02229	|log2(FC)| ⩾ 0.5	6.55026	6.48734	5.75989	5.82167	ATO3	4932.YDR384C
YGR132C	-0.605337	7.45613	282.965	9.63735e-10	9.55046e-09	8.01998	|log2(FC)| ⩾ 0.5	7.72453	7.73534	7.08861	7.16044	PHB1	4932.YGR132C
YPL219W	-0.964246	4.9614	282.529	9.724e-10	9.62055e-09	8.0168	|log2(FC)| ⩾ 0.5	5.3338	5.41103	4.4258	4.39727	PCL8	4932.YPL219W
YJR059W	-0.625349	7.30316	282.421	9.7456e-10	9.62617e-09	8.01655	|log2(FC)| ⩾ 0.5	7.57592	7.59434	6.91996	6.9994	PTK2	4932.YJR059W
YLR206W	-0.607434	8.30922	282.302	9.76949e-10	9.63402e-09	8.01619	|log2(FC)| ⩾ 0.5	8.54597	8.619	7.94005	8.01055	ENT2	4932.YLR206W
YNL009W	-1.54221	4.87342	281.699	9.89145e-10	9.73841e-09	8.01151	|log2(FC)| ⩾ 1	5.3338	5.57748	3.8082	4.03203	IDP3	4932.YNL009W
YGL054C	-0.589638	7.42384	281.293	9.97465e-10	9.79667e-09	8.00892	|log2(FC)| ⩾ 0.5	7.6631	7.71911	7.10265	7.10147	ERV14	4932.YGL054C
YGR208W	0.757048	6.275	281.252	9.98304e-10	9.79667e-09	8.00892	|log2(FC)| ⩾ 0.5	5.85344	5.83144	6.64805	6.54726	SER2	4932.YGR208W
YOL113W	-0.793725	7.14982	281.126	1.00092e-09	9.80639e-09	8.00849	|log2(FC)| ⩾ 0.5	7.42625	7.56389	6.66708	6.73918	SKM1	4932.YOL113W
YNL305C	-0.679301	6.20437	280.613	1.01158e-09	9.89482e-09	8.00459	|log2(FC)| ⩾ 0.5	6.53139	6.48656	5.82211	5.83925	BXI1	4932.YNL305C
YJR092W	0.592374	7.09682	280.315	1.01783e-09	9.93989e-09	8.00262	|log2(FC)| ⩾ 0.5	6.78567	6.74908	7.34806	7.3708	BUD4	4932.YJR092W
YMR226C	-0.576927	7.4358	280.105	1.02227e-09	9.96712e-09	8.00143	|log2(FC)| ⩾ 0.5	7.70749	7.68883	7.09879	7.14404	YMR226C	4932.YMR226C
YBL015W	-1.03448	6.10096	279.686	1.03118e-09	1.00236e-08	7.99898	|log2(FC)| ⩾ 1	6.45013	6.61451	5.42262	5.57692	ACH1	4932.YBL015W
YMR122W-A	0.593743	6.96983	279.677	1.03138e-09	1.00236e-08	7.99898	|log2(FC)| ⩾ 0.5	6.65299	6.62592	7.2444	7.22112	YMR122W-A	4932.YMR122W-A
YLR196W	0.558429	7.81573	279.264	1.04026e-09	1.00937e-08	7.99595	|log2(FC)| ⩾ 0.5	7.53141	7.48345	8.05635	8.07525	PWP1	4932.YLR196W
YDR081C	0.569021	7.25086	279.183	1.04201e-09	1.00945e-08	7.99592	|log2(FC)| ⩾ 0.5	6.94416	6.92739	7.49778	7.51115	PDC2	4932.YDR081C
YEL060C	-0.503714	9.80659	278.628	1.0541e-09	1.01952e-08	7.9916	|log2(FC)| ⩾ 0.5	10.0548	10.0193	9.50316	9.56326	PRB1	4932.YEL060C
YMR152W	-0.55552	7.44959	278.073	1.06637e-09	1.02974e-08	7.98727	|log2(FC)| ⩾ 0.5	7.69262	7.71378	7.1454	7.15062	YIM1	4932.YMR152W
YGR021W	-0.898731	5.31512	277.472	1.07982e-09	1.04108e-08	7.98252	|log2(FC)| ⩾ 0.5	5.75277	5.65193	4.81514	4.79796	YGR021W	4932.YGR021W
YMR210W	-0.750523	6.01358	276.771	1.09579e-09	1.05478e-08	7.97684	|log2(FC)| ⩾ 0.5	6.3793	6.31213	5.62813	5.5643	MGL2	4932.YMR210W
YDR104C	-0.923221	5.24505	275.131	1.13422e-09	1.09004e-08	7.96256	|log2(FC)| ⩾ 0.5	5.58723	5.69455	4.73531	4.70646	SPO71	4932.YDR104C
YAL034C	-0.710801	6.14862	274.911	1.13949e-09	1.09337e-08	7.96123	|log2(FC)| ⩾ 0.5	6.48035	6.45092	5.71646	5.79431	FUN19	4932.YAL034C
YDR089W	0.659063	6.37377	273.71	1.16877e-09	1.11813e-08	7.95151	|log2(FC)| ⩾ 0.5	6.02405	5.98111	6.68006	6.64174	VTC5	4932.YDR089W
YEL041W	-0.929614	5.00623	273.701	1.169e-09	1.11813e-08	7.95151	|log2(FC)| ⩾ 0.5	5.37333	5.43718	4.50671	4.45007	YEF1	4932.YEL041W
YMR136W	-0.761714	6.70621	272.566	1.19748e-09	1.14357e-08	7.94174	|log2(FC)| ⩾ 0.5	6.978	7.10301	6.30601	6.25514	GAT2	4932.YMR136W
YOL147C	-0.60579	6.5799	271.634	1.22151e-09	1.16467e-08	7.9338	|log2(FC)| ⩾ 0.5	6.85894	6.85105	6.24268	6.25689	PEX11	4932.YOL147C
YBL039C	0.563295	7.40851	271.383	1.22806e-09	1.16908e-08	7.93216	|log2(FC)| ⩾ 0.5	7.11409	7.07986	7.67064	7.64939	URA7	4932.YBL039C
YJL132W	-1.47023	4.29314	271.264	1.23119e-09	1.17021e-08	7.93174	|log2(FC)| ⩾ 1	4.83009	4.89288	3.29037	3.50115	YJL132W	4932.YJL132W
YMR140W	-0.821221	6.41045	270.929	1.24004e-09	1.17657e-08	7.92938	|log2(FC)| ⩾ 0.5	6.73379	6.80286	5.87047	6.02268	SIP5	4932.YMR140W
YER080W	-0.622986	7.04429	270.863	1.24177e-09	1.17657e-08	7.92938	|log2(FC)| ⩾ 0.5	7.36106	7.28946	6.71327	6.6929	AIM9	4932.YER080W
YOL006C	0.584748	6.9077	269.715	1.27271e-09	1.204e-08	7.91937	|log2(FC)| ⩾ 0.5	6.5711	6.59432	7.1787	7.15531	TOP1	4932.YOL006C
YMR011W	0.40329	11.6472	269.005	1.29231e-09	1.22063e-08	7.91342	Non-significant	11.4498	11.4126	11.8399	11.8293	HXT2	4932.YMR011W
YNL144C	-0.605544	7.21123	268.238	1.31386e-09	1.23904e-08	7.90691	|log2(FC)| ⩾ 0.5	7.45216	7.51793	6.89346	6.8669	YNL144C	4932.YNL144C
YDR144C	0.768743	5.85439	268.088	1.31811e-09	1.24112e-08	7.90619	|log2(FC)| ⩾ 0.5	5.4589	5.36751	6.15893	6.20361	MKC7	4932.YDR144C
YDL234C	-0.78684	6.56089	267.968	1.32155e-09	1.24242e-08	7.90573	|log2(FC)| ⩾ 0.5	6.83759	6.97167	6.09447	6.14547	GYP7	4932.YDL234C
YNL155W	-0.794216	5.86931	267.521	1.33437e-09	1.25253e-08	7.90221	|log2(FC)| ⩾ 0.5	6.26332	6.17223	5.45922	5.39085	CUZ1	4932.YNL155W
YDR244W	-0.651872	6.79641	267.395	1.33802e-09	1.254e-08	7.9017	|log2(FC)| ⩾ 0.5	7.06139	7.11723	6.40235	6.47341	PEX5	4932.YDR244W
YER017C	-0.551358	7.41872	267.007	1.34933e-09	1.26265e-08	7.89872	|log2(FC)| ⩾ 0.5	7.65928	7.68202	7.10843	7.13078	AFG3	4932.YER017C
YGR122W	-0.92829	5.05241	266.429	1.36638e-09	1.27663e-08	7.89394	|log2(FC)| ⩾ 0.5	5.4541	5.44847	4.58332	4.46524	YGR122W	4932.YGR122W
YLR304C	-0.455594	9.44993	266.082	1.37673e-09	1.28168e-08	7.89222	Non-significant	9.65111	9.66985	9.19403	9.21585	ACO1	4932.YLR304C
YLR050C	-0.588249	6.69941	266.079	1.3768e-09	1.28168e-08	7.89222	|log2(FC)| ⩾ 0.5	6.96905	6.9655	6.3874	6.37162	YLR050C	4932.YLR050C
YMR315W	-0.586317	7.23963	266.034	1.37815e-09	1.28168e-08	7.89222	|log2(FC)| ⩾ 0.5	7.48156	7.53012	6.90235	6.93766	YMR315W	4932.YMR315W
YLL054C	-0.82945	5.30752	265.405	1.39718e-09	1.29739e-08	7.88693	|log2(FC)| ⩾ 0.5	5.65992	5.68094	4.80569	4.87949	YLL054C	4932.YLL054C
YKR050W	-0.936815	5.0169	265.189	1.40378e-09	1.30151e-08	7.88555	|log2(FC)| ⩾ 0.5	5.38009	5.45648	4.44722	4.52147	TRK2	4932.YKR050W
YGR185C	0.510234	8.00556	265.044	1.40823e-09	1.30363e-08	7.88484	|log2(FC)| ⩾ 0.5	7.71353	7.73895	8.23957	8.23312	TYS1	4932.YGR185C
YJL098W	0.589377	6.99952	264.372	1.42907e-09	1.32091e-08	7.87913	|log2(FC)| ⩾ 0.5	6.64459	6.69864	7.26565	7.25599	SAP185	4932.YJL098W
YLR251W	-1.51329	4.34646	264.078	1.43832e-09	1.32743e-08	7.87699	|log2(FC)| ⩾ 1	4.95316	4.89995	3.27677	3.55319	SYM1	4932.YLR251W
YOL087C	-0.694896	6.9762	263.697	1.45039e-09	1.33653e-08	7.87402	|log2(FC)| ⩾ 0.5	7.25325	7.31788	6.53686	6.64441	DUF1	4932.YOL087C
YNL200C	-0.668711	6.74629	263.153	1.46783e-09	1.35053e-08	7.86949	|log2(FC)| ⩾ 0.5	7.01705	7.07467	6.33502	6.41991	NNR1	4932.YNL200C
YGL157W	0.606821	6.62842	262.762	1.48051e-09	1.36013e-08	7.86642	|log2(FC)| ⩾ 0.5	6.30481	6.27456	6.88171	6.91022	ARI1	4932.YGL157W
YJR096W	-0.849526	5.07267	262.12	1.50163e-09	1.37744e-08	7.86093	|log2(FC)| ⩾ 0.5	5.43798	5.44847	4.58056	4.61149	YJR096W	4932.YJR096W
YGR254W	0.410867	11.0403	260.165	1.56808e-09	1.43621e-08	7.84278	Non-significant	10.8118	10.8283	11.2146	11.2471	ENO1	4932.YGR254W
YGL080W	-0.638149	6.78496	260.052	1.57201e-09	1.43642e-08	7.84272	|log2(FC)| ⩾ 0.5	7.03484	7.10963	6.45314	6.4168	MPC1	4932.YGL080W
YJL078C	0.5273	8.77992	260.023	1.57305e-09	1.43642e-08	7.84272	|log2(FC)| ⩾ 0.5	8.52056	8.46114	8.99314	9.04313	PRY3	4932.YJL078C
YOL086C	0.361659	12.5431	259.821	1.58012e-09	1.4407e-08	7.84143	Non-significant	12.3619	12.3398	12.7046	12.7204	ADH1	4932.YOL086C
YCR072C	0.636994	6.36345	259.625	1.58705e-09	1.44483e-08	7.84018	|log2(FC)| ⩾ 0.5	6.00119	6.01079	6.61868	6.66558	RSA4	4932.YCR072C
YEL017C-A	0.771721	7.31492	259.355	1.59664e-09	1.45138e-08	7.83822	|log2(FC)| ⩾ 0.5	6.91417	6.83394	7.57416	7.71431	PMP2	4932.YEL017C-A
YPL160W	0.448861	9.16163	258.347	1.633e-09	1.4822e-08	7.82909	Non-significant	8.91725	8.92077	9.36472	9.37088	CDC60	4932.YPL160W
YGL161C	-0.640878	7.26326	258.183	1.63898e-09	1.4854e-08	7.82816	|log2(FC)| ⩾ 0.5	7.50031	7.60086	6.91008	6.91188	YIP5	4932.YGL161C
YPR028W	-0.681557	7.42649	258.058	1.64358e-09	1.48734e-08	7.82759	|log2(FC)| ⩾ 0.5	7.71051	7.75008	7.11178	6.98369	YOP1	4932.YPR028W
YHR149C	0.579835	6.81376	257.973	1.64674e-09	1.48797e-08	7.82741	|log2(FC)| ⩾ 0.5	6.49211	6.49125	7.05463	7.08732	SKG6	4932.YHR149C
YDR251W	-0.561457	7.02353	257.693	1.65709e-09	1.49509e-08	7.82533	|log2(FC)| ⩾ 0.5	7.28469	7.27549	6.7044	6.73356	PAM1	4932.YDR251W
YOR098C	0.54441	7.55981	257.433	1.66681e-09	1.50105e-08	7.8236	|log2(FC)| ⩾ 0.5	7.2389	7.28046	7.79397	7.81395	NUP1	4932.YOR098C
YDR490C	-0.606843	6.60951	257.383	1.66867e-09	1.50105e-08	7.8236	|log2(FC)| ⩾ 0.5	6.86317	6.90649	6.28916	6.26817	PKH1	4932.YDR490C
YLR168C	-0.61079	6.96593	257.033	1.68184e-09	1.51066e-08	7.82083	|log2(FC)| ⩾ 0.5	7.21071	7.27368	6.65332	6.6107	UPS2	4932.YLR168C
YOR087W	-0.713168	6.11063	256.887	1.6874e-09	1.5134e-08	7.82005	|log2(FC)| ⩾ 0.5	6.45575	6.40115	5.75622	5.67543	YVC1	4932.YOR087W
YGL237C	-0.892799	5.41696	256.685	1.69509e-09	1.51805e-08	7.81872	|log2(FC)| ⩾ 0.5	5.83263	5.77234	4.84079	4.98007	HAP2	4932.YGL237C
YNL064C	0.493576	8.29909	255.467	1.74233e-09	1.55804e-08	7.80742	Non-significant	8.0195	8.04018	8.5049	8.54152	YDJ1	4932.YNL064C
YJL083W	-0.837287	5.15957	253.886	1.806e-09	1.61259e-08	7.79248	|log2(FC)| ⩾ 0.5	5.50296	5.54779	4.66654	4.7141	TAX4	4932.YJL083W
YJL076W	0.604745	7.42245	253.084	1.83932e-09	1.63993e-08	7.78518	|log2(FC)| ⩾ 0.5	7.07813	7.0938	7.64703	7.7326	NET1	4932.YJL076W
YBR262C	-0.793947	5.56405	253.019	1.84204e-09	1.63993e-08	7.78518	|log2(FC)| ⩾ 0.5	5.95776	5.86794	5.10995	5.13228	MIC12	4932.YBR262C
YML113W	0.643658	6.4347	252.833	1.84988e-09	1.64449e-08	7.78397	|log2(FC)| ⩾ 0.5	6.06241	6.08398	6.68328	6.74851	DAT1	4932.YML113W
YPL003W	-0.906771	4.91483	252.677	1.85648e-09	1.64565e-08	7.78366	|log2(FC)| ⩾ 0.5	5.27874	5.33312	4.39779	4.40673	ULA1	4932.YPL003W
YPL126W	0.485015	8.34433	252.587	1.8603e-09	1.64565e-08	7.78366	Non-significant	8.06928	8.09098	8.54961	8.58035	NAN1	4932.YPL126W
YGR205W	-0.716151	5.76241	252.576	1.8608e-09	1.64565e-08	7.78366	|log2(FC)| ⩾ 0.5	6.09568	6.06838	5.39612	5.33745	TDA10	4932.YGR205W
YBR151W	-0.527706	7.76184	252.546	1.86207e-09	1.64565e-08	7.78366	|log2(FC)| ⩾ 0.5	8.00097	8.00647	7.45312	7.49904	APD1	4932.YBR151W
YDL244W	-2.6595	2.41108	251.827	1.89299e-09	1.67053e-08	7.77715	|log2(FC)| ⩾ 1	3.11568	3.31003	0.767096	0.473458	THI13	4932.YDL244W
YBR269C	-0.982566	5.40482	251.675	1.89962e-09	1.67393e-08	7.77626	|log2(FC)| ⩾ 0.5	5.90361	5.73594	4.81514	4.86812	SDH8	4932.YBR269C
YOR070C	-0.655391	7.11506	251.4	1.91164e-09	1.68207e-08	7.77416	|log2(FC)| ⩾ 0.5	7.35463	7.46173	6.74326	6.76516	GYP1	4932.YOR070C
YPR031W	-0.591846	6.55174	250.817	1.93744e-09	1.70189e-08	7.76907	|log2(FC)| ⩾ 0.5	6.81966	6.82282	6.24704	6.21263	NTO1	4932.YPR031W
YER043C	-0.384577	11.4627	250.764	1.93979e-09	1.70189e-08	7.76907	Non-significant	11.6385	11.6463	11.2712	11.2443	SAH1	4932.YER043C
YHR147C	-0.663723	6.08686	250.46	1.95345e-09	1.7114e-08	7.76665	|log2(FC)| ⩾ 0.5	6.40689	6.36415	5.70253	5.74295	MRPL6	4932.YHR147C
YDL167C	0.665677	6.68408	249.482	1.99811e-09	1.74799e-08	7.75746	|log2(FC)| ⩾ 0.5	6.25415	6.36245	6.98887	6.95979	NRP1	4932.YDL167C
YIR039C	-1.01046	4.72219	247.784	2.07846e-09	1.81565e-08	7.74097	|log2(FC)| ⩾ 1	5.1619	5.13772	4.11007	4.17543	YPS6	4932.YIR039C
YLR264W	0.651393	6.73122	247.539	2.09038e-09	1.82061e-08	7.73978	|log2(FC)| ⩾ 0.5	6.36146	6.36926	6.96838	7.0626	RPS28B	4932.YLR264W
YAL038W	0.418928	10.6209	247.519	2.09133e-09	1.82061e-08	7.73978	Non-significant	10.4009	10.3911	10.7937	10.8358	CDC19	4932.YAL038W
YKL201C	0.536739	8.2672	247.481	2.09318e-09	1.82061e-08	7.73978	|log2(FC)| ⩾ 0.5	7.93012	8.01355	8.5049	8.51315	MNN4	4932.YKL201C
YDR296W	-0.616263	6.34183	247.28	2.10303e-09	1.82656e-08	7.73837	|log2(FC)| ⩾ 0.5	6.61693	6.62592	5.98263	6.02882	MHR1	4932.YDR296W
YOR355W	0.494565	8.34176	247.027	2.11551e-09	1.83476e-08	7.73642	Non-significant	8.0988	8.0447	8.56281	8.57004	GDS1	4932.YOR355W
YOL076W	0.644744	6.34067	246.454	2.14405e-09	1.85477e-08	7.73171	|log2(FC)| ⩾ 0.5	5.98464	5.9722	6.65529	6.58871	MDM20	4932.YOL076W
YLR129W	0.526765	7.99701	246.441	2.14472e-09	1.85477e-08	7.73171	|log2(FC)| ⩾ 0.5	7.70007	7.71578	8.26413	8.20426	DIP2	4932.YLR129W
YML087C	-1.08131	4.63058	245.29	2.2034e-09	1.9028e-08	7.72061	|log2(FC)| ⩾ 1	5.10993	5.05361	4.03931	3.96958	AIM33	4932.YML087C
YOR286W	-0.671892	5.97086	244.638	2.23754e-09	1.92952e-08	7.71455	|log2(FC)| ⩾ 0.5	6.25138	6.29436	5.62276	5.5811	RDL2	4932.YOR286W
YKL162C	-1.31047	4.36612	243.809	2.28178e-09	1.96486e-08	7.70667	|log2(FC)| ⩾ 1	4.83749	4.93936	3.51561	3.65195	YKL162C	4932.YKL162C
YER061C	0.664243	6.11564	243.367	2.30578e-09	1.98271e-08	7.70274	|log2(FC)| ⩾ 0.5	5.71313	5.76848	6.42643	6.38205	CEM1	4932.YER061C
YJL159W	0.587587	10.2795	243.208	2.31448e-09	1.98737e-08	7.70172	|log2(FC)| ⩾ 0.5	9.99286	9.91715	10.4866	10.5974	HSP150	4932.YJL159W
YLR218C	-1.9575	3.01447	242.821	2.33583e-09	2.00225e-08	7.69848	|log2(FC)| ⩾ 1	3.64571	3.75145	1.84179	1.69451	COA4	4932.YLR218C
YPL218W	-0.515806	8.48307	242.774	2.33844e-09	2.00225e-08	7.69848	|log2(FC)| ⩾ 0.5	8.70918	8.72957	8.24067	8.16578	SAR1	4932.YPL218W
YBR085W	0.791832	5.883	242.62	2.34704e-09	2.00677e-08	7.6975	|log2(FC)| ⩾ 0.5	5.36993	5.48339	6.2592	6.17622	AAC3	4932.YBR085W
YNL234W	-1.80624	3.35271	242.297	2.36514e-09	2.01939e-08	7.69478	|log2(FC)| ⩾ 1	3.93477	4.07239	2.15607	2.27914	YNL234W	4932.YNL234W
YPL221W	0.565585	7.27633	241.596	2.40501e-09	2.05054e-08	7.68813	|log2(FC)| ⩾ 0.5	6.99738	6.92855	7.52141	7.53579	FLC1	4932.YPL221W
YPL092W	0.463409	8.52586	241.137	2.4315e-09	2.0702e-08	7.68399	Non-significant	8.282	8.26687	8.75155	8.72379	SSU1	4932.YPL092W
YLR225C	-0.589093	6.61431	240.405	2.4745e-09	2.10384e-08	7.67699	|log2(FC)| ⩾ 0.5	6.85894	6.90591	6.28322	6.30489	YLR225C	4932.YLR225C
YML023C	0.61208	6.31788	239.331	2.53919e-09	2.15452e-08	7.66665	|log2(FC)| ⩾ 0.5	5.97126	5.98	6.56582	6.60797	NSE5	4932.YML023C
YGR280C	-0.51539	7.422	239.298	2.54123e-09	2.15452e-08	7.66665	|log2(FC)| ⩾ 0.5	7.66276	7.65547	7.15333	7.13458	PXR1	4932.YGR280C
YDR481C	-0.563983	6.71352	239.084	2.55436e-09	2.16262e-08	7.66502	|log2(FC)| ⩾ 0.5	6.98356	6.95932	6.41948	6.39637	PHO8	4932.YDR481C
YJL214W	0.69998	5.63724	238.776	2.57343e-09	2.17572e-08	7.6624	|log2(FC)| ⩾ 0.5	5.23836	5.24151	5.95299	5.92403	HXT8	4932.YJL214W
YOR116C	0.506131	7.60003	238.4	2.59687e-09	2.19247e-08	7.65907	|log2(FC)| ⩾ 0.5	7.33344	7.31215	7.8311	7.82634	RPO31	4932.YOR116C
YNL166C	0.697074	6.21512	238.264	2.60543e-09	2.19663e-08	7.65824	|log2(FC)| ⩾ 0.5	5.77091	5.86794	6.54469	6.48759	BNI5	4932.YNL166C
YNL300W	0.730701	6.56391	236.713	2.70536e-09	2.27608e-08	7.64281	|log2(FC)| ⩾ 0.5	6.16783	6.12878	6.81149	6.94255	TOS6	4932.YNL300W
snR19	-2.01286	3.34451	236.685	2.7072e-09	2.27608e-08	7.64281	|log2(FC)| ⩾ 1	4.14401	3.93236	1.91388	2.17965
YJL034W	0.455549	8.99029	236.244	2.73644e-09	2.29612e-08	7.63901	Non-significant	8.76614	8.72095	9.20114	9.19723	KAR2	4932.YJL034W
YKR043C	0.655042	6.63447	236.211	2.73863e-09	2.29612e-08	7.63901	|log2(FC)| ⩾ 0.5	6.30392	6.22758	6.88227	6.95818	SHB17	4932.YKR043C
YDR011W	0.428343	9.28115	235.91	2.75882e-09	2.30984e-08	7.63642	Non-significant	9.04461	9.05622	9.47216	9.48524	SNQ2	4932.YDR011W
YLR223C	0.489055	7.96988	235.799	2.76637e-09	2.31296e-08	7.63583	Non-significant	7.68512	7.72078	8.19121	8.19269	IFH1	4932.YLR223C
YFL034C-A	0.63633	7.17916	235.653	2.77625e-09	2.31802e-08	7.63488	|log2(FC)| ⩾ 0.5	6.87519	6.76916	7.48601	7.43153	RPL22B	4932.YFL034C-A
YCR084C	0.489664	9.01767	235.204	2.80691e-09	2.34038e-08	7.63071	Non-significant	8.75398	8.74846	9.20417	9.27655	TUP1	4932.YCR084C
YML129C	-0.975864	5.66122	234.417	2.86159e-09	2.38269e-08	7.62293	|log2(FC)| ⩾ 0.5	6.15408	5.99327	5.17375	5.02581	COX14	4932.YML129C
YOL136C	0.428663	9.16626	233.943	2.89516e-09	2.40732e-08	7.61847	Non-significant	8.9297	8.9409	9.36843	9.35936	PFK27	4932.YOL136C
YOL013C	-0.719094	5.82123	233.447	2.93071e-09	2.43354e-08	7.61376	|log2(FC)| ⩾ 0.5	6.11406	6.16931	5.38189	5.46517	HRD1	4932.YOL013C
YBR059C	-0.56223	7.4815	233.271	2.94352e-09	2.44082e-08	7.61246	|log2(FC)| ⩾ 0.5	7.71654	7.75885	7.14024	7.21081	AKL1	4932.YBR059C
YHR198C	-0.8644	5.63235	233.051	2.95956e-09	2.44888e-08	7.61103	|log2(FC)| ⩾ 0.5	6.00448	6.01079	5.04923	5.23497	AIM18	4932.YHR198C
YPR013C	-0.599209	7.09378	233.026	2.96134e-09	2.44888e-08	7.61103	|log2(FC)| ⩾ 0.5	7.31986	7.40986	6.77203	6.76148	CMR3	4932.YPR013C
YLR034C	0.522897	7.09014	232.353	3.01112e-09	2.48664e-08	7.60439	|log2(FC)| ⩾ 0.5	6.79961	6.80537	7.32387	7.32622	SMF3	4932.YLR034C
YBR247C	0.518552	7.21786	232.293	3.01556e-09	2.48691e-08	7.60434	|log2(FC)| ⩾ 0.5	6.9413	6.92451	7.44857	7.45375	ENP1	4932.YBR247C
YNL068C	0.587091	6.46884	231.805	3.05227e-09	2.51376e-08	7.59968	|log2(FC)| ⩾ 0.5	6.15901	6.12476	6.71263	6.74417	FKH2	4932.YNL068C
YJR132W	0.548371	6.7673	231.746	3.05679e-09	2.51406e-08	7.59962	|log2(FC)| ⩾ 0.5	6.45815	6.47004	7.00081	7.02317	NMD5	4932.YJR132W
YOR337W	0.661221	6.36248	231.583	3.06914e-09	2.51868e-08	7.59883	|log2(FC)| ⩾ 0.5	6.04016	5.93827	6.63277	6.6682	TEA1	4932.YOR337W
YOR254C	0.48185	8.20524	231.562	3.07075e-09	2.51868e-08	7.59883	Non-significant	7.9657	7.91961	8.41441	8.4346	SEC63	4932.YOR254C
YCR102C	0.593173	6.43988	231.505	3.07514e-09	2.51886e-08	7.5988	|log2(FC)| ⩾ 0.5	6.11406	6.10451	6.72521	6.678	YCR102C	4932.YCR102C
YKL051W	-0.804787	6.04621	231.285	3.09203e-09	2.52928e-08	7.597	|log2(FC)| ⩾ 0.5	6.36743	6.42992	5.51099	5.67543	SFK1	4932.YKL051W
YLR120C	-0.898005	6.41741	230.921	3.12014e-09	2.54882e-08	7.59366	|log2(FC)| ⩾ 0.5	6.82711	6.77942	5.78414	6.01961	YPS1	4932.YLR120C
YDR021W	0.693079	5.65595	229.88	3.20233e-09	2.61243e-08	7.58296	|log2(FC)| ⩾ 0.5	5.28956	5.23593	5.95513	5.95445	FAL1	4932.YDR021W
YDR226W	0.503277	8.1807	226.799	3.4608e-09	2.81702e-08	7.55021	|log2(FC)| ⩾ 0.5	7.93358	7.87727	8.38677	8.43055	ADK1	4932.YDR226W
YOR224C	0.589708	7.00524	226.78	3.46245e-09	2.81702e-08	7.55021	|log2(FC)| ⩾ 0.5	6.72319	6.63017	7.25875	7.27463	RPB8	4932.YOR224C
YJL052W	0.545672	11.4432	226.273	3.50726e-09	2.84965e-08	7.54521	|log2(FC)| ⩾ 0.5	11.2099	11.076	11.6812	11.699	TDH1	4932.YJL052W
YLR397C	0.590063	6.43187	226.03	3.52902e-09	2.86348e-08	7.54311	|log2(FC)| ⩾ 0.5	6.07602	6.12978	6.68199	6.70317	AFG2	4932.YLR397C
YLR448W	0.453355	8.645	225.824	3.54756e-09	2.87466e-08	7.54141	Non-significant	8.41827	8.38049	8.86331	8.8421	RPL6B	4932.YLR448W
YNL098C	-0.506275	8.17121	225.512	3.57588e-09	2.89373e-08	7.53854	|log2(FC)| ⩾ 0.5	8.38628	8.42117	7.86417	7.93056	RAS2	4932.YNL098C
YJR041C	0.632513	6.69991	224.819	3.63971e-09	2.94145e-08	7.53144	|log2(FC)| ⩾ 0.5	6.29231	6.39699	6.9977	6.95711	URB2	4932.YJR041C
YBR095C	-0.587261	7.10585	224.725	3.6485e-09	2.94462e-08	7.53097	|log2(FC)| ⩾ 0.5	7.34342	7.40159	6.74819	6.82282	RXT2	4932.YBR095C
YAR002W	0.602801	6.31	224.35	3.68367e-09	2.96904e-08	7.52738	|log2(FC)| ⩾ 0.5	6.00229	5.94398	6.58458	6.56637	NUP60	4932.YAR002W
YPL030W	0.680962	6.15073	224.167	3.70099e-09	2.97902e-08	7.52593	|log2(FC)| ⩾ 0.5	5.79135	5.73989	6.40079	6.48982	TRM44	4932.YPL030W
YDR507C	0.521719	6.93679	222.541	3.8591e-09	3.10216e-08	7.50834	|log2(FC)| ⩾ 0.5	6.65718	6.64216	7.16676	7.17528	GIN4	4932.YDR507C
YER086W	0.448888	8.54171	222.364	3.87674e-09	3.1122e-08	7.50693	Non-significant	8.31149	8.28588	8.76151	8.73338	ILV1	4932.YER086W
YJR039W	-0.769081	5.30642	222.261	3.88711e-09	3.11639e-08	7.50635	|log2(FC)| ⩾ 0.5	5.64314	5.65053	4.83384	4.92408	YJR039W	4932.YJR039W
YPL109C	-0.838426	4.89632	222.19	3.89418e-09	3.11792e-08	7.50613	|log2(FC)| ⩾ 0.5	5.25869	5.26724	4.43502	4.41925	YPL109C	4932.YPL109C
YBR104W	0.54547	6.6601	221.578	3.95645e-09	3.16359e-08	7.49982	|log2(FC)| ⩾ 0.5	6.34513	6.3718	6.89847	6.90855	YMC2	4932.YBR104W
YBR182C-A	-3.08733	1.5886	221.316	3.98342e-09	3.18095e-08	7.49744	|log2(FC)| ⩾ 1	2.45986	2.41864	-0.352083	-0.62341	YBR182C-A	4932.YBR182C-A
YEL062W	-0.638631	5.86175	221.209	3.99451e-09	3.18559e-08	7.49681	|log2(FC)| ⩾ 0.5	6.14318	6.15855	5.53262	5.49356	NPR2	4932.YEL062W
YDR420W	0.530454	7.32818	220.519	4.06682e-09	3.23896e-08	7.48959	|log2(FC)| ⩾ 0.5	7.00561	7.06631	7.55773	7.57512	HKR1	4932.YDR420W
YFL022C	0.521666	7.97238	220.428	4.07646e-09	3.23896e-08	7.48959	|log2(FC)| ⩾ 0.5	7.7242	7.64744	8.19279	8.22267	FRS2	4932.YFL022C
YLR436C	-0.705953	7.37061	220.418	4.0775e-09	3.23896e-08	7.48959	|log2(FC)| ⩾ 0.5	7.61588	7.7491	6.93032	7.02522	ECM30	4932.YLR436C
YDR237W	-0.562845	6.57009	219.894	4.13363e-09	3.27924e-08	7.48423	|log2(FC)| ⩾ 0.5	6.83143	6.82406	6.24005	6.29049	MRPL7	4932.YDR237W
YEL009C	0.369883	10.6505	218.039	4.33955e-09	3.43808e-08	7.46368	Non-significant	10.4539	10.453	10.8242	10.8225	GCN4	4932.YEL009C
YLR044C	0.397768	12.5565	217.726	4.37552e-09	3.46168e-08	7.46071	Non-significant	12.361	12.3265	12.7061	12.7763	PDC1	4932.YLR044C
YGR070W	-0.704608	5.7391	217.68	4.38079e-09	3.46168e-08	7.46071	|log2(FC)| ⩾ 0.5	6.02836	6.07983	5.39297	5.30746	ROM1	4932.YGR070W
YOL083W	-0.919403	4.76667	216.468	4.5234e-09	3.56899e-08	7.44745	|log2(FC)| ⩾ 0.5	5.19105	5.13373	4.23142	4.26137	ATG34	4932.YOL083W
YGL248W	-0.740765	5.3158	216.427	4.5284e-09	3.56899e-08	7.44745	|log2(FC)| ⩾ 0.5	5.62759	5.66305	4.87731	4.93502	PDE1	4932.YGL248W
YBL064C	-0.532905	6.67473	215.714	4.6149e-09	3.62848e-08	7.44028	|log2(FC)| ⩾ 0.5	6.91766	6.9222	6.39843	6.37644	PRX1	4932.YBL064C
YCL054W	0.513362	7.86895	215.706	4.61588e-09	3.62848e-08	7.44028	|log2(FC)| ⩾ 0.5	7.57886	7.59652	8.13529	8.06558	SPB1	4932.YCL054W
YEL049W	-1.39518	3.90981	215.274	4.6693e-09	3.6657e-08	7.43584	|log2(FC)| ⩾ 1	4.51675	4.39603	3.07143	3.07241	PAU2	4932.YEL049W
YDR266C	0.636555	6.84356	215.223	4.67564e-09	3.66592e-08	7.43582	|log2(FC)| ⩾ 0.5	6.43559	6.53654	7.0852	7.15997	HEL2	4932.YDR266C
YLR409C	0.492906	7.64303	215.163	4.68307e-09	3.66699e-08	7.43569	Non-significant	7.35763	7.3895	7.88198	7.85051	UTP21	4932.YLR409C
YER015W	-0.604306	7.24488	214.974	4.7068e-09	3.68038e-08	7.43411	|log2(FC)| ⩾ 0.5	7.46455	7.57055	6.89513	6.93385	FAA2	4932.YER015W
YEL031W	0.431532	8.57264	214.93	4.71235e-09	3.68038e-08	7.43411	Non-significant	8.32952	8.34985	8.77805	8.76421	SPF1	4932.YEL031W
YKL146W	-0.531625	6.72743	214.815	4.72681e-09	3.68691e-08	7.43334	|log2(FC)| ⩾ 0.5	6.98356	6.96044	6.45087	6.43077	AVT3	4932.YKL146W
YLR014C	0.820044	5.05851	214.563	4.7587e-09	3.70701e-08	7.43098	|log2(FC)| ⩾ 0.5	4.60314	4.5656	5.3627	5.44082	PPR1	4932.YLR014C
YHR028C	-0.582945	6.57633	214.391	4.78067e-09	3.71868e-08	7.42961	|log2(FC)| ⩾ 0.5	6.80654	6.87695	6.24879	6.27077	DAP2	4932.YHR028C
YOR260W	0.48451	7.46243	214.349	4.78599e-09	3.71868e-08	7.42961	Non-significant	7.20501	7.19063	7.68133	7.68286	GCD1	4932.YOR260W
YMR246W	0.400677	9.61585	213.848	4.85063e-09	3.76407e-08	7.42434	Non-significant	9.40962	9.39255	9.79366	9.80978	FAA4	4932.YMR246W
YKR090W	0.651898	6.41246	213.639	4.87791e-09	3.78038e-08	7.42246	|log2(FC)| ⩾ 0.5	6.10694	5.98222	6.69292	6.70125	PXL1	4932.YKR090W
YDL003W	0.634311	5.82205	213.346	4.91651e-09	3.80541e-08	7.4196	|log2(FC)| ⩾ 0.5	5.48581	5.44525	6.10124	6.09663	MCD1	4932.YDL003W
YPR020W	-0.599661	6.62307	213.193	4.93672e-09	3.81617e-08	7.41837	|log2(FC)| ⩾ 0.5	6.8716	6.9193	6.33748	6.25427	ATP20	4932.YPR020W
YCL009C	0.426395	9.3643	213.135	4.94447e-09	3.81728e-08	7.41825	Non-significant	9.14385	9.12556	9.53869	9.58313	ILV6	4932.YCL009C
YGR076C	-0.683226	5.52798	212.131	5.08006e-09	3.91378e-08	7.4074	|log2(FC)| ⩾ 0.5	5.83878	5.83144	5.12712	5.17903	MRPL25	4932.YGR076C
YFL042C	-0.567987	6.63655	212.114	5.08241e-09	3.91378e-08	7.4074	|log2(FC)| ⩾ 0.5	6.86377	6.92797	6.33993	6.31749	LAM5	4932.YFL042C
YPL026C	0.638362	7.37182	211.922	5.10882e-09	3.92844e-08	7.40578	|log2(FC)| ⩾ 0.5	7.08125	6.94515	7.6768	7.62831	SKS1	4932.YPL026C
YOL027C	-0.453547	8.16578	211.857	5.11783e-09	3.92844e-08	7.40578	Non-significant	8.38712	8.36525	7.90648	7.93901	MDM38	4932.YOL027C
YMR308C	0.476062	8.44803	211.835	5.12094e-09	3.92844e-08	7.40578	Non-significant	8.15954	8.21823	8.64421	8.68577	PSE1	4932.YMR308C
YLL061W	0.507096	7.34029	211.775	5.12928e-09	3.92985e-08	7.40562	|log2(FC)| ⩾ 0.5	7.04286	7.08142	7.55421	7.58384	MMP1	4932.YLL061W
YAL024C	0.673283	5.69302	211.721	5.13672e-09	3.93056e-08	7.40555	|log2(FC)| ⩾ 0.5	5.34594	5.27813	5.97211	5.99682	LTE1	4932.YAL024C
YNR013C	0.585607	7.42835	211.251	5.20254e-09	3.9759e-08	7.40056	|log2(FC)| ⩾ 0.5	7.15016	7.05528	7.65692	7.72001	PHO91	4932.YNR013C
YJR063W	0.80189	5.30218	210.987	5.24001e-09	3.99947e-08	7.398	|log2(FC)| ⩾ 0.5	4.90706	4.7697	5.64147	5.63844	RPA12	4932.YJR063W
YGR247W	-0.996814	4.92362	210.876	5.25587e-09	4.00652e-08	7.39723	|log2(FC)| ⩾ 0.5	5.28236	5.40773	4.27313	4.42857	CPD1	4932.YGR247W
YEL022W	0.541325	6.61469	210.8	5.26666e-09	4.00969e-08	7.39689	|log2(FC)| ⩾ 0.5	6.32861	6.30238	6.86987	6.84271	GEA2	4932.YEL022W
YOR108W	0.469359	7.72181	210.698	5.28136e-09	4.01583e-08	7.39622	Non-significant	7.47446	7.45814	7.92895	7.94199	LEU9	4932.YOR108W
YCL018W	0.440765	8.79748	210.423	5.32105e-09	4.04092e-08	7.39352	Non-significant	8.57556	8.54298	9.01929	8.9805	LEU2	4932.YCL018W
YIL153W	-0.738842	6.08023	210.102	5.36768e-09	4.07122e-08	7.39028	|log2(FC)| ⩾ 0.5	6.45735	6.35732	5.61061	5.72794	RRD1	4932.YIL153W
YKR011C	-0.68027	5.48919	209.924	5.39388e-09	4.08597e-08	7.3887	|log2(FC)| ⩾ 0.5	5.79389	5.79652	5.13656	5.0957	YKR011C	4932.YKR011C
YDR321W	0.627369	6.44179	209.634	5.43677e-09	4.11133e-08	7.38602	|log2(FC)| ⩾ 0.5	6.06346	6.1167	6.75986	6.67278	ASP1	4932.YDR321W
YGR053C	-2.59795	2.00527	209.606	5.44096e-09	4.11133e-08	7.38602	|log2(FC)| ⩾ 1	2.78958	2.80737	0.0826599	0.473458	YGR053C	4932.YGR053C
YNL223W	-1.06241	4.61802	209.392	5.47288e-09	4.12793e-08	7.38427	|log2(FC)| ⩾ 1	4.99563	5.12772	4.00671	4.00322	ATG4	4932.YNL223W
YHR078W	-0.592323	6.63898	209.367	5.4766e-09	4.12793e-08	7.38427	|log2(FC)| ⩾ 0.5	6.86979	6.94629	6.2917	6.34152	YHR078W	4932.YHR078W
YPL036W	-1.74254	3.94188	208.919	5.54423e-09	4.17371e-08	7.37948	|log2(FC)| ⩾ 1	4.62893	4.5296	3.04759	2.62004	PMA2	4932.YPL036W
YLR073C	0.615475	6.15729	208.114	5.66808e-09	4.26105e-08	7.37048	|log2(FC)| ⩾ 0.5	5.79262	5.83267	6.39607	6.45833	RFU1	4932.YLR073C
YNR050C	0.424958	8.37894	208.074	5.67435e-09	4.26105e-08	7.37048	Non-significant	8.1467	8.15268	8.57711	8.57197	LYS9	4932.YNR050C
YLR260W	-0.793111	5.74503	208.015	5.68357e-09	4.26268e-08	7.37032	|log2(FC)| ⩾ 0.5	6.06871	6.11872	5.21535	5.38449	LCB5	4932.YLR260W
YER065C	-0.743595	5.98301	207.862	5.70762e-09	4.27541e-08	7.36902	|log2(FC)| ⩾ 0.5	6.35203	6.27274	5.50078	5.6371	ICL1	4932.YER065C
YIL047C	0.567887	6.58455	207.727	5.72876e-09	4.28594e-08	7.36795	|log2(FC)| ⩾ 0.5	6.30569	6.23226	6.82966	6.84387	SYG1	4932.YIL047C
YDR261C	0.604223	6.06761	207.178	5.81634e-09	4.34608e-08	7.3619	|log2(FC)| ⩾ 0.5	5.73309	5.7267	6.35862	6.30742	EXG2	4932.YDR261C
YCR003W	-0.714699	5.70474	206.889	5.86301e-09	4.37554e-08	7.35897	|log2(FC)| ⩾ 0.5	6.06136	5.98554	5.35301	5.26649	MRPL32	4932.YCR003W
YLR231C	-0.474554	7.66275	206.733	5.88833e-09	4.38902e-08	7.35763	Non-significant	7.89866	7.86618	7.41442	7.40188	BNA5	4932.YLR231C
YKL091C	-0.851336	4.8998	206.683	5.89647e-09	4.38968e-08	7.35757	|log2(FC)| ⩾ 0.5	5.25317	5.28894	4.46832	4.37496	YKL091C	4932.YKL091C
YJL103C	-0.883674	5.01514	206.545	5.9191e-09	4.39601e-08	7.35694	|log2(FC)| ⩾ 0.5	5.35112	5.44364	4.45328	4.57838	GSM1	4932.YJL103C
YGR019W	-0.500736	7.0321	206.542	5.91952e-09	4.39601e-08	7.35694	|log2(FC)| ⩾ 0.5	7.25002	7.27685	6.76413	6.76209	UGA1	4932.YGR019W
YDL223C	-0.934253	4.88452	206.435	5.93707e-09	4.4033e-08	7.35622	|log2(FC)| ⩾ 0.5	5.29315	5.27813	4.26627	4.43782	HBT1	4932.YDL223C
YJL133C-A	0.435155	8.23648	206.355	5.95031e-09	4.4033e-08	7.35622	Non-significant	7.99271	8.00974	8.42716	8.44535	YJL133C-A	4932.YJL133C-A
YPR148C	-0.470051	7.51592	206.316	5.95684e-09	4.4033e-08	7.35622	Non-significant	7.73447	7.73336	7.26177	7.26642	YPR148C	4932.YPR148C
YDL048C	0.498422	7.04869	206.306	5.95848e-09	4.4033e-08	7.35622	Non-significant	6.76965	6.78133	7.26436	7.28278	STP4	4932.YDL048C
YPL165C	-1.26375	4.23565	205.985	6.01178e-09	4.43727e-08	7.35288	|log2(FC)| ⩾ 1	4.66539	4.82024	3.47448	3.50115	SET6	4932.YPL165C
YNL191W	0.700698	5.34881	205.828	6.03801e-09	4.45119e-08	7.35152	|log2(FC)| ⩾ 0.5	4.96671	4.93478	5.64147	5.65837	DUG3	4932.YNL191W
YBR291C	0.462366	7.7501	205.699	6.05979e-09	4.46181e-08	7.35049	Non-significant	7.50882	7.48854	7.96412	7.95763	CTP1	4932.YBR291C
YDR258C	-0.508129	6.91035	205.177	6.1485e-09	4.52162e-08	7.34471	|log2(FC)| ⩾ 0.5	7.13723	7.15267	6.65266	6.62158	HSP78	4932.YDR258C
YPL012W	0.475847	8.47873	205.112	6.15968e-09	4.52433e-08	7.34445	Non-significant	8.21853	8.22152	8.73314	8.65732	RRP12	4932.YPL012W
YGL064C	-0.705936	6.66312	204.784	6.21631e-09	4.56039e-08	7.341	|log2(FC)| ⩾ 0.5	6.89835	7.05264	6.28152	6.26298	MRH4	4932.YGL064C
YCR079W	-0.6398	5.62539	204.686	6.23334e-09	4.56734e-08	7.34034	|log2(FC)| ⩾ 0.5	5.91647	5.91404	5.28327	5.26994	PTC6	4932.YCR079W
YNR053C	0.484454	7.95825	204.303	6.30048e-09	4.60749e-08	7.33654	Non-significant	7.70109	7.68713	8.20945	8.14662	NOG2	4932.YNR053C
YHR132W-A	-0.626884	5.83344	204.287	6.30339e-09	4.60749e-08	7.33654	|log2(FC)| ⩾ 0.5	6.14219	6.09325	5.48312	5.50094	IGO2	4932.YHR132W-A
YDL021W	0.513989	6.71427	203.96	6.36146e-09	4.64432e-08	7.33308	|log2(FC)| ⩾ 0.5	6.42663	6.43641	6.94974	6.94038	GPM2	4932.YDL021W
YLR186W	0.604486	6.28342	203.744	6.4e-09	4.66683e-08	7.33098	|log2(FC)| ⩾ 0.5	5.98353	5.90705	6.52827	6.57059	EMG1	4932.YLR186W
YJR124C	0.632784	5.95875	203.577	6.43009e-09	4.67886e-08	7.32986	|log2(FC)| ⩾ 0.5	5.56068	5.64493	6.23654	6.23404	YJR124C	4932.YJR124C
YPL134C	-0.582323	6.34877	203.567	6.43198e-09	4.67886e-08	7.32986	|log2(FC)| ⩾ 0.5	6.6488	6.57972	6.03408	6.03188	ODC1	4932.YPL134C
YPL198W	0.578335	7.07602	203.109	6.51536e-09	4.73381e-08	7.32479	|log2(FC)| ⩾ 0.5	6.69836	6.80975	7.33376	7.33243	RPL7B	4932.YPL198W
YDL136W	0.459749	8.23476	202.61	6.60756e-09	4.79504e-08	7.31921	Non-significant	7.99023	7.98032	8.47356	8.4156	RPL35B	4932.YDL136W
YBR010W	-0.555692	8.98638	201.43	6.83197e-09	4.95195e-08	7.30522	|log2(FC)| ⩾ 0.5	9.29727	9.17774	8.71071	8.65501	HHT1	4932.YBR010W
YIL033C	-0.485253	7.66194	201.357	6.84616e-09	4.95629e-08	7.30484	Non-significant	7.87581	7.89653	7.37425	7.42766	BCY1	4932.YIL033C
YMR265C	-1.14828	4.28723	201.286	6.86009e-09	4.96044e-08	7.30448	|log2(FC)| ⩾ 1	4.79761	4.72265	3.58901	3.64664	YMR265C	4932.YMR265C
YGR237C	-0.597258	6.41645	201.196	6.87761e-09	4.96716e-08	7.30389	|log2(FC)| ⩾ 0.5	6.65369	6.72209	6.06013	6.1227	YGR237C	4932.YGR237C
YER060W	0.684192	6.27856	200.984	6.91907e-09	4.99114e-08	7.3018	|log2(FC)| ⩾ 0.5	5.96565	5.81409	6.56861	6.58177	FCY21	4932.YER060W
YDR004W	-0.534321	6.71053	200.652	6.98481e-09	5.03256e-08	7.29821	|log2(FC)| ⩾ 0.5	6.92924	6.9828	6.41405	6.43077	RAD57	4932.YDR004W
YOR062C	-1.41508	3.91212	200.474	7.02036e-09	5.05216e-08	7.29652	|log2(FC)| ⩾ 1	4.39176	4.53567	2.99039	3.12684	YOR062C	4932.YOR062C
YOR313C	0.69546	5.35006	200.366	7.0419e-09	5.06163e-08	7.29571	|log2(FC)| ⩾ 0.5	4.95543	4.95527	5.66907	5.62904	SPS4	4932.YOR313C
YOR363C	-0.562962	6.33681	200.205	7.07432e-09	5.07889e-08	7.29423	|log2(FC)| ⩾ 0.5	6.56962	6.61951	6.04315	6.02166	PIP2	4932.YOR363C
YBR146W	-0.492872	7.30123	200.148	7.08599e-09	5.08123e-08	7.29403	Non-significant	7.52265	7.53543	7.0596	7.01289	MRPS9	4932.YBR146W
YHR071W	-0.45391	8.70603	199.497	7.21909e-09	5.17055e-08	7.28646	Non-significant	8.94075	8.89138	8.43695	8.48756	PCL5	4932.YHR071W
YDR533C	-0.567675	6.9355	199.43	7.23305e-09	5.17441e-08	7.28614	|log2(FC)| ⩾ 0.5	7.19449	7.19494	6.67812	6.57479	HSP31	4932.YDR533C
YEL044W	-0.612334	6.22127	199.315	7.2568e-09	5.18527e-08	7.28523	|log2(FC)| ⩾ 0.5	6.47088	6.52745	5.92491	5.84969	IES6	4932.YEL044W
YKL138C	-0.698158	5.60471	199.27	7.26629e-09	5.18592e-08	7.28517	|log2(FC)| ⩾ 0.5	5.94982	5.88466	5.18107	5.25954	MRPL31	4932.YKL138C
YDR110W	0.574657	6.42206	199.211	7.2785e-09	5.18851e-08	7.28496	|log2(FC)| ⩾ 0.5	6.11912	6.08604	6.70884	6.64375	FOB1	4932.YDR110W
YML052W	-0.441322	7.93199	199.004	7.32178e-09	5.21321e-08	7.28289	Non-significant	8.1345	8.1403	7.70247	7.68998	SUR7	4932.YML052W
YMR296C	0.603501	7.20126	198.724	7.38099e-09	5.24919e-08	7.27991	|log2(FC)| ⩾ 0.5	6.91125	6.81786	7.42409	7.51152	LCB1	4932.YMR296C
YLL062C	0.614567	5.80915	198.624	7.40215e-09	5.25805e-08	7.27918	|log2(FC)| ⩾ 0.5	5.48267	5.44686	6.08864	6.0681	MHT1	4932.YLL062C
YNL313C	0.503347	7.45061	198.074	7.52047e-09	5.33269e-08	7.27305	|log2(FC)| ⩾ 0.5	7.14619	7.20306	7.69674	7.65898	EMW1	4932.YNL313C
YKL121W	-0.846623	5.71491	198.053	7.52488e-09	5.33269e-08	7.27305	|log2(FC)| ⩾ 0.5	6.02513	6.13977	5.14969	5.32253	DGR2	4932.YKL121W
YLR336C	0.524631	6.64467	197.938	7.55002e-09	5.34425e-08	7.27211	|log2(FC)| ⩾ 0.5	6.34426	6.36671	6.8968	6.86232	SGD1	4932.YLR336C
YGL059W	-0.663829	6.14489	197.834	7.57271e-09	5.35404e-08	7.27132	|log2(FC)| ⩾ 0.5	6.4364	6.45092	5.84534	5.71277	PKP2	4932.YGL059W
YFR053C	-0.322306	12.9468	197.443	7.65877e-09	5.40856e-08	7.26692	Non-significant	13.0846	13.1132	12.7593	12.7938	HXK1	4932.YFR053C
YKR034W	-3.01121	1.6223	197.111	7.73259e-09	5.45432e-08	7.26326	|log2(FC)| ⩾ 1	2.53454	2.39216	-0.631078	-0.184153	DAL80	4932.YKR034W
YBR030W	0.5677	6.08523	196.92	7.77567e-09	5.47831e-08	7.26135	|log2(FC)| ⩾ 0.5	5.76057	5.77874	6.33091	6.34235	RKM3	4932.YBR030W
YKL100C	-0.493266	7.17053	196.853	7.7907e-09	5.48251e-08	7.26102	Non-significant	7.41517	7.38195	6.92106	6.89012	YPF1	4932.YKL100C
YPR169W	0.491506	6.99777	195.896	8.01055e-09	5.63067e-08	7.24944	Non-significant	6.73972	6.71743	7.20946	7.23003	JIP5	4932.YPR169W
YLR222C	0.542947	7.38577	195.602	8.07933e-09	5.67116e-08	7.24633	|log2(FC)| ⩾ 0.5	7.04552	7.1263	7.65757	7.60008	UTP13	4932.YLR222C
YER088C	-0.498898	8.71844	195.57	8.08691e-09	5.67116e-08	7.24633	Non-significant	8.92609	8.96875	8.40016	8.4959	DOT6	4932.YER088C
YMR199W	0.695317	6.23497	195.347	8.13976e-09	5.7016e-08	7.244	|log2(FC)| ⩾ 0.5	5.79768	5.88347	6.47565	6.59355	CLN1	4932.YMR199W
YKR098C	-0.708697	6.43407	195.156	8.18538e-09	5.72693e-08	7.24208	|log2(FC)| ⩾ 0.5	6.70377	6.79466	6.11277	5.96729	UBP11	4932.YKR098C
YBR044C	-0.743197	6.20868	195.112	8.19595e-09	5.72769e-08	7.24202	|log2(FC)| ⩾ 0.5	6.45575	6.61594	5.77449	5.81695	TCM62	4932.YBR044C
YPR063C	-0.489069	6.90565	194.846	8.26009e-09	5.76585e-08	7.23914	Non-significant	7.14172	7.12278	6.64606	6.64108	YPR063C	4932.YPR063C
YJL057C	-0.835959	5.06954	194.589	8.32249e-09	5.80271e-08	7.23637	|log2(FC)| ⩾ 0.5	5.3952	5.47395	4.66393	4.53591	IKS1	4932.YJL057C
YNL093W	-2.03662	2.43948	194.055	8.45386e-09	5.88751e-08	7.23007	|log2(FC)| ⩾ 1	3.08288	3.19216	1.08074	1.20949	YPT53	4932.YNL093W
YKL035W	-0.420371	8.32242	193.886	8.49605e-09	5.91008e-08	7.22841	Non-significant	8.50478	8.53222	8.09102	8.10558	UGP1	4932.YKL035W
YER032W	0.584009	6.18482	193.465	8.60217e-09	5.97702e-08	7.22352	|log2(FC)| ⩾ 0.5	5.89655	5.82155	6.44784	6.43771	FIR1	4932.YER032W
YKL152C	0.395168	9.47702	193.239	8.65956e-09	6.00762e-08	7.2213	Non-significant	9.28516	9.24531	9.65821	9.66276	GPM1	4932.YKL152C
YOR227W	-0.485545	7.72557	193.214	8.66608e-09	6.00762e-08	7.2213	Non-significant	7.91593	7.98309	7.46404	7.46511	HER1	4932.YOR227W
YJL144W	-1.69571	3.31182	192.76	8.78304e-09	6.08173e-08	7.21597	|log2(FC)| ⩾ 1	3.98445	3.89039	2.11078	2.39773	YJL144W	4932.YJL144W
YOR306C	0.534565	6.64072	191.842	9.02535e-09	6.24236e-08	7.20465	|log2(FC)| ⩾ 0.5	6.37761	6.31301	6.87043	6.889	MCH5	4932.YOR306C
YHR139C	-3.2249	1.29323	191.799	9.03691e-09	6.24322e-08	7.20459	|log2(FC)| ⩾ 1	2.09891	2.20703	-0.737508	-0.969971	SPS100	4932.YHR139C
YPL170W	-0.422268	8.57417	191.367	9.1539e-09	6.31682e-08	7.1995	Non-significant	8.78792	8.75383	8.33252	8.36494	DAP1	4932.YPL170W
YLL039C	-0.404227	8.88254	190.921	9.27658e-09	6.39417e-08	7.19422	Non-significant	9.06207	9.08066	8.68212	8.6522	UBI4	4932.YLL039C
YPR137W	0.641659	6.91842	190.646	9.35309e-09	6.43957e-08	7.19114	|log2(FC)| ⩾ 0.5	6.6326	6.48108	7.22194	7.17758	RRP9	4932.YPR137W
YLL060C	-0.844386	4.82382	189.985	9.5401e-09	6.56085e-08	7.18304	|log2(FC)| ⩾ 0.5	5.17168	5.21342	4.31034	4.39093	GTT2	4932.YLL060C
YBR179C	-0.568462	6.75905	189.473	9.68791e-09	6.65493e-08	7.17686	|log2(FC)| ⩾ 0.5	6.96905	7.06684	6.44404	6.45757	FZO1	4932.YBR179C
YDR330W	-0.638438	5.86824	188.828	9.87797e-09	6.77779e-08	7.16891	|log2(FC)| ⩾ 0.5	6.13521	6.17903	5.4742	5.5643	UBX5	4932.YDR330W
YOL081W	-0.467365	7.2191	188.772	9.89443e-09	6.78139e-08	7.16868	Non-significant	7.44653	7.42586	6.97049	6.9678	IRA2	4932.YOL081W
YAL025C	0.490159	7.57388	188.481	9.98178e-09	6.8335e-08	7.16536	Non-significant	7.32294	7.28901	7.82644	7.76484	MAK16	4932.YAL025C
YPL156C	-0.506171	6.54035	187.892	1.01614e-08	6.94753e-08	7.15817	|log2(FC)| ⩾ 0.5	6.78056	6.76852	6.26266	6.27508	PRM4	4932.YPL156C
YKL081W	0.36259	9.93849	187.86	1.01713e-08	6.94753e-08	7.15817	Non-significant	9.75097	9.73987	10.1071	10.1089	TEF4	4932.YKL081W
YIR012W	0.512689	6.67103	187.575	1.02596e-08	6.99989e-08	7.15491	|log2(FC)| ⩾ 0.5	6.3793	6.39866	6.92215	6.87997	SQT1	4932.YIR012W
YOR152C	-1.08264	4.43854	187.09	1.04118e-08	7.09578e-08	7.149	|log2(FC)| ⩾ 1	4.9164	4.86427	3.74043	3.88186	ATG40	4932.YOR152C
YDR032C	-0.454142	7.60481	186.853	1.04875e-08	7.13786e-08	7.14643	Non-significant	7.80687	7.82501	7.37784	7.34602	PST2	4932.YDR032C
YNL101W	-0.500751	7.44263	186.802	1.05037e-08	7.13786e-08	7.14643	|log2(FC)| ⩾ 0.5	7.64004	7.70641	7.15333	7.1927	AVT4	4932.YNL101W
YPL263C	0.513833	6.57477	186.785	1.0509e-08	7.13786e-08	7.14643	|log2(FC)| ⩾ 0.5	6.27153	6.31213	6.79905	6.81159	KEL3	4932.YPL263C
YCL037C	0.546121	6.40694	186.541	1.05876e-08	7.18319e-08	7.14368	|log2(FC)| ⩾ 0.5	6.12618	6.08294	6.62608	6.67409	SRO9	4932.YCL037C
YKL215C	-0.483739	8.16268	186.432	1.06228e-08	7.19896e-08	7.14273	Non-significant	8.34926	8.42158	7.87465	7.92947	OXP1	4932.YKL215C
YPL079W	0.394697	8.79245	186.357	1.06473e-08	7.20751e-08	7.14221	Non-significant	8.5728	8.58871	8.98309	8.96765	RPL21B	4932.YPL079W
YGL259W	-1.63689	2.99074	186.208	1.06957e-08	7.23215e-08	7.14073	|log2(FC)| ⩾ 1	3.58259	3.62067	1.93136	2.04075	YPS5	4932.YGL259W
YGR234W	-1.65997	3.76907	186.045	1.07492e-08	7.26019e-08	7.13905	|log2(FC)| ⩾ 1	4.34412	4.42897	2.52174	2.93098	YHB1	4932.YGR234W
YNL073W	-0.636028	6.02277	185.321	1.09904e-08	7.41482e-08	7.1299	|log2(FC)| ⩾ 0.5	6.27426	6.34616	5.63081	5.71911	MSK1	4932.YNL073W
YLR204W	-0.597913	5.74724	184.946	1.11178e-08	7.49244e-08	7.12538	|log2(FC)| ⩾ 0.5	6.00229	6.03774	5.41953	5.42694	QRI5	4932.YLR204W
YBL009W	0.562408	5.97463	184.506	1.12695e-08	7.58621e-08	7.11998	|log2(FC)| ⩾ 0.5	5.66824	5.65611	6.23214	6.21532	ALK2	4932.YBL009W
YER142C	-1.07811	4.56043	184.062	1.14252e-08	7.67962e-08	7.11466	|log2(FC)| ⩾ 1	5.09356	4.92326	3.93055	3.94382	MAG1	4932.YER142C
YJL130C	0.378099	10.583	184.038	1.14337e-08	7.67962e-08	7.11466	Non-significant	10.4089	10.3532	10.7497	10.7691	URA2	4932.YJL130C
YIL104C	0.825723	5.05486	183.945	1.14665e-08	7.69311e-08	7.1139	|log2(FC)| ⩾ 0.5	4.60891	4.54471	5.46073	5.33745	SHQ1	4932.YIL104C
YBL086C	-0.664942	5.55473	183.898	1.14833e-08	7.69585e-08	7.11374	|log2(FC)| ⩾ 0.5	5.81277	5.89531	5.19921	5.1827	YBL086C	4932.YBL086C
YIL007C	-0.702099	5.21456	183.546	1.16088e-08	7.77136e-08	7.1095	|log2(FC)| ⩾ 0.5	5.53514	5.5236	4.79141	4.86584	NAS2	4932.YIL007C
YCR053W	0.38771	8.94723	183.407	1.1659e-08	7.79282e-08	7.10831	Non-significant	8.74483	8.73436	9.11738	9.13705	THR4	4932.YCR053W
YKL101W	0.482456	7.31604	183.358	1.16769e-08	7.79282e-08	7.10831	Non-significant	7.02138	7.08297	7.53791	7.53147	HSL1	4932.YKL101W
YFL021W	-0.613102	5.68309	183.351	1.16796e-08	7.79282e-08	7.10831	|log2(FC)| ⩾ 0.5	5.98464	5.93942	5.33835	5.36197	GAT1	4932.YFL021W
YGL258W-A	-2.04346	2.39791	182.861	1.18586e-08	7.89759e-08	7.10251	|log2(FC)| ⩾ 1	3.10755	3.08875	0.949675	1.23803	YGL258W-A	4932.YGL258W-A
YIR027C	-1.41628	3.42101	182.82	1.18737e-08	7.89759e-08	7.10251	|log2(FC)| ⩾ 1	3.96208	3.98647	2.55594	2.58714	DAL1	4932.YIR027C
YPL169C	0.500964	7.22797	182.814	1.18758e-08	7.89759e-08	7.10251	|log2(FC)| ⩾ 0.5	6.94758	6.95932	7.48896	7.41834	MEX67	4932.YPL169C
YKL014C	0.501245	7.34782	182.61	1.19514e-08	7.93914e-08	7.10023	|log2(FC)| ⩾ 0.5	7.05136	7.09482	7.60614	7.54153	URB1	4932.YKL014C
YPR074C	0.371704	10.1392	182.235	1.20919e-08	8.02366e-08	7.09563	Non-significant	9.94018	9.94197	10.2904	10.3347	TKL1	4932.YPR074C
YAL044C	0.558536	7.62924	182.164	1.21186e-08	8.03259e-08	7.09514	|log2(FC)| ⩾ 0.5	7.38396	7.25497	7.86843	7.88983	GCV3	4932.YAL044C
YOR064C	-0.632741	6.10419	181.942	1.22031e-08	8.07972e-08	7.0926	|log2(FC)| ⩾ 0.5	6.41926	6.3616	5.81271	5.70256	YNG1	4932.YOR064C
YGL016W	0.622539	5.57437	181.785	1.2263e-08	8.11049e-08	7.09095	|log2(FC)| ⩾ 0.5	5.22338	5.2266	5.86479	5.82755	KAP122	4932.YGL016W
YDL027C	-0.628176	5.6888	181.536	1.23589e-08	8.16497e-08	7.08805	|log2(FC)| ⩾ 0.5	5.94184	6.00534	5.36592	5.32752	MRX9	4932.YDL027C
YEL072W	0.741443	5.20617	181.161	1.25052e-08	8.25181e-08	7.08345	|log2(FC)| ⩾ 0.5	4.82762	4.73587	5.48903	5.5544	RMD6	4932.YEL072W
YPL196W	-0.686454	5.52238	181.129	1.25176e-08	8.25181e-08	7.08345	|log2(FC)| ⩾ 0.5	5.79008	5.87034	5.18107	5.10929	OXR1	4932.YPL196W
YFL058W	-2.74632	1.69795	181.017	1.25618e-08	8.27193e-08	7.08239	|log2(FC)| ⩾ 1	2.43409	2.57987	0.0826599	-0.344184	THI5	4932.YFL058W
YHR001W	-0.627473	6.41379	180.977	1.25776e-08	8.27327e-08	7.08232	|log2(FC)| ⩾ 0.5	6.64107	6.75234	6.10605	6.03494	OSH7	4932.YHR001W
YGR140W	0.507935	6.43869	180.817	1.26408e-08	8.30585e-08	7.08062	|log2(FC)| ⩾ 0.5	6.15013	6.16834	6.65923	6.67409	CBF2	4932.YGR140W
YKL024C	0.617056	5.60163	180.762	1.26629e-08	8.3113e-08	7.08033	|log2(FC)| ⩾ 0.5	5.23836	5.2727	5.88399	5.85891	URA6	4932.YKL024C
YDR229W	-0.568339	5.9621	180.295	1.28504e-08	8.42523e-08	7.07442	|log2(FC)| ⩾ 0.5	6.24398	6.20113	5.66516	5.64511	IVY1	4932.YDR229W
YNL123W	0.474068	7.14139	180.26	1.28646e-08	8.42544e-08	7.07441	Non-significant	6.86015	6.90474	7.36383	7.34888	NMA111	4932.YNL123W
YMR251W	-1.54421	3.4559	180.117	1.29225e-08	8.4542e-08	7.07293	|log2(FC)| ⩾ 1	3.97107	4.1135	2.41399	2.60915	GTO3	4932.YMR251W
YBR298C	-0.42856	8.22612	179.908	1.3008e-08	8.50091e-08	7.07053	Non-significant	8.41147	8.44008	7.97312	8.02137	MAL31	4932.YBR298C
YPL054W	-1.65582	3.56129	179.317	1.32534e-08	8.65194e-08	7.06289	|log2(FC)| ⩾ 1	4.23639	4.11755	2.70562	2.34623	LEE1	4932.YPL054W
YMR053C	-1.28197	3.71867	178.681	1.35239e-08	8.81896e-08	7.05458	|log2(FC)| ⩾ 1	4.23265	4.23397	2.98203	2.93969	STB2	4932.YMR053C
YPL224C	-0.611784	6.0701	178.5	1.36018e-08	8.8602e-08	7.05256	|log2(FC)| ⩾ 0.5	6.34858	6.34788	5.67945	5.79311	MMT2	4932.YPL224C
YDR073W	-0.694854	5.47779	178.247	1.37116e-08	8.92211e-08	7.04953	|log2(FC)| ⩾ 0.5	5.84001	5.73726	5.07893	5.11314	SNF11	4932.YDR073W
YGR264C	0.395271	8.40226	178.126	1.37646e-08	8.94702e-08	7.04832	Non-significant	8.18294	8.19711	8.59178	8.57861	MES1	4932.YGR264C
YJL190C	0.393071	9.01717	177.952	1.38412e-08	8.98713e-08	7.04638	Non-significant	8.8097	8.80335	9.22037	9.17837	RPS22A	4932.YJL190C
YAL003W	0.374044	9.71511	177.548	1.40209e-08	9.08533e-08	7.04166	Non-significant	9.53219	9.49868	9.87732	9.90164	EFB1	4932.YAL003W
YKR051W	-0.608721	5.54901	177.545	1.40225e-08	9.08533e-08	7.04166	|log2(FC)| ⩾ 0.5	5.819	5.8339	5.21178	5.22609	YKR051W	4932.YKR051W
YKR017C	-0.693301	5.73873	177.35	1.41101e-08	9.12395e-08	7.03982	|log2(FC)| ⩾ 0.5	5.98686	6.1096	5.38348	5.33084	HEL1	4932.YKR017C
YIL039W	-0.481001	6.83108	177.345	1.41123e-08	9.12395e-08	7.03982	Non-significant	7.05506	7.0537	6.59489	6.55224	TED1	4932.YIL039W
YLR187W	0.56488	5.97057	176.898	1.43158e-08	9.24562e-08	7.03406	|log2(FC)| ⩾ 0.5	5.67788	5.63509	6.20635	6.23493	SKG3	4932.YLR187W
YPL247C	-0.764881	5.81023	176.824	1.43502e-08	9.25e-08	7.03386	|log2(FC)| ⩾ 0.5	6.22061	6.07255	5.33014	5.43775	YPL247C	4932.YPL247C
YGL122C	-0.430805	8.04834	176.786	1.43678e-08	9.25e-08	7.03386	Non-significant	8.23005	8.26801	7.80082	7.836	NAB2	4932.YGL122C
YGR037C	-0.436017	7.9633	176.784	1.43685e-08	9.25e-08	7.03386	Non-significant	8.17104	8.16178	7.75647	7.70412	ACB1	4932.YGR037C
YBL061C	0.550727	6.27631	175.83	1.48164e-08	9.52822e-08	7.02099	|log2(FC)| ⩾ 0.5	5.9979	5.94398	6.49561	6.54654	SKT5	4932.YBL061C
YDR430C	-0.505321	6.72207	175.498	1.4976e-08	9.62062e-08	7.0168	|log2(FC)| ⩾ 0.5	6.9327	6.97836	6.4272	6.47416	CYM1	4932.YDR430C
YIL162W	0.290351	14.0007	175.141	1.51503e-08	9.71251e-08	7.01267	Non-significant	13.8536	13.8428	14.1135	14.1631	SUC2	4932.YIL162W
YJL109C	0.394136	8.55218	175.139	1.51512e-08	9.71251e-08	7.01267	Non-significant	8.32427	8.35693	8.73719	8.73228	UTP10	4932.YJL109C
YER050C	-0.556676	5.96643	175.104	1.51685e-08	9.71327e-08	7.01263	|log2(FC)| ⩾ 0.5	6.24305	6.20113	5.66907	5.66364	RSM18	4932.YER050C
YBR096W	-0.505729	6.35331	174.758	1.53397e-08	9.81254e-08	7.00822	|log2(FC)| ⩾ 0.5	6.59311	6.58192	6.0935	6.07108	YBR096W	4932.YBR096W
YCR052W	0.524578	6.67599	174.603	1.54169e-08	9.85152e-08	7.0065	|log2(FC)| ⩾ 0.5	6.35804	6.41519	6.88227	6.93929	RSC6	4932.YCR052W
YML007W	-0.428976	8.29671	174.337	1.55505e-08	9.92635e-08	7.00321	Non-significant	8.48196	8.51103	8.09733	8.03744	YAP1	4932.YML007W
YHR104W	-0.50323	6.39827	174.037	1.57032e-08	1.00036e-07	6.99984	|log2(FC)| ⩾ 0.5	6.61622	6.64637	6.12895	6.12842	GRE3	4932.YHR104W
YLR048W	0.393095	9.9137	174.034	1.57046e-08	1.00036e-07	6.99984	Non-significant	9.72554	9.68083	10.0708	10.1216	RPS0B	4932.YLR048W
YGR048W	-0.772781	5.43955	173.891	1.57784e-08	1.00401e-07	6.99826	|log2(FC)| ⩾ 0.5	5.73705	5.82403	4.93042	5.08592	UFD1	4932.YGR048W
YNL241C	-0.423933	9.40238	173.782	1.58343e-08	1.0065e-07	6.99719	Non-significant	9.63077	9.56751	9.14888	9.20188	ZWF1	4932.YNL241C
YGR189C	0.407511	8.13351	173.728	1.58622e-08	1.00716e-07	6.9969	Non-significant	7.89896	7.92914	8.31764	8.32537	CRH1	4932.YGR189C
YIL050W	-0.577845	5.9769	173.698	1.5878e-08	1.00716e-07	6.9969	|log2(FC)| ⩾ 0.5	6.26789	6.21442	5.69104	5.6371	PCL7	4932.YIL050W
YGR036C	-0.59376	6.20805	173.139	1.61707e-08	1.02465e-07	6.98942	|log2(FC)| ⩾ 0.5	6.44207	6.51446	5.84303	5.92732	CAX4	4932.YGR036C
YNL208W	-0.475593	7.18755	172.675	1.64183e-08	1.03925e-07	6.98328	Non-significant	7.43845	7.37732	6.93195	6.93385	YNL208W	4932.YNL208W
YOR208W	-0.597018	5.64553	172.463	1.65333e-08	1.04544e-07	6.9807	|log2(FC)| ⩾ 0.5	5.90596	5.93024	5.30018	5.34403	PTP2	4932.YOR208W
YLL024C	0.487885	7.2853	172.283	1.6631e-08	1.05052e-07	6.9786	Non-significant	7.04871	6.98779	7.4812	7.53075	SSA2	4932.YLL024C
YPR119W	0.543439	6.03617	172.196	1.66788e-08	1.05243e-07	6.97781	|log2(FC)| ⩾ 0.5	5.75017	5.72006	6.29086	6.26471	CLB2	4932.YPR119W
YBR021W	0.643264	6.31171	171.826	1.68837e-08	1.06425e-07	6.97296	|log2(FC)| ⩾ 0.5	6.02836	5.86794	6.58802	6.59768	FUR4	4932.YBR021W
YKL128C	0.586184	5.83335	171.316	1.71699e-08	1.08117e-07	6.96611	|log2(FC)| ⩾ 0.5	5.4811	5.5312	6.11468	6.0681	PMU1	4932.YKL128C
YGR055W	0.487369	6.55734	171.261	1.72016e-08	1.08204e-07	6.96576	Non-significant	6.28692	6.29346	6.7907	6.76332	MUP1	4932.YGR055W
YHR065C	0.498574	6.88307	170.969	1.73687e-08	1.09035e-07	6.96243	Non-significant	6.64248	6.57605	7.12656	7.08879	RRP3	4932.YHR065C
YPL027W	-1.14182	4.31241	170.967	1.73699e-08	1.09035e-07	6.96243	|log2(FC)| ⩾ 1	4.69554	4.86667	3.67451	3.61977	SMA1	4932.YPL027W
YIL041W	-0.412955	7.83606	170.482	1.76516e-08	1.10689e-07	6.9559	Non-significant	8.02626	8.03243	7.61765	7.61545	GVP36	4932.YIL041W
YMR277W	0.430188	7.49983	170.185	1.78262e-08	1.11668e-07	6.95207	Non-significant	7.25831	7.27549	7.69642	7.69739	FCP1	4932.YMR277W
YNL207W	0.518084	6.41646	169.742	1.80916e-08	1.13213e-07	6.9461	|log2(FC)| ⩾ 0.5	6.11203	6.14968	6.67293	6.62361	RIO2	4932.YNL207W
YJL177W	0.403821	8.93549	169.488	1.82452e-08	1.14056e-07	6.94288	Non-significant	8.72205	8.71529	9.0915	9.15271	RPL17B	4932.YJL177W
YPR115W	-0.562848	6.52703	169.211	1.84154e-08	1.15001e-07	6.9393	|log2(FC)| ⩾ 0.5	6.73114	6.83639	6.2153	6.22961	RGC1	4932.YPR115W
YBL058W	-0.456015	7.18986	169.028	1.85284e-08	1.15588e-07	6.93709	Non-significant	7.42092	7.38321	6.93412	6.95872	SHP1	4932.YBL058W
YLR297W	-1.17836	4.24094	168.731	1.87134e-08	1.16621e-07	6.93322	|log2(FC)| ⩾ 1	4.79761	4.64626	3.48043	3.61977	YLR297W	4932.YLR297W
YDR381C-A	-1.25344	4.21639	168.561	1.88208e-08	1.1717e-07	6.93118	|log2(FC)| ⩾ 1	4.79255	4.64906	3.58349	3.35896	YDR381C-A	4932.YDR381C-A
YLR380W	0.453704	7.0937	168.406	1.89192e-08	1.17555e-07	6.92976	Non-significant	6.85712	6.83639	7.28617	7.31412	CSR1	4932.YLR380W
YGR177C	-0.509881	6.54168	168.402	1.89216e-08	1.17555e-07	6.92976	|log2(FC)| ⩾ 0.5	6.778	6.77686	6.23214	6.30321	ATF2	4932.YGR177C
YPL118W	-0.499281	7.29452	168.346	1.89569e-08	1.17653e-07	6.9294	Non-significant	7.48627	7.56277	7.05113	7.00044	MRP51	4932.YPL118W
YOR233W	0.518013	6.47141	167.901	1.92433e-08	1.19308e-07	6.92333	|log2(FC)| ⩾ 0.5	6.16881	6.20303	6.67358	6.73293	KIN4	4932.YOR233W
YNL242W	-0.546659	5.86158	167.678	1.93885e-08	1.20086e-07	6.92051	|log2(FC)| ⩾ 0.5	6.11507	6.11163	5.55815	5.57692	ATG2	4932.YNL242W
YMR225C	-0.749755	5.52118	167.115	1.97606e-08	1.22265e-07	6.9127	|log2(FC)| ⩾ 0.5	5.77348	5.93024	5.08675	5.12465	MRPL44	4932.YMR225C
YDR299W	0.461906	7.28917	167.056	1.97999e-08	1.22383e-07	6.91228	Non-significant	7.06034	7.01462	7.51889	7.47938	BFR2	4932.YDR299W
YKL057C	0.44125	7.21299	166.472	2.01961e-08	1.24704e-07	6.90412	Non-significant	6.9623	6.98447	7.421	7.40778	NUP120	4932.YKL057C
YGL197W	-0.437208	7.24008	166.126	2.04352e-08	1.26052e-07	6.89945	Non-significant	7.45337	7.43522	7.00236	7.01237	MDS3	4932.YGL197W
YNL137C	-0.468524	7.1195	165.818	2.06506e-08	1.27251e-07	6.89534	Non-significant	7.31678	7.35735	6.84473	6.89293	NAM9	4932.YNL137C
YDR184C	0.558733	5.79969	165.626	2.07866e-08	1.27958e-07	6.89293	|log2(FC)| ⩾ 0.5	5.50605	5.47237	6.05316	6.04102	ATC1	4932.YDR184C
YGR159C	0.396243	8.28273	165.584	2.0816e-08	1.28009e-07	6.89276	Non-significant	8.06035	8.07936	8.44818	8.48366	NSR1	4932.YGR159C
YOR359W	0.44616	7.12661	164.934	2.12839e-08	1.3068e-07	6.88379	Non-significant	6.90071	6.86737	7.33294	7.32705	VTS1	4932.YOR359W
YBR078W	0.334272	10.4724	164.919	2.12952e-08	1.3068e-07	6.88379	Non-significant	10.3006	10.29	10.6428	10.6162	ECM33	4932.YBR078W
YMR093W	0.438553	7.17009	164.891	2.13153e-08	1.3068e-07	6.88379	Non-significant	6.93672	6.92739	7.36263	7.37803	UTP15	4932.YMR093W
YJR045C	-0.453576	10.0305	164.65	2.14928e-08	1.31531e-07	6.88097	Non-significant	10.2006	10.2784	9.74253	9.82919	SSC1	4932.YJR045C
YDL197C	-0.610661	5.88528	164.643	2.14976e-08	1.31531e-07	6.88097	|log2(FC)| ⩾ 0.5	6.10999	6.21442	5.55251	5.5544	ASF2	4932.YDL197C
YKL019W	-0.523776	6.30875	164.601	2.15288e-08	1.31589e-07	6.88078	|log2(FC)| ⩾ 0.5	6.58141	6.51905	6.04013	6.01446	RAM2	4932.YKL019W
YDR051C	-0.536095	6.59985	164.465	2.16294e-08	1.32071e-07	6.87919	|log2(FC)| ⩾ 0.5	6.80402	6.88766	6.33666	6.28451	DET1	4932.YDR051C
YHR046C	0.592759	5.55618	164.361	2.17066e-08	1.32408e-07	6.87809	|log2(FC)| ⩾ 0.5	5.20445	5.24521	5.81741	5.81577	INM1	4932.YHR046C
YMR282C	-0.605234	6.04223	164.156	2.18605e-08	1.33212e-07	6.87546	|log2(FC)| ⩾ 0.5	6.37168	6.26181	5.69871	5.72794	AEP2	4932.YMR282C
YOL100W	-0.602054	6.58985	164.018	2.19644e-08	1.33514e-07	6.87447	|log2(FC)| ⩾ 0.5	6.79266	6.93085	6.26266	6.26124	PKH2	4932.YOL100W
YIL116W	0.39182	8.38981	164.009	2.19712e-08	1.33514e-07	6.87447	Non-significant	8.19042	8.16862	8.5535	8.58886	HIS5	4932.YIL116W
YDR479C	-0.549678	6.16492	164.002	2.19763e-08	1.33514e-07	6.87447	|log2(FC)| ⩾ 0.5	6.41926	6.41601	5.91177	5.82403	PEX29	4932.YDR479C
YOL082W	-0.707963	5.55241	163.832	2.21059e-08	1.34167e-07	6.87236	|log2(FC)| ⩾ 0.5	5.91297	5.82403	5.09646	5.22609	ATG19	4932.YOL082W
YKL020C	-0.47257	7.97281	163.649	2.2246e-08	1.34882e-07	6.87005	Non-significant	8.16003	8.22223	7.68004	7.75715	SPT23	4932.YKL020C
YGR236C	-3.82595	0.739072	162.774	2.29294e-08	1.38886e-07	6.85734	|log2(FC)| ⩾ 1	1.61639	1.65916	-1.84509	-1.61842	SPG1	4932.YGR236C
YBR007C	0.617663	5.67975	162.414	2.32182e-08	1.40495e-07	6.85234	|log2(FC)| ⩾ 0.5	5.32506	5.34179	5.90515	5.99369	DSF2	4932.YBR007C
YLR018C	0.537353	5.95681	162.242	2.33576e-08	1.41197e-07	6.85017	|log2(FC)| ⩾ 0.5	5.63892	5.67957	6.18739	6.20452	POM34	4932.YLR018C
YHR116W	-1.17271	4.01276	162.203	2.33891e-08	1.41246e-07	6.85002	|log2(FC)| ⩾ 1	4.55313	4.43222	3.29713	3.35896	COX23	4932.YHR116W
YGR094W	0.348621	9.62997	161.924	2.36175e-08	1.42483e-07	6.84624	Non-significant	9.45288	9.43645	9.78415	9.80234	VAS1	4932.YGR094W
YCR048W	0.638213	6.55027	161.526	2.3948e-08	1.44333e-07	6.84063	|log2(FC)| ⩾ 0.5	6.214	6.17029	6.7525	6.90355	ARE1	4932.YCR048W
YML124C	0.459502	7.31239	161.232	2.41952e-08	1.45677e-07	6.83661	Non-significant	7.09416	7.02973	7.53398	7.50896	TUB3	4932.YML124C
YMR214W	0.488445	6.29303	161.064	2.43377e-08	1.46389e-07	6.83449	Non-significant	6.02405	6.02594	6.51239	6.51336	SCJ1	4932.YMR214W
YDR353W	-0.375646	8.47019	160.819	2.45483e-08	1.47509e-07	6.83118	Non-significant	8.65494	8.63868	8.28084	8.26164	TRR1	4932.YDR353W
YPR006C	-0.738814	5.02675	160.668	2.46787e-08	1.48138e-07	6.82933	|log2(FC)| ⩾ 0.5	5.32155	5.38944	4.67175	4.56437	ICL2	4932.YPR006C
YGR217W	0.601883	5.57016	160.641	2.47019e-08	1.48138e-07	6.82933	|log2(FC)| ⩾ 0.5	5.24763	5.21908	5.86252	5.80508	CCH1	4932.YGR217W
YDR470C	-0.623585	5.506	160.516	2.48106e-08	1.48643e-07	6.82786	|log2(FC)| ⩾ 0.5	5.74886	5.82897	5.17007	5.16423	UGO1	4932.YDR470C
YDR285W	-1.02721	4.26754	159.937	2.53214e-08	1.51552e-07	6.81944	|log2(FC)| ⩾ 1	4.73566	4.66574	3.64304	3.71422	ZIP1	4932.YDR285W
YOR113W	-0.563294	5.76356	159.69	2.5543e-08	1.52728e-07	6.81608	|log2(FC)| ⩾ 0.5	5.9979	6.04625	5.44712	5.47269	AZF1	4932.YOR113W
YIL013C	0.462903	6.57796	159.353	2.58488e-08	1.54375e-07	6.81142	Non-significant	6.32423	6.32619	6.79249	6.78282	PDR11	4932.YIL013C
YPL119C	-1.09101	4.42507	159.331	2.58696e-08	1.54375e-07	6.81142	|log2(FC)| ⩾ 1	4.87389	4.88578	3.66931	3.90874	DBP1	4932.YPL119C
YGL208W	-1.16727	3.99566	159.125	2.60583e-08	1.55347e-07	6.8087	|log2(FC)| ⩾ 1	4.42158	4.52656	3.363	3.26501	SIP2	4932.YGL208W
YHR203C	0.355708	9.4692	158.881	2.62849e-08	1.56426e-07	6.80569	Non-significant	9.27431	9.28543	9.65238	9.6185	RPS4B	4932.YHR203C
YPL111W	-0.364508	8.64448	158.87	2.6295e-08	1.56426e-07	6.80569	Non-significant	8.82202	8.81024	8.45159	8.45184	CAR1	4932.YPL111W
YDL059C	0.649191	5.46336	158.838	2.63256e-08	1.56426e-07	6.80569	|log2(FC)| ⩾ 0.5	5.13815	5.05572	5.71141	5.77861	RAD59	4932.YDL059C
YBR082C	0.385414	8.5416	158.819	2.63427e-08	1.56426e-07	6.80569	Non-significant	8.35872	8.31106	8.72032	8.72048	UBC4	4932.YBR082C
YGL134W	-0.55543	6.84632	158.701	2.64533e-08	1.56928e-07	6.8043	|log2(FC)| ⩾ 0.5	7.03698	7.16152	6.53615	6.55508	PCL10	4932.YGL134W
YDR204W	-0.626052	5.66031	158.564	2.65828e-08	1.5745e-07	6.80286	|log2(FC)| ⩾ 0.5	5.9957	5.89177	5.31357	5.32586	COQ4	4932.YDR204W
YOR383C	-0.461136	9.21684	158.553	2.65932e-08	1.5745e-07	6.80286	Non-significant	9.45889	9.40025	8.91693	9.01892	FIT3	4932.YOR383C
YHR204W	0.614207	6.13517	158.448	2.66929e-08	1.57885e-07	6.80166	|log2(FC)| ⩾ 0.5	5.85587	5.72405	6.43411	6.37484	MNL1	4932.YHR204W
YMR259C	0.444439	6.85673	158.011	2.71114e-08	1.6018e-07	6.79539	Non-significant	6.62621	6.60373	7.06258	7.0556	TRM732	4932.YMR259C
YDR461C-A	-1.17299	3.93093	157.988	2.71339e-08	1.6018e-07	6.79539	|log2(FC)| ⩾ 1	4.36473	4.45799	3.19955	3.29248	YDR461C-A	4932.YDR461C-A
YHR169W	0.606213	5.90376	157.865	2.72525e-08	1.60723e-07	6.79392	|log2(FC)| ⩾ 0.5	5.56514	5.5642	6.11468	6.22338	DBP8	4932.YHR169W
YGR197C	0.484908	7.25927	157.598	2.75144e-08	1.6211e-07	6.79019	Non-significant	7.02138	6.96663	7.44173	7.51517	SNG1	4932.YGR197C
YKR066C	-0.433331	7.55031	157.328	2.77809e-08	1.63521e-07	6.78643	Non-significant	7.76871	7.73633	7.2959	7.34274	CCP1	4932.YKR066C
YNL219C	-0.433581	7.20611	157.199	2.79102e-08	1.64122e-07	6.78483	Non-significant	7.42625	7.39118	6.97945	6.97152	ALG9	4932.YNL219C
YGR191W	0.420483	7.68951	157.058	2.80512e-08	1.64791e-07	6.78307	Non-significant	7.48627	7.43805	7.8859	7.87939	HIP1	4932.YGR191W
YPR070W	0.498003	6.14116	156.892	2.82194e-08	1.65568e-07	6.78102	Non-significant	5.87276	5.86192	6.36747	6.36193	MED1	4932.YPR070W
YBR029C	0.448604	7.71073	156.873	2.82384e-08	1.65568e-07	6.78102	Non-significant	7.49992	7.434	7.93735	7.89376	CDS1	4932.YBR029C
YKL197C	-0.615681	5.5937	156.795	2.83171e-08	1.65869e-07	6.78023	|log2(FC)| ⩾ 0.5	5.83016	5.91637	5.24186	5.27684	PEX1	4932.YKL197C
YPR138C	0.416458	7.95609	156.64	2.84754e-08	1.66586e-07	6.77836	Non-significant	7.76095	7.70136	8.14515	8.15038	MEP3	4932.YPR138C
YJR073C	0.413201	7.95881	156.621	2.84946e-08	1.66586e-07	6.77836	Non-significant	7.72586	7.74616	8.12393	8.17388	OPI3	4932.YJR073C
YPL254W	0.540397	6.20784	156.352	2.87722e-08	1.68047e-07	6.77457	|log2(FC)| ⩾ 0.5	5.91064	5.90705	6.40626	6.48982	HFI1	4932.YPL254W
YNL183C	-0.562013	6.89791	156.083	2.90526e-08	1.6952e-07	6.77078	|log2(FC)| ⩾ 0.5	7.10135	7.20639	6.54752	6.63773	NPR1	4932.YNL183C
YNR036C	-0.554265	6.18468	155.463	2.97111e-08	1.73196e-07	6.76146	|log2(FC)| ⩾ 0.5	6.4835	6.39366	5.86479	5.90636	MRPS12	4932.YNR036C
YJR070C	-0.364012	8.77209	155.364	2.98182e-08	1.73652e-07	6.76032	Non-significant	8.95215	8.93475	8.56736	8.59162	LIA1	4932.YJR070C
YBR207W	-0.475903	6.43757	155.32	2.9865e-08	1.73758e-07	6.76006	Non-significant	6.66274	6.65545	6.16356	6.20361	FTH1	4932.YBR207W
YBR041W	-0.466751	6.46799	155.198	2.99981e-08	1.74312e-07	6.75867	Non-significant	6.67723	6.69391	6.22773	6.21083	FAT1	4932.YBR041W
YPR190C	0.437374	7.3652	155.179	3.00181e-08	1.74312e-07	6.75867	Non-significant	7.14172	7.11419	7.588	7.54188	RPC82	4932.YPR190C
YDR530C	-0.459829	6.62125	155.071	3.01365e-08	1.74832e-07	6.75738	Non-significant	6.8209	6.85045	6.38423	6.3684	APA2	4932.YDR530C
YLR335W	-0.402196	8.48397	154.801	3.04336e-08	1.76387e-07	6.75353	Non-significant	8.6469	8.69698	8.24657	8.29322	NUP2	4932.YLR335W
YDR031W	-1.50641	2.95357	154.677	3.05703e-08	1.77009e-07	6.752	|log2(FC)| ⩾ 1	3.49804	3.56248	1.98254	2.10414	MIX14	4932.YDR031W
YOR326W	0.391613	8.25108	154.616	3.06389e-08	1.77236e-07	6.75145	Non-significant	8.04261	8.03911	8.45669	8.40757	MYO2	4932.YOR326W
YLR301W	0.415085	7.45725	154.013	3.13193e-08	1.80999e-07	6.74232	Non-significant	7.22205	7.2439	7.63875	7.657	HRI1	4932.YLR301W
YAL007C	0.459842	6.84735	153.811	3.15516e-08	1.82168e-07	6.73953	Non-significant	6.62692	6.56572	7.05662	7.0556	ERP2	4932.YAL007C
YOL020W	0.46126	7.24461	153.678	3.17061e-08	1.82855e-07	6.73789	Non-significant	7.0284	6.95762	7.43677	7.47189	TAT2	4932.YOL020W
YNL130C	0.455327	6.66712	153.656	3.17312e-08	1.82855e-07	6.73789	Non-significant	6.43234	6.40529	6.86362	6.88393	CPT1	4932.YNL130C
YOL023W	-0.547661	5.68941	153.461	3.19587e-08	1.83991e-07	6.7352	|log2(FC)| ⩾ 0.5	5.93381	5.94967	5.40709	5.38289	IFM1	4932.YOL023W
YFL050C	0.439434	6.79911	153.366	3.20703e-08	1.84458e-07	6.7341	Non-significant	6.55326	6.5672	7.00236	6.99627	ALR2	4932.YFL050C
YDL012C	0.639773	5.51678	153.06	3.24332e-08	1.86211e-07	6.72999	|log2(FC)| ⩾ 0.5	5.20254	5.10955	5.75989	5.8299	YDL012C	4932.YDL012C
YOR234C	0.459693	8.03456	153.056	3.24368e-08	1.86211e-07	6.72999	Non-significant	7.81063	7.75885	8.28722	8.20041	RPL33B	4932.YOR234C
YAL036C	0.481847	6.71025	153.024	3.24761e-08	1.8626e-07	6.72988	Non-significant	6.45495	6.43803	6.96202	6.89293	RBG1	4932.YAL036C
YOL140W	0.368034	8.25398	152.908	3.26142e-08	1.86875e-07	6.72845	Non-significant	8.0564	8.05793	8.42447	8.42571	ARG8	4932.YOL140W
YLR382C	-0.521982	6.70057	152.769	3.27811e-08	1.87653e-07	6.72664	|log2(FC)| ⩾ 0.5	6.8889	6.99165	6.43181	6.4074	NAM2	4932.YLR382C
YPL274W	0.432159	7.51164	152.71	3.28528e-08	1.87886e-07	6.72611	Non-significant	7.28604	7.26913	7.68133	7.7373	SAM3	4932.YPL274W
YML009C	-0.5536	5.71022	152.684	3.28847e-08	1.8789e-07	6.7261	|log2(FC)| ⩾ 0.5	5.98131	5.94853	5.39297	5.43158	MRPL39	4932.YML009C
YDL060W	0.441915	7.44234	152.615	3.29684e-08	1.8819e-07	6.7254	Non-significant	7.18002	7.2248	7.619	7.66917	TSR1	4932.YDL060W
YJL185C	-1.04527	4.1909	152.221	3.34507e-08	1.90764e-07	6.7195	|log2(FC)| ⩾ 1	4.61179	4.64906	3.52714	3.65195	ATG36	4932.YJL185C
YDR310C	0.378431	8.25962	152.022	3.36971e-08	1.91988e-07	6.71673	Non-significant	8.07189	8.04178	8.42408	8.44631	SUM1	4932.YDR310C
YJL212C	0.589231	6.28941	151.885	3.38685e-08	1.92782e-07	6.71493	|log2(FC)| ⩾ 0.5	5.91181	6.00861	6.5	6.59768	OPT1	4932.YJL212C
YKR006C	-0.477807	6.53814	151.815	3.3956e-08	1.93099e-07	6.71422	Non-significant	6.78439	6.73598	6.26525	6.30067	MRPL13	4932.YKR006C
YNL117W	-1.16686	4.31077	151.741	3.40501e-08	1.93244e-07	6.71389	|log2(FC)| ⩾ 1	4.71974	4.85702	3.50397	3.74438	MLS1	4932.YNL117W
YDL052C	0.422724	7.0933	151.724	3.40712e-08	1.93244e-07	6.71389	Non-significant	6.87039	6.85833	7.29083	7.28278	SLC1	4932.YDL052C
YDR211W	0.440064	7.6141	151.706	3.40941e-08	1.93244e-07	6.71389	Non-significant	7.38059	7.37055	7.85046	7.77947	GCD6	4932.YDR211W
YBR057C	-0.448056	6.84565	151.691	3.41129e-08	1.93244e-07	6.71389	Non-significant	7.04818	7.06159	6.63077	6.58316	MUM2	4932.YBR057C
YDR091C	0.361259	8.41539	151.668	3.41414e-08	1.93244e-07	6.71389	Non-significant	8.22089	8.22411	8.58593	8.58139	RLI1	4932.YDR091C
YBR060C	0.490607	6.55791	151.593	3.42374e-08	1.93606e-07	6.71308	Non-significant	6.29499	6.28269	6.74326	6.81396	ORC2	4932.YBR060C
YJR113C	-0.720346	4.94179	151.456	3.44117e-08	1.9441e-07	6.71128	|log2(FC)| ⩾ 0.5	5.30742	5.21908	4.56944	4.52147	RSM7	4932.YJR113C
YOR272W	0.424686	7.20174	151.257	3.46663e-08	1.95665e-07	6.70849	Non-significant	6.98911	6.95423	7.39841	7.39397	YTM1	4932.YOR272W
YDL095W	0.463172	8.60619	150.411	3.57757e-08	2.01739e-07	6.69521	Non-significant	8.41374	8.29372	8.8094	8.82662	PMT1	4932.YDL095W
YGR102C	-0.57879	5.43713	150.308	3.59136e-08	2.02328e-07	6.69394	|log2(FC)| ⩾ 0.5	5.71581	5.68912	5.11951	5.13038	GTF1	4932.YGR102C
YDL123W	-0.784357	5.21764	150.049	3.62642e-08	2.04113e-07	6.69013	|log2(FC)| ⩾ 0.5	5.49363	5.63084	4.71022	4.84974	SNA4	4932.YDL123W
YER110C	0.408415	8.35502	149.989	3.63452e-08	2.04191e-07	6.68996	Non-significant	8.09777	8.17179	8.53129	8.55576	KAP123	4932.YER110C
YLR377C	-1.37762	3.39355	149.989	3.63456e-08	2.04191e-07	6.68996	|log2(FC)| ⩾ 1	4.01954	3.84717	2.55594	2.58714	FBP1	4932.YLR377C
YIL094C	0.363178	9.7297	149.24	3.73811e-08	2.09813e-07	6.67817	Non-significant	9.56104	9.51104	9.91904	9.87945	LYS12	4932.YIL094C
YOL096C	-0.726497	4.90798	148.78	3.80354e-08	2.13288e-07	6.67103	|log2(FC)| ⩾ 0.5	5.23649	5.22847	4.56385	4.45007	COQ3	4932.YOL096C
YOR211C	-0.462637	6.47452	148.735	3.80989e-08	2.13402e-07	6.6708	Non-significant	6.68818	6.69255	6.24792	6.20813	MGM1	4932.YOR211C
YLR284C	-1.16081	3.90484	148.716	3.81263e-08	2.13402e-07	6.6708	|log2(FC)| ⩾ 1	4.37493	4.38935	3.31055	3.14202	ECI1	4932.YLR284C
YGR285C	0.362084	8.43823	148.609	3.82809e-08	2.14069e-07	6.66945	Non-significant	8.23309	8.25658	8.60221	8.61153	ZUO1	4932.YGR285C
YKL205W	0.449047	6.7393	148.584	3.83177e-08	2.14076e-07	6.66943	Non-significant	6.47167	6.51752	6.94813	6.93875	LOS1	4932.YKL205W
YIL010W	-0.824418	4.61949	148.489	3.84553e-08	2.14647e-07	6.66828	|log2(FC)| ⩾ 0.5	5.00879	4.95301	4.14793	4.17174	DOT5	4932.YIL010W
YCR073C	0.503839	6.29509	148.325	3.86942e-08	2.15781e-07	6.66599	|log2(FC)| ⩾ 0.5	5.97797	6.05683	6.52396	6.51846	SSK22	4932.YCR073C
YKR082W	0.470895	7.12671	148.271	3.87728e-08	2.1602e-07	6.66551	Non-significant	6.87459	6.86496	7.29716	7.38243	NUP133	4932.YKR082W
YDR116C	-0.548493	6.27807	148.223	3.88445e-08	2.1622e-07	6.6651	|log2(FC)| ⩾ 0.5	6.50996	6.55008	6.03711	5.92513	MRPL1	4932.YDR116C
YNR054C	0.580011	5.50658	148.139	3.89675e-08	2.16705e-07	6.66413	|log2(FC)| ⩾ 0.5	5.21016	5.15555	5.74885	5.77496	ESF2	4932.YNR054C
YLL009C	-0.797227	5.02169	148.113	3.90055e-08	2.16717e-07	6.66411	|log2(FC)| ⩾ 0.5	5.42985	5.31384	4.65344	4.49806	COX17	4932.YLL009C
YBR074W	0.486562	6.65643	148.045	3.9106e-08	2.1695e-07	6.66364	Non-significant	6.38939	6.39032	6.91503	6.83572	PFF1	4932.YBR074W
YGL153W	-0.887377	4.54901	148.032	3.91257e-08	2.1695e-07	6.66364	|log2(FC)| ⩾ 0.5	4.92799	4.93936	3.99013	4.10745	PEX14	4932.YGL153W
YMR239C	0.562793	5.81302	147.993	3.91835e-08	2.1695e-07	6.66364	|log2(FC)| ⩾ 0.5	5.49207	5.50826	6.10124	6.02166	RNT1	4932.YMR239C
YAR014C	0.411763	7.19652	147.988	3.9191e-08	2.1695e-07	6.66364	Non-significant	6.97577	6.97223	7.38539	7.38562	BUD14	4932.YAR014C
YNL233W	0.50165	6.20736	147.86	3.93819e-08	2.17808e-07	6.66193	|log2(FC)| ⩾ 0.5	5.91064	5.95194	6.40861	6.45605	BNI4	4932.YNL233W
YIL157C	-0.586939	5.33609	147.812	3.94541e-08	2.18008e-07	6.66153	|log2(FC)| ⩾ 0.5	5.59452	5.61519	5.01685	5.02171	COA1	4932.YIL157C
YLR419W	0.459996	6.66574	147.785	3.94946e-08	2.18032e-07	6.66148	Non-significant	6.44288	6.38613	6.86817	6.88054	YLR419W	4932.YLR419W
YNL067W	0.350943	8.69696	147.469	3.99711e-08	2.20461e-07	6.65667	Non-significant	8.50671	8.51334	8.85404	8.86773	RPL9B	4932.YNL067W
YMR173W	-1.41705	3.24809	147.202	4.03791e-08	2.22508e-07	6.65265	|log2(FC)| ⩾ 1	3.82004	3.78237	2.51016	2.27914	DDR48	4932.YMR173W
YNL163C	0.476675	7.16239	147.178	4.04169e-08	2.22514e-07	6.65264	Non-significant	6.85712	6.94572	7.40037	7.35623	RIA1	4932.YNL163C
YHR064C	0.361146	8.37735	147.123	4.05012e-08	2.22775e-07	6.65213	Non-significant	8.18294	8.18607	8.55684	8.53416	SSZ1	4932.YHR064C
YPR147C	-0.622558	5.17591	146.912	4.08281e-08	2.24296e-07	6.64918	|log2(FC)| ⩾ 0.5	5.44283	5.47553	4.85917	4.81701	YPR147C	4932.YPR147C
YLR070C	-1.29836	3.62331	146.897	4.0852e-08	2.24296e-07	6.64918	|log2(FC)| ⩾ 1	4.09139	4.19237	2.75552	2.94835	XYL2	4932.YLR070C
YPL006W	-0.477371	6.56752	146.553	4.1393e-08	2.27061e-07	6.64386	Non-significant	6.79075	6.78833	6.27469	6.34972	NCR1	4932.YPL006W
YPR159W	0.435672	7.96915	146.444	4.15659e-08	2.27802e-07	6.64244	Non-significant	7.77578	7.68985	8.15331	8.18446	KRE6	4932.YPR159W
YIL158W	0.636664	5.86728	146.329	4.17487e-08	2.28494e-07	6.64112	|log2(FC)| ⩾ 0.5	5.56217	5.45488	6.19826	6.0898	AIM20	4932.YIL158W
YHR123W	0.677389	5.17614	146.317	4.17678e-08	2.28494e-07	6.64112	|log2(FC)| ⩾ 0.5	4.77981	4.80527	5.41488	5.51995	EPT1	4932.YHR123W
YPL240C	0.395274	8.36886	146.164	4.20134e-08	2.2963e-07	6.63897	Non-significant	8.19186	8.12052	8.55226	8.55132	HSP82	4932.YPL240C
RPR1	-1.84794	2.13133	145.997	4.22849e-08	2.30905e-07	6.63657	|log2(FC)| ⩾ 1	2.75876	2.81736	1.01669	0.958217	POP4	4932.YBR257W
YEL033W	-1.2535	3.54035	145.897	4.24467e-08	2.31556e-07	6.63534	|log2(FC)| ⩾ 1	4.09961	3.99089	2.79424	2.81262	MTC7	4932.YEL033W
YLR143W	0.597935	5.30898	145.876	4.24807e-08	2.31556e-07	6.63534	|log2(FC)| ⩾ 0.5	4.98901	4.95979	5.58738	5.5544	DPH6	4932.YLR143W
YML109W	0.486228	6.10262	144.758	4.43524e-08	2.41541e-07	6.61701	Non-significant	5.84857	5.82279	6.32844	6.31414	ZDS2	4932.YML109W
YBR211C	-0.620206	5.2271	144.683	4.44817e-08	2.42027e-07	6.61614	|log2(FC)| ⩾ 0.5	5.53817	5.48025	4.8728	4.90863	AME1	4932.YBR211C
YMR104C	-0.486188	6.65517	144.585	4.465e-08	2.42724e-07	6.61489	Non-significant	6.85165	6.90941	6.36024	6.42923	YPK2	4932.YMR104C
YOL097C	0.462081	7.33655	144.367	4.50294e-08	2.44567e-07	6.6116	Non-significant	7.12872	7.0399	7.56475	7.52859	WRS1	4932.YOL097C
YDR214W	0.442322	6.80339	144.113	4.5475e-08	2.46765e-07	6.60772	Non-significant	6.554	6.57163	6.98154	7.02778	AHA1	4932.YDR214W
YCR024C	-0.639895	5.15693	144.018	4.56433e-08	2.47456e-07	6.6065	|log2(FC)| ⩾ 0.5	5.42168	5.47237	4.77457	4.84279	SLM5	4932.YCR024C
YNL271C	-0.403745	7.91983	143.976	4.57179e-08	2.47639e-07	6.60618	Non-significant	8.09006	8.12782	7.72988	7.68059	BNI1	4932.YNL271C
YJL213W	0.419148	7.57775	143.282	4.69724e-08	2.54206e-07	6.59481	Non-significant	7.3789	7.32315	7.78649	7.75376	YJL213W	4932.YJL213W
YOL028C	-0.553188	6.63818	143.15	4.72159e-08	2.55295e-07	6.59296	|log2(FC)| ⩾ 0.5	6.82649	6.95423	6.31519	6.36274	YAP7	4932.YOL028C
YJL191W	0.48705	8.21343	142.805	4.78572e-08	2.58532e-07	6.58749	Non-significant	8.01026	7.88292	8.40818	8.46114	RPS14B	4932.YJL191W
YDL115C	-0.624266	5.8655	142.647	4.81554e-08	2.5991e-07	6.58518	|log2(FC)| ⩾ 0.5	6.07602	6.21819	5.51679	5.5344	IWR1	4932.YDL115C
YCR065W	0.498232	6.01581	142.253	4.89049e-08	2.6372e-07	6.57886	Non-significant	5.73968	5.74382	6.21797	6.26037	HCM1	4932.YCR065W
YNL298W	0.487102	6.73013	142.184	4.90379e-08	2.64201e-07	6.57807	Non-significant	6.43153	6.49437	6.91338	6.98579	CLA4	4932.YNL298W
YOL141W	0.637867	4.98686	141.992	4.94113e-08	2.65976e-07	6.57516	|log2(FC)| ⩾ 0.5	4.61753	4.63783	5.25753	5.26994	PPM2	4932.YOL141W
YIL018W	0.386543	9.53704	141.956	4.94802e-08	2.6611e-07	6.57494	Non-significant	9.37119	9.28824	9.73135	9.7021	RPL2B	4932.YIL018W
YML081W	0.479847	6.67779	141.826	4.97352e-08	2.67244e-07	6.57309	Non-significant	6.45974	6.36926	6.88508	6.90411	TDA9	4932.YML081W
YLR045C	0.439321	6.78636	141.758	4.98684e-08	2.67721e-07	6.57232	Non-significant	6.55475	6.54032	7.00958	6.963	STU2	4932.YLR045C
YOR035C	-0.619204	6.30264	141.451	5.04777e-08	2.70752e-07	6.56743	|log2(FC)| ⩾ 0.5	6.51304	6.65057	5.91506	6.01343	SHE4	4932.YOR035C
YDL046W	-0.372257	8.65242	141.321	5.07363e-08	2.71898e-07	6.56559	Non-significant	8.83285	8.82207	8.42505	8.48496	NPC2	4932.YDL046W
YGR152C	0.678709	4.98782	141.039	5.13065e-08	2.7471e-07	6.56113	|log2(FC)| ⩾ 0.5	4.62609	4.58034	5.23835	5.32087	RSR1	4932.YGR152C
YCR071C	-0.555445	5.45548	140.989	5.14095e-08	2.75018e-07	6.56064	|log2(FC)| ⩾ 0.5	5.72115	5.7013	5.15341	5.16051	IMG2	4932.YCR071C
YKL212W	0.386782	8.06109	140.948	5.14927e-08	2.7522e-07	6.56032	Non-significant	7.86771	7.83917	8.21682	8.26316	SAC1	4932.YKL212W
YNR026C	0.478649	6.2996	140.841	5.17109e-08	2.76142e-07	6.55887	Non-significant	6.05926	6.01513	6.49487	6.53581	SEC12	4932.YNR026C
YPL208W	0.603782	5.21082	140.672	5.206e-08	2.77761e-07	6.55633	|log2(FC)| ⩾ 0.5	4.86909	4.87626	5.45319	5.49652	RKM1	4932.YPL208W
YOR271C	0.515412	6.34043	140.251	5.29396e-08	2.82204e-07	6.54944	|log2(FC)| ⩾ 0.5	6.10183	6.0097	6.59695	6.54512	FSF1	4932.YOR271C
YKL196C	-0.439711	6.95346	140.221	5.30034e-08	2.82296e-07	6.5493	Non-significant	7.12671	7.19063	6.71642	6.72287	YKT6	4932.YKL196C
YDL215C	-0.455397	7.63037	140.073	5.33171e-08	2.83617e-07	6.54727	Non-significant	7.79647	7.88619	7.41014	7.36312	GDH2	4932.YDL215C
YLL028W	-0.369924	9.26664	140.06	5.33452e-08	2.83617e-07	6.54727	Non-significant	9.45208	9.42863	9.03617	9.10412	TPO1	4932.YLL028W
YGR059W	-1.42142	3.10431	139.977	5.35206e-08	2.84299e-07	6.54623	|log2(FC)| ⩾ 1	3.57671	3.73573	2.29754	2.20879	SPR3	4932.YGR059W
YKR010C	0.549347	5.58787	139.873	5.3744e-08	2.85235e-07	6.5448	|log2(FC)| ⩾ 0.5	5.31096	5.25443	5.82678	5.83575	TOF2	4932.YKR010C
YER049W	-0.45638	8.01269	139.785	5.39329e-08	2.85986e-07	6.54365	Non-significant	8.17104	8.27595	7.78859	7.74757	TPA1	4932.YER049W
YBR145W	0.379257	8.45133	139.758	5.39912e-08	2.86045e-07	6.54357	Non-significant	8.28087	8.21493	8.62789	8.62696	ADH5	4932.YBR145W
YNL279W	-0.749346	4.79359	139.734	5.40435e-08	2.86071e-07	6.54353	|log2(FC)| ⩾ 0.5	5.17557	5.07666	4.37881	4.38137	PRM1	4932.YNL279W
YGR283C	0.539913	5.71387	139.637	5.42542e-08	2.86935e-07	6.54222	|log2(FC)| ⩾ 0.5	5.44283	5.38608	5.97105	5.93606	YGR283C	4932.YGR283C
YER048W-A	-0.554318	5.53554	139.471	5.46163e-08	2.88597e-07	6.53971	|log2(FC)| ⩾ 0.5	5.81651	5.76462	5.23659	5.23851	ISD11	4932.YER048W-A
YDR055W	0.483297	7.27801	139.371	5.48351e-08	2.895e-07	6.53835	Non-significant	7.06979	6.95593	7.48045	7.51334	PST1	4932.YDR055W
YNL148C	-0.764151	5.09963	139.322	5.49415e-08	2.89809e-07	6.53789	|log2(FC)| ⩾ 0.5	5.40187	5.47395	4.57779	4.76892	ALF1	4932.YNL148C
YLR060W	0.41092	8.81941	139.203	5.52042e-08	2.90941e-07	6.53619	Non-significant	8.6241	8.5724	8.96743	9.05006	FRS1	4932.YLR060W
YOR323C	0.39839	7.9074	139.165	5.52886e-08	2.91132e-07	6.53591	Non-significant	7.66726	7.71845	8.10937	8.07303	PRO2	4932.YOR323C
YGL186C	0.450445	7.20768	139.059	5.55248e-08	2.91987e-07	6.53464	Non-significant	6.95553	6.96999	7.37106	7.45375	TPN1	4932.YGL186C
YMR174C	-1.25956	3.77849	139.049	5.55475e-08	2.91987e-07	6.53464	|log2(FC)| ⩾ 1	4.17935	4.386	2.98203	3.08817	PAI3	4932.YMR174C
YKL110C	0.471682	6.67214	138.863	5.59639e-08	2.9392e-07	6.53177	Non-significant	6.37507	6.45252	6.90567	6.86518	KTI12	4932.YKL110C
YER162C	-0.650178	5.10618	138.787	5.61351e-08	2.94533e-07	6.53087	|log2(FC)| ⩾ 0.5	5.37671	5.42416	4.70515	4.79796	RAD4	4932.YER162C
YDL116W	0.433981	6.85957	138.768	5.61781e-08	2.94533e-07	6.53087	Non-significant	6.61191	6.63583	7.08178	7.03288	NUP84	4932.YDL116W
YJL063C	-0.45595	6.55103	138.72	5.62876e-08	2.94851e-07	6.5304	Non-significant	6.78184	6.74582	6.28322	6.33328	MRPL8	4932.YJL063C
YOR340C	0.458362	7.09001	138.423	5.69643e-08	2.98138e-07	6.52558	Non-significant	6.88176	6.79782	7.3189	7.27764	RPA43	4932.YOR340C
YHR150W	-0.588363	5.21825	138.377	5.70699e-08	2.98432e-07	6.52515	|log2(FC)| ⩾ 0.5	5.48581	5.48965	4.91733	4.88401	PEX28	4932.YHR150W
YMR253C	-0.53803	5.79707	138.284	5.72847e-08	2.99296e-07	6.5239	|log2(FC)| ⩾ 0.5	6.00667	6.08294	5.51244	5.50388	YMR253C	4932.YMR253C
YBR225W	-0.671096	5.52718	138.25	5.73647e-08	2.99455e-07	6.52367	|log2(FC)| ⩾ 0.5	5.76187	5.89413	5.11187	5.20637	YBR225W	4932.YBR225W
YDL214C	-1.10197	3.75435	138.043	5.78464e-08	3.0171e-07	6.52041	|log2(FC)| ⩾ 1	4.21762	4.20763	3.12557	3.1115	PRR2	4932.YDL214C
snR11	-0.746714	5.03568	137.947	5.80712e-08	3.02621e-07	6.5191	|log2(FC)| ⩾ 0.5	5.29673	5.43556	4.67175	4.57279
YML080W	0.549188	5.83474	137.895	5.81943e-08	3.03001e-07	6.51856	|log2(FC)| ⩾ 0.5	5.47795	5.58042	6.08278	6.07405	DUS1	4932.YML080W
YGR225W	-1.9664	2.38484	137.802	5.84121e-08	3.03874e-07	6.51731	|log2(FC)| ⩾ 1	3.00623	3.12941	0.879391	1.37284	AMA1	4932.YGR225W
YMR098C	-0.524788	6.30829	137.66	5.87497e-08	3.0536e-07	6.51519	|log2(FC)| ⩾ 0.5	6.503	6.5965	6.05615	5.99578	ATP25	4932.YMR098C
YPR112C	0.419761	7.84912	137.64	5.87988e-08	3.0536e-07	6.51519	Non-significant	7.58802	7.65616	8.01802	8.06583	MRD1	4932.YPR112C
YFR028C	0.439093	6.57062	137.545	5.90244e-08	3.06268e-07	6.5139	Non-significant	6.3119	6.35132	6.77324	6.76761	CDC14	4932.YFR028C
YDR100W	-0.597666	5.27952	137.366	5.94547e-08	3.08237e-07	6.51112	|log2(FC)| ⩾ 0.5	5.52907	5.57601	4.92825	4.98429	TVP15	4932.YDR100W
YFL020C	-1.85199	2.5369	137.295	5.96275e-08	3.08868e-07	6.51023	|log2(FC)| ⩾ 1	3.20222	3.19216	1.60098	1.12031	PAU5	4932.YFL020C
YMR108W	0.310099	9.90217	137.078	6.01561e-08	3.11338e-07	6.50677	Non-significant	9.74115	9.73576	10.0445	10.0526	ILV2	4932.YMR108W
YGR118W	0.399623	9.11528	136.74	6.09891e-08	3.1538e-07	6.50117	Non-significant	8.94104	8.85971	9.32664	9.27386	RPS23A	4932.YGR118W
YJR139C	0.34665	8.56366	136.618	6.12953e-08	3.16693e-07	6.49936	Non-significant	8.39152	8.36653	8.73454	8.71668	HOM6	4932.YJR139C
YBL035C	0.514147	5.88418	136.552	6.14607e-08	3.17276e-07	6.49856	|log2(FC)| ⩾ 0.5	5.57106	5.62943	6.09737	6.13033	POL12	4932.YBL035C
YMR041C	-0.721081	5.15528	136.516	6.15493e-08	3.17462e-07	6.49831	|log2(FC)| ⩾ 0.5	5.40187	5.54929	4.7938	4.7217	ARA2	4932.YMR041C
YKL194C	-0.641112	4.99832	136.26	6.21976e-08	3.20142e-07	6.49466	|log2(FC)| ⩾ 0.5	5.31979	5.2581	4.66654	4.63314	MST1	4932.YKL194C
YDL070W	-0.385176	8.54553	136.238	6.22534e-08	3.20142e-07	6.49466	Non-significant	8.68769	8.76387	8.3401	8.34232	BDF2	4932.YDL070W
YMR006C	0.326452	9.46172	136.234	6.22649e-08	3.20142e-07	6.49466	Non-significant	9.30318	9.27426	9.60977	9.62062	PLB2	4932.YMR006C
YOR327C	-0.471555	6.26676	136.228	6.22808e-08	3.20142e-07	6.49466	Non-significant	6.50764	6.46528	6.0361	5.99473	SNC2	4932.YOR327C
YNL049C	0.485691	6.17769	136.169	6.24312e-08	3.20474e-07	6.49421	Non-significant	5.9153	5.90705	6.36507	6.4269	SFB2	4932.YNL049C
YCL050C	0.366758	8.05591	136.161	6.24513e-08	3.20474e-07	6.49421	Non-significant	7.85592	7.86347	8.20945	8.24306	APA1	4932.YCL050C
YPL163C	0.452873	7.00459	136.02	6.28126e-08	3.22055e-07	6.49207	Non-significant	6.72916	6.78642	7.17779	7.24285	SVS1	4932.YPL163C
YMR049C	0.354846	8.18008	135.854	6.32428e-08	3.23736e-07	6.48981	Non-significant	8.00097	7.98032	8.33949	8.35132	ERB1	4932.YMR049C
YIL125W	-0.357675	8.51188	135.852	6.32476e-08	3.23736e-07	6.48981	Non-significant	8.6911	8.67002	8.34459	8.30106	KGD1	4932.YIL125W
YOR221C	0.450683	7.00462	135.607	6.38858e-08	3.26726e-07	6.48582	Non-significant	6.74759	6.77109	7.16953	7.249	MCT1	4932.YOR221C
YDR514C	0.519243	5.6581	135.424	6.43705e-08	3.28775e-07	6.4831	|log2(FC)| ⩾ 0.5	5.3784	5.36411	5.89961	5.87943	YDR514C	4932.YDR514C
YPR124W	-0.456503	7.10734	135.414	6.43954e-08	3.28775e-07	6.4831	Non-significant	7.30127	7.3384	6.90788	6.8181	CTR1	4932.YPR124W
YLR300W	0.371693	8.08461	135.247	6.48406e-08	3.30769e-07	6.48048	Non-significant	7.89335	7.87786	8.23518	8.27891	EXG1	4932.YLR300W
YDR225W	-0.330236	9.24496	135.026	6.54355e-08	3.33523e-07	6.47687	Non-significant	9.41189	9.39046	9.08249	9.05946	HTA1	4932.YDR225W
YGL137W	0.360487	8.62617	134.833	6.59574e-08	3.35899e-07	6.47379	Non-significant	8.45858	8.40863	8.80733	8.78098	SEC27	4932.YGL137W
YDR175C	-0.500911	6.42665	134.25	6.7569e-08	3.43817e-07	6.46367	|log2(FC)| ⩾ 0.5	6.66897	6.64847	6.10317	6.21173	RSM24	4932.YDR175C
YNL299W	0.621176	5.688	134.006	6.82566e-08	3.47024e-07	6.45964	|log2(FC)| ⩾ 0.5	5.4151	5.25994	5.93902	5.98002	TRF5	4932.YNL299W
YBL090W	-0.54576	5.48936	133.744	6.90047e-08	3.50532e-07	6.45527	|log2(FC)| ⩾ 0.5	5.76057	5.72139	5.20999	5.1827	MRP21	4932.YBL090W
YNL281W	0.580415	6.583	133.59	6.9449e-08	3.5221e-07	6.4532	|log2(FC)| ⩾ 0.5	6.32773	6.18964	6.88956	6.78886	HCH1	4932.YNL281W
YGR095C	0.511349	6.07195	133.59	6.94515e-08	3.5221e-07	6.4532	|log2(FC)| ⩾ 0.5	5.83633	5.74251	6.30935	6.29219	RRP46	4932.YGR095C
YIL087C	-0.636304	5.65563	133.487	6.9749e-08	3.53422e-07	6.45171	|log2(FC)| ⩾ 0.5	5.98797	5.89884	5.23835	5.37648	AIM19	4932.YIL087C
YJL094C	-0.428659	7.4941	133.457	6.9837e-08	3.53572e-07	6.45152	Non-significant	7.65789	7.73006	7.28787	7.24373	KHA1	4932.YJL094C
YJR126C	-0.447074	6.97613	133.36	7.01212e-08	3.54714e-07	6.45012	Non-significant	7.14817	7.22057	6.75986	6.71591	VPS70	4932.YJR126C
YJL066C	-0.967775	4.10082	133.306	7.02782e-08	3.5521e-07	6.44951	|log2(FC)| ⩾ 0.5	4.51982	4.50818	3.53859	3.5645	MPM1	4932.YJL066C
YKL032C	-0.364099	8.98195	133.158	7.07152e-08	3.57121e-07	6.44719	Non-significant	9.1385	9.16789	8.75707	8.82074	IXR1	4932.YKL032C
YGL021W	0.441147	6.39309	133.106	7.08693e-08	3.576e-07	6.4466	Non-significant	6.16783	6.13777	6.58734	6.59975	ALK1	4932.YGL021W
YIL121W	0.475677	6.91347	132.82	7.17231e-08	3.61606e-07	6.44176	Non-significant	6.70511	6.60012	7.14867	7.10873	QDR2	4932.YIL121W
YGR085C	0.355102	8.6213	132.534	7.25875e-08	3.65659e-07	6.43692	Non-significant	8.45077	8.41296	8.80556	8.7682	RPL11B	4932.YGR085C
YLR285W	0.49048	5.94962	132.427	7.29141e-08	3.66999e-07	6.43534	Non-significant	5.67925	5.68094	6.19374	6.14547	NNT1	4932.YLR285W
YBR066C	0.601776	5.09106	132.377	7.30675e-08	3.67465e-07	6.43478	|log2(FC)| ⩾ 0.5	4.73829	4.7697	5.34162	5.36682	NRG2	4932.YBR066C
YDL148C	0.419973	7.57584	132.209	7.35849e-08	3.6976e-07	6.43208	Non-significant	7.32732	7.37013	7.73424	7.80235	NOP14	4932.YDL148C
YPR166C	-0.817038	4.57705	132.053	7.40698e-08	3.71887e-07	6.42959	|log2(FC)| ⩾ 0.5	4.96896	4.9023	4.1591	4.08406	MRP2	4932.YPR166C
YJL131C	-0.838521	4.54595	131.317	7.64112e-08	3.83324e-07	6.41643	|log2(FC)| ⩾ 0.5	4.8882	4.93707	4.0231	4.13047	AIM23	4932.YJL131C
YJR032W	0.600715	5.62704	131.207	7.67674e-08	3.84792e-07	6.41477	|log2(FC)| ⩾ 0.5	5.33728	5.24336	5.93686	5.84273	CPR7	4932.YJR032W
YBR187W	0.431216	6.76582	131.104	7.71033e-08	3.86004e-07	6.41341	Non-significant	6.53291	6.53048	6.93303	6.99157	GDT1	4932.YBR187W
YDL072C	-0.420336	6.57251	131.094	7.7137e-08	3.86004e-07	6.41341	Non-significant	6.77544	6.76465	6.35781	6.34235	YET3	4932.YDL072C
YNL332W	-2.81162	1.00894	131.034	7.7332e-08	3.86608e-07	6.41273	|log2(FC)| ⩾ 1	1.72667	1.90377	-0.852419	-0.729941	THI12	4932.YNL332W
YML069W	0.398311	7.08286	131.018	7.73856e-08	3.86608e-07	6.41273	Non-significant	6.85409	6.88172	7.27381	7.25817	POB3	4932.YML069W
LSR1	-0.840491	4.70406	130.911	7.77379e-08	3.88047e-07	6.41112	|log2(FC)| ⩾ 0.5	4.98458	5.15358	4.24546	4.22261	GTS1	4932.YGL181W
YOR020W-A	-1.04897	3.86175	129.724	8.17754e-08	4.07865e-07	6.38948	|log2(FC)| ⩾ 1	4.3232	4.28165	3.29713	3.22279	YOR020W-A	4932.YOR020W-A
YCR100C	-1.44306	2.76259	129.633	8.20917e-08	4.09105e-07	6.38817	|log2(FC)| ⩾ 1	3.35426	3.28865	1.84179	1.95738	YCR100C	4932.YCR100C
YNL252C	-0.465721	6.26649	129.558	8.23571e-08	4.10089e-07	6.38712	Non-significant	6.46532	6.50213	6.04716	5.9895	MRPL17	4932.YNL252C
YGR211W	0.380952	7.37333	129.348	8.31014e-08	4.13178e-07	6.38386	Non-significant	7.1659	7.17129	7.53969	7.55895	ZPR1	4932.YGR211W
YGL022W	0.400324	7.87369	129.345	8.31141e-08	4.13178e-07	6.38386	Non-significant	7.67347	7.64289	8.02312	8.09294	STT3	4932.YGL022W
YNL273W	0.542775	5.38001	129.27	8.33833e-08	4.14176e-07	6.38282	|log2(FC)| ⩾ 0.5	5.08531	5.0725	5.62276	5.61822	TOF1	4932.YNL273W
YMR116C	0.312963	9.74699	129.25	8.34527e-08	4.1418e-07	6.38281	Non-significant	9.5654	9.59771	9.89113	9.89802	ASC1	4932.YMR116C
YML027W	0.826635	4.65455	129.08	8.40656e-08	4.1688e-07	6.37999	|log2(FC)| ⩾ 0.5	4.22891	4.12158	4.9434	5.05417	YOX1	4932.YML027W
YBR009C	-0.420117	9.04662	128.414	8.65143e-08	4.28671e-07	6.36788	Non-significant	9.26474	9.21941	8.87648	8.76575	HHF1	4932.YBR009C
YGL077C	0.348775	8.15818	128.274	8.70407e-08	4.30927e-07	6.3656	Non-significant	7.96091	7.98337	8.33128	8.31033	HNM1	4932.YGL077C
YJL080C	0.345787	8.98484	128.014	8.80269e-08	4.35452e-07	6.36106	Non-significant	8.7721	8.82919	9.13975	9.15353	SCP160	4932.YJL080C
YNL069C	0.319645	9.47954	127.984	8.81398e-08	4.35654e-07	6.36086	Non-significant	9.32515	9.29552	9.61873	9.64122	RPL16B	4932.YNL069C
YLR003C	0.461154	6.37336	127.934	8.83335e-08	4.36255e-07	6.36026	Non-significant	6.14914	6.09325	6.6065	6.5572	CMS1	4932.YLR003C
YHL007C	0.362108	7.99833	127.497	9.0025e-08	4.44246e-07	6.35238	Non-significant	7.82372	7.78549	8.17686	8.15646	STE20	4932.YHL007C
YNL257C	0.452201	6.34731	127.458	9.01795e-08	4.44645e-07	6.35199	Non-significant	6.09362	6.10757	6.58043	6.52354	SIP3	4932.YNL257C
YOL121C	0.412494	8.09672	127.411	9.03639e-08	4.45191e-07	6.35145	Non-significant	7.89572	7.85289	8.33005	8.24218	RPS19A	4932.YOL121C
YBR155W	0.456158	6.21131	127.37	9.05265e-08	4.45629e-07	6.35103	Non-significant	5.95549	5.96884	6.3945	6.44078	CNS1	4932.YBR155W
YCR024C-A	0.364836	7.9601	126.935	9.22585e-08	4.53712e-07	6.34322	Non-significant	7.78409	7.74551	8.11727	8.1419	PMP1	4932.YCR024C-A
YJL010C	0.417424	6.77294	126.92	9.23185e-08	4.53712e-07	6.34322	Non-significant	6.554	6.53956	6.93953	6.9879	NOP9	4932.YJL010C
YMR087W	-0.970377	4.15273	126.85	9.26042e-08	4.54746e-07	6.34223	|log2(FC)| ⩾ 0.5	4.59153	4.5417	3.66409	3.53605	YMR087W	4932.YMR087W
YOL041C	0.422803	7.18462	126.736	9.3066e-08	4.56643e-07	6.34042	Non-significant	6.9453	6.96607	7.41481	7.34068	NOP12	4932.YOL041C
YBR017C	0.404464	7.41024	126.373	9.45576e-08	4.63585e-07	6.33387	Non-significant	7.20262	7.18147	7.56405	7.62798	KAP104	4932.YBR017C
YDL087C	-0.851321	4.36674	126.014	9.60598e-08	4.70569e-07	6.32738	|log2(FC)| ⩾ 0.5	4.73302	4.74375	3.86387	3.91759	LUC7	4932.YDL087C
YBR261C	0.563111	5.42102	125.868	9.6682e-08	4.73233e-07	6.32492	|log2(FC)| ⩾ 0.5	5.07074	5.14369	5.69232	5.64644	TAE1	4932.YBR261C
YBR003W	-0.522994	6.05473	125.56	9.80018e-08	4.79305e-07	6.31939	|log2(FC)| ⩾ 0.5	6.29051	6.30238	5.71267	5.83341	COQ1	4932.YBR003W
YMR081C	-0.345788	8.89357	125.49	9.8305e-08	4.80399e-07	6.3184	Non-significant	9.07594	9.03752	8.68776	8.73416	ISF1	4932.YMR081C
YBR299W	0.461811	6.5042	124.973	1.00578e-07	4.91111e-07	6.30882	Non-significant	6.27789	6.22571	6.67747	6.74851	MAL32	4932.YBR299W
YKL052C	-0.612129	5.37134	124.735	1.01648e-07	4.95934e-07	6.30458	|log2(FC)| ⩾ 0.5	5.66685	5.63367	5.10611	4.96947	ASK1	4932.YKL052C
YHR196W	0.544648	7.25731	124.615	1.0219e-07	4.98176e-07	6.30262	|log2(FC)| ⩾ 0.5	6.99463	6.91814	7.57416	7.42417	UTP9	4932.YHR196W
YAL062W	-0.45415	6.07223	124.42	1.0308e-07	5.01963e-07	6.29933	Non-significant	6.30035	6.26911	5.82445	5.83808	GDH3	4932.YAL062W
YDL204W	-1.03933	4.12469	124.409	1.03133e-07	5.01963e-07	6.29933	|log2(FC)| ⩾ 1	4.46678	4.65185	3.54995	3.50703	RTN2	4932.YDL204W
YGR157W	0.612516	7.01259	124.366	1.03331e-07	5.02521e-07	6.29885	|log2(FC)| ⩾ 0.5	6.77736	6.55606	7.28617	7.27978	CHO2	4932.YGR157W
YPR110C	0.385194	7.74089	124.229	1.03961e-07	5.04805e-07	6.29688	Non-significant	7.55813	7.50948	7.94032	7.8974	RPC40	4932.YPR110C
YBR245C	0.388612	7.05187	124.228	1.03967e-07	5.04805e-07	6.29688	Non-significant	6.85712	6.82777	7.22549	7.23623	ISW1	4932.YBR245C
YHR195W	-0.462005	6.15076	124.157	1.04295e-07	5.05991e-07	6.29586	Non-significant	6.33993	6.39282	5.88959	5.92073	NVJ1	4932.YHR195W
YDL147W	-0.34085	8.13401	123.9	1.05501e-07	5.1143e-07	6.29121	Non-significant	8.28358	8.3073	7.95374	7.95575	RPN5	4932.YDL147W
YJR151C	-0.529997	5.39033	123.779	1.0607e-07	5.13775e-07	6.28923	|log2(FC)| ⩾ 0.5	5.64595	5.62517	5.0984	5.11507	DAN4	4932.YJR151C
YLR420W	0.448477	6.7694	123.662	1.06626e-07	5.16058e-07	6.2873	Non-significant	6.5674	6.48186	6.99511	6.95119	URA4	4932.YLR420W
YJR078W	0.434721	7.7615	123.469	1.07554e-07	5.20132e-07	6.28389	Non-significant	7.49564	7.55608	7.91419	8.00589	BNA2	4932.YJR078W
YMR242C	0.31736	8.81727	123.282	1.0846e-07	5.24092e-07	6.28059	Non-significant	8.6525	8.64588	8.96173	8.97124	RPL20A	4932.YMR242C
YLR002C	0.437319	6.94781	123.116	1.0927e-07	5.27588e-07	6.27771	Non-significant	6.75737	6.6617	7.1454	7.14921	NOC3	4932.YLR002C
YPL280W	-3.91946	0.665588	123.041	1.09639e-07	5.28945e-07	6.27659	|log2(FC)| ⩾ 1	1.66152	1.46952	-2.42275	-1.42702	HSP32	4932.YPL280W
YML065W	0.45747	6.1951	122.744	1.11117e-07	5.35494e-07	6.27124	Non-significant	5.92459	5.96547	6.42566	6.37805	ORC1	4932.YML065W
YOR058C	0.457894	6.25337	122.732	1.11174e-07	5.35494e-07	6.27124	Non-significant	5.9735	6.03239	6.48085	6.44002	ASE1	4932.YOR058C
YPR198W	-0.434856	6.38827	122.599	1.11844e-07	5.38126e-07	6.26912	Non-significant	6.58288	6.60156	6.13085	6.18449	SGE1	4932.YPR198W
YGR161W-C	-0.652504	4.86022	122.588	1.11898e-07	5.38126e-07	6.26912	|log2(FC)| ⩾ 0.5	5.18912	5.12169	4.51253	4.49806	YGR161W-C	4932.YGR161W-C
YOR231W	0.526604	5.71654	122.244	1.13654e-07	5.45866e-07	6.26291	|log2(FC)| ⩾ 0.5	5.38009	5.4692	5.93144	5.97049	MKK1	4932.YOR231W
YBR135W	0.542178	6.62269	122.237	1.13688e-07	5.45866e-07	6.26291	|log2(FC)| ⩾ 0.5	6.40191	6.2397	6.84069	6.88844	CKS1	4932.YBR135W
YBR271W	0.61807	5.25155	122.089	1.14454e-07	5.49105e-07	6.26034	|log2(FC)| ⩾ 0.5	4.9712	4.83507	5.50808	5.5344	EFM2	4932.YBR271W
YJL101C	0.32238	8.60539	121.162	1.19379e-07	5.72136e-07	6.2425	Non-significant	8.44614	8.42261	8.75723	8.75622	GSH1	4932.YJL101C
YOR341W	0.308153	9.19191	121.15	1.19443e-07	5.72136e-07	6.2425	Non-significant	9.02154	9.03658	9.34091	9.33345	RPA190	4932.YOR341W
YHR085W	0.559646	5.25532	121.072	1.19868e-07	5.73716e-07	6.2413	|log2(FC)| ⩾ 0.5	4.93719	4.95074	5.52975	5.47419	IPI1	4932.YHR085W
YAR020C	-1.10722	3.56927	120.951	1.20531e-07	5.7643e-07	6.23925	|log2(FC)| ⩾ 1	3.99331	4.06402	2.91334	2.94835	PAU7	4932.YAR020C
YGR245C	0.346882	7.93456	120.824	1.21235e-07	5.79341e-07	6.23707	Non-significant	7.75771	7.74125	8.08689	8.10558	SDA1	4932.YGR245C
YDR093W	0.40473	7.00722	120.614	1.22401e-07	5.84451e-07	6.23325	Non-significant	6.77992	6.79719	7.16307	7.22246	DNF2	4932.YDR093W
YDR003W	-1.00718	4.03245	120.572	1.22639e-07	5.85126e-07	6.23275	|log2(FC)| ⩾ 1	4.39844	4.5174	3.50397	3.41002	RCR2	4932.YDR003W
YLR185W	0.401641	7.81125	120.439	1.23389e-07	5.87792e-07	6.23078	Non-significant	7.60653	7.58341	8.03807	7.9536	RPL37A	4932.YLR185W
YNL264C	0.677178	5.21968	120.438	1.23393e-07	5.87792e-07	6.23078	|log2(FC)| ⩾ 0.5	4.92337	4.74375	5.5426	5.48018	PDR17	4932.YNL264C
YNL142W	-0.373643	7.60752	120.396	1.23633e-07	5.88472e-07	6.23027	Non-significant	7.75998	7.80726	7.39998	7.42067	MEP2	4932.YNL142W
YGR162W	0.326222	9.23935	120.056	1.25578e-07	5.97262e-07	6.22384	Non-significant	9.04168	9.09086	9.3817	9.40354	TIF4631	4932.YGR162W
YBR181C	0.320277	9.17944	119.708	1.27605e-07	6.06423e-07	6.21722	Non-significant	8.99685	9.02276	9.34815	9.3118	RPS6B	4932.YBR181C
YBR297W	0.401547	7.33575	119.633	1.2805e-07	6.08059e-07	6.21605	Non-significant	7.14321	7.09482	7.49191	7.54866	MAL33	4932.YBR297W
YDR425W	-0.579678	5.51744	119.503	1.28818e-07	6.11227e-07	6.2138	|log2(FC)| ⩾ 0.5	5.72115	5.84249	5.19198	5.21716	SNX41	4932.YDR425W
YER111C	0.432546	6.51948	119.248	1.30347e-07	6.17999e-07	6.20901	Non-significant	6.32072	6.24711	6.71327	6.71971	SWI4	4932.YER111C
YNR011C	0.502222	5.83081	119.222	1.30503e-07	6.18253e-07	6.20883	|log2(FC)| ⩾ 0.5	5.50914	5.59791	6.04415	6.06711	PRP2	4932.YNR011C
YKL154W	0.580571	5.16276	119.108	1.31194e-07	6.21042e-07	6.20688	|log2(FC)| ⩾ 0.5	4.79761	4.87865	5.40397	5.43158	SRP102	4932.YKL154W
YDR272W	-0.484959	5.95394	119.084	1.31339e-07	6.2124e-07	6.20674	Non-significant	6.21873	6.13977	5.6936	5.69743	GLO2	4932.YDR272W
YDR451C	0.691612	4.86287	118.898	1.32477e-07	6.26133e-07	6.20333	|log2(FC)| ⩾ 0.5	4.5411	4.39603	5.15341	5.16609	YHP1	4932.YDR451C
YKL103C	0.323762	8.3346	118.852	1.32761e-07	6.26986e-07	6.20274	Non-significant	8.15363	8.17179	8.48563	8.48719	APE1	4932.YKL103C
YDR325W	0.549734	5.87991	118.628	1.34153e-07	6.33062e-07	6.19855	|log2(FC)| ⩾ 0.5	5.51684	5.63084	6.16356	6.08293	YCG1	4932.YDR325W
YMR252C	-0.63191	5.17454	118.543	1.34679e-07	6.3505e-07	6.19719	|log2(FC)| ⩾ 0.5	5.4002	5.52054	4.79857	4.86355	YMR252C	4932.YMR252C
YHR082C	-0.36037	7.48579	118.408	1.35528e-07	6.38557e-07	6.1948	Non-significant	7.64917	7.66345	7.30556	7.28663	KSP1	4932.YHR082C
YGR192C	0.233964	13.1795	118.375	1.35737e-07	6.3904e-07	6.19447	Non-significant	13.0522	13.0631	13.2779	13.3053	TDH3	4932.YGR192C
YKL026C	-1.20713	3.2352	118.287	1.36299e-07	6.41187e-07	6.19302	|log2(FC)| ⩾ 1	3.72757	3.72516	2.60031	2.45964	GPX1	4932.YKL026C
YJL002C	0.382662	7.67081	118.207	1.36808e-07	6.43083e-07	6.19173	Non-significant	7.44169	7.48854	7.82176	7.87343	OST1	4932.YJL002C
YKL189W	-0.474716	6.00409	118.14	1.37233e-07	6.44577e-07	6.19073	Non-significant	6.26241	6.18771	5.75008	5.75288	HYM1	4932.YKL189W
YER177W	0.289257	9.97388	118.021	1.37999e-07	6.47675e-07	6.18864	Non-significant	9.82706	9.81633	10.12	10.1018	BMH1	4932.YER177W
YBR182C	-1.35502	2.90173	117.84	1.39172e-07	6.5242e-07	6.18547	|log2(FC)| ⩾ 1	3.35426	3.51417	2.07977	2.11956	SMP1	4932.YBR182C
YLR264C-A	0.605534	6.94717	117.829	1.39245e-07	6.5242e-07	6.18547	|log2(FC)| ⩾ 0.5	6.70242	6.51062	7.26737	7.15997	YLR264C-A	4932.YLR264C-A
YDR389W	0.444561	6.88091	117.815	1.39334e-07	6.5242e-07	6.18547	Non-significant	6.58873	6.68779	7.06159	7.10486	SAC7	4932.YDR389W
YBL029W	0.638864	5.61962	117.764	1.39666e-07	6.53466e-07	6.18478	|log2(FC)| ⩾ 0.5	5.34248	5.17315	5.94441	5.84969	YBL029W	4932.YBL029W
YDR449C	0.551141	6.12458	117.67	1.40284e-07	6.55853e-07	6.18319	|log2(FC)| ⩾ 0.5	5.87156	5.76462	6.42335	6.3133	UTP6	4932.YDR449C
YDL058W	0.405676	7.2022	117.483	1.41522e-07	6.61128e-07	6.17971	Non-significant	6.98134	6.98502	7.42602	7.35011	USO1	4932.YDL058W
YDR075W	0.486396	5.76667	117.34	1.42474e-07	6.65063e-07	6.17714	Non-significant	5.46687	5.5312	5.99098	5.97897	PPH3	4932.YDR075W
YGL107C	-0.424835	6.80836	117.004	1.44741e-07	6.75122e-07	6.17062	Non-significant	6.96737	7.04681	6.59558	6.57059	RMD9	4932.YGL107C
YJR145C	0.309939	9.505	116.962	1.45028e-07	6.75941e-07	6.17009	Non-significant	9.36364	9.31856	9.65156	9.65078	RPS4A	4932.YJR145C
YJR042W	0.406506	6.98423	116.909	1.45387e-07	6.77093e-07	6.16935	Non-significant	6.72651	6.8016	7.17504	7.16649	NUP85	4932.YJR042W
YGR286C	-0.458702	6.37839	116.55	1.47873e-07	6.88139e-07	6.16232	Non-significant	6.61693	6.56794	6.09155	6.17622	BIO2	4932.YGR286C
YOL094C	0.566062	5.09516	115.923	1.52328e-07	7.08326e-07	6.14977	|log2(FC)| ⩾ 0.5	4.78237	4.7774	5.36752	5.32087	RFC4	4932.YOL094C
YGR083C	0.346518	7.77631	115.896	1.52529e-07	7.08715e-07	6.14953	Non-significant	7.58875	7.59398	7.94919	7.92619	GCD2	4932.YGR083C
YER113C	0.488474	5.81219	115.77	1.53444e-07	7.1242e-07	6.14726	Non-significant	5.52144	5.56568	6.06112	6.00099	TMN3	4932.YER113C
YLR278C	0.349068	7.62675	115.602	1.5467e-07	7.17562e-07	6.14414	Non-significant	7.43926	7.44128	7.78168	7.79666	YLR278C	4932.YLR278C
YMR157C	-0.585988	5.35086	115.539	1.5514e-07	7.1919e-07	6.14316	|log2(FC)| ⩾ 0.5	5.67238	5.5642	5.00452	5.06417	AIM36	4932.YMR157C
YLL043W	0.396041	7.61287	115.51	1.55353e-07	7.19623e-07	6.14289	Non-significant	7.4127	7.38657	7.75494	7.83512	FPS1	4932.YLL043W
YGR101W	-0.578388	5.56629	115.452	1.55784e-07	7.21065e-07	6.14203	|log2(FC)| ⩾ 0.5	5.79515	5.86674	5.3169	5.1882	PCP1	4932.YGR101W
YGR125W	-0.432105	7.50062	115.359	1.56475e-07	7.23713e-07	6.14043	Non-significant	7.75673	7.64604	7.28021	7.26078	YGR125W	4932.YGR125W
YMR194C-B	-0.928935	4.27704	114.952	1.5955e-07	7.37369e-07	6.13232	|log2(FC)| ⩾ 0.5	4.69825	4.65464	3.84555	3.65195	CMC4	4932.YMR194C-B
YPL085W	0.436639	7.80466	114.843	1.6038e-07	7.4064e-07	6.13039	Non-significant	7.61013	7.52518	7.95828	8.04982	SEC16	4932.YPL085W
YIL154C	-0.543802	6.33378	114.789	1.60797e-07	7.41999e-07	6.1296	|log2(FC)| ⩾ 0.5	6.58508	6.58265	5.95192	6.12461	YIL154C	4932.YIL154C
YKL192C	-0.477047	7.62887	114.625	1.62065e-07	7.47279e-07	6.12652	Non-significant	7.86771	7.83149	7.29632	7.44574	ACP1	4932.YKL192C
YJR036C	-0.94218	4.63156	114.398	1.63847e-07	7.5492e-07	6.1221	|log2(FC)| ⩾ 0.5	4.93719	5.12772	4.19933	3.9865	HUL4	4932.YJR036C
YDL195W	0.326936	9.12423	114.321	1.64454e-07	7.57141e-07	6.12082	Non-significant	8.93889	8.96286	9.24961	9.30549	SEC31	4932.YDL195W
YMR183C	0.443425	6.89256	114.256	1.6497e-07	7.58935e-07	6.1198	Non-significant	6.7078	6.59287	7.09783	7.09124	SSO2	4932.YMR183C
YCR034W	0.354274	7.53017	114.103	1.66185e-07	7.63943e-07	6.11694	Non-significant	7.333	7.34833	7.7066	7.68286	ELO2	4932.YCR034W
YNL247W	0.333335	8.09758	113.842	1.68291e-07	7.7304e-07	6.1118	Non-significant	7.90249	7.93775	8.25027	8.25664	YNL247W	4932.YNL247W
YLR354C	-0.345955	8.50431	113.819	1.68479e-07	7.73315e-07	6.11164	Non-significant	8.64708	8.68833	8.29314	8.3503	TAL1	4932.YLR354C
YPR018W	0.497695	5.5785	113.788	1.6873e-07	7.73881e-07	6.11133	Non-significant	5.27512	5.33312	5.80917	5.79311	RLF2	4932.YPR018W
YKL053C-A	-0.842704	4.37251	113.568	1.70532e-07	7.81551e-07	6.10704	|log2(FC)| ⩾ 0.5	4.69282	4.78759	3.86387	3.93948	MDM35	4932.YKL053C-A
YJR100C	-0.480445	5.74314	113.413	1.71815e-07	7.86464e-07	6.10432	Non-significant	5.93841	5.99547	5.47569	5.49947	AIM25	4932.YJR100C
YHR077C	0.355831	7.54548	113.407	1.71864e-07	7.86464e-07	6.10432	Non-significant	7.33952	7.37055	7.7012	7.72033	NMD2	4932.YHR077C
YER095W	-0.381299	6.7153	113.356	1.72293e-07	7.87829e-07	6.10357	Non-significant	6.88949	6.90181	6.51819	6.51117	RAD51	4932.YER095W
YGR026W	-0.385193	6.96978	113.192	1.7367e-07	7.93524e-07	6.10044	Non-significant	7.14172	7.16152	6.7919	6.74106	YGR026W	4932.YGR026W
YDR280W	0.427247	6.64876	113.081	1.7461e-07	7.97218e-07	6.09842	Non-significant	6.45735	6.37518	6.8602	6.82694	RRP45	4932.YDR280W
YBL105C	-0.344467	7.61756	113.011	1.75205e-07	7.9933e-07	6.09727	Non-significant	7.77482	7.78708	7.43753	7.43577	PKC1	4932.YBL105C
YDL142C	-0.570925	5.18891	112.722	1.77685e-07	8.10033e-07	6.0915	|log2(FC)| ⩾ 0.5	5.4085	5.49277	4.9019	4.86126	CRD1	4932.YDL142C
YGR173W	0.477393	6.30364	112.672	1.78118e-07	8.10111e-07	6.09146	Non-significant	6.00994	6.0736	6.56442	6.47191	RBG2	4932.YGR173W
YLR063W	0.645676	4.9293	112.671	1.78128e-07	8.10111e-07	6.09146	|log2(FC)| ⩾ 0.5	4.51675	4.61224	5.25058	5.16609	BMT6	4932.YLR063W
YGL053W	-0.732201	4.56602	112.669	1.78138e-07	8.10111e-07	6.09146	|log2(FC)| ⩾ 0.5	4.87389	4.91165	4.17386	4.15313	PRM8	4932.YGL053W
YGL188C	-1.03067	4.08082	112.658	1.78238e-07	8.10111e-07	6.09146	|log2(FC)| ⩾ 1	4.45721	4.57151	3.5945	3.37832	YGL188C	4932.YGL188C
YGR223C	-0.452324	6.32998	112.605	1.787e-07	8.11603e-07	6.09066	Non-significant	6.58288	6.49903	6.07101	6.10827	HSV2	4932.YGR223C
YPR004C	0.368613	7.72844	112.559	1.79099e-07	8.12803e-07	6.09001	Non-significant	7.5626	7.49866	7.91089	7.88786	AIM45	4932.YPR004C
YPR091C	-0.550673	5.99083	112.474	1.79843e-07	8.15568e-07	6.08854	|log2(FC)| ⩾ 0.5	6.16978	6.31477	5.67427	5.71404	NVJ2	4932.YPR091C
YAL005C	0.391058	8.80074	112.41	1.80405e-07	8.17502e-07	6.08751	Non-significant	8.64813	8.53184	8.98492	8.97932	SSA1	4932.YAL005C
YLR201C	-0.476357	5.7694	112.276	1.81591e-07	8.21798e-07	6.08523	Non-significant	6.01539	5.96772	5.53833	5.49356	COQ9	4932.YLR201C
YGL129C	-0.451569	6.6352	112.272	1.81625e-07	8.21798e-07	6.08523	Non-significant	6.79961	6.89121	6.42412	6.36517	RSM23	4932.YGL129C
YOR027W	0.320961	8.37945	112.189	1.82367e-07	8.23677e-07	6.08424	Non-significant	8.22653	8.1916	8.52393	8.53614	STI1	4932.YOR027W
YER149C	0.708538	4.61579	112.188	1.82376e-07	8.23677e-07	6.08424	|log2(FC)| ⩾ 0.5	4.22516	4.20002	4.92607	4.91085	PEA2	4932.YER149C
YOR358W	-0.627854	4.95149	112.18	1.82449e-07	8.23677e-07	6.08424	|log2(FC)| ⩾ 0.5	5.21205	5.26177	4.5526	4.66764	HAP5	4932.YOR358W
YMR303C	0.3007	10.2052	112.056	1.83558e-07	8.28064e-07	6.08194	Non-significant	10.0408	10.0528	10.3191	10.3753	ADH2	4932.YMR303C
YIR023W	0.442666	6.47821	111.517	1.88475e-07	8.49612e-07	6.07078	Non-significant	6.19973	6.27365	6.64871	6.70955	DAL81	4932.YIR023W
YDR059C	-0.902816	4.11755	111.463	1.8898e-07	8.51253e-07	6.06994	|log2(FC)| ⩾ 0.5	4.53808	4.47702	3.56682	3.65195	UBC5	4932.YDR059C
YNL131W	-0.352862	7.36536	111.415	1.8943e-07	8.52648e-07	6.06923	Non-significant	7.52913	7.53618	7.17091	7.18905	TOM22	4932.YNL131W
YHR084W	0.524647	5.65198	111.247	1.91001e-07	8.58797e-07	6.06611	|log2(FC)| ⩾ 0.5	5.39687	5.32614	5.926	5.8439	STE12	4932.YHR084W
YDR101C	0.394715	7.7469	111.239	1.91081e-07	8.58797e-07	6.06611	Non-significant	7.56483	7.50369	7.96519	7.89208	ARX1	4932.YDR101C
YHR197W	0.418461	7.05608	111.212	1.91332e-07	8.59288e-07	6.06586	Non-significant	6.78056	6.87695	7.26263	7.23269	RIX1	4932.YHR197W
YJR064W	0.371218	7.30754	111.167	1.91761e-07	8.60435e-07	6.06528	Non-significant	7.11053	7.10607	7.5051	7.45299	CCT5	4932.YJR064W
YGR156W	0.44382	5.99171	111.146	1.91957e-07	8.60435e-07	6.06528	Non-significant	5.76446	5.73463	6.17369	6.21173	PTI1	4932.YGR156W
YMR221C	-0.413753	6.6821	111.14	1.92014e-07	8.60435e-07	6.06528	Non-significant	6.91242	6.84007	6.45163	6.47491	FMP42	4932.YMR221C
YNL209W	0.288921	10.7042	111.037	1.92994e-07	8.64183e-07	6.06339	Non-significant	10.5607	10.5438	10.8143	10.8675	SSB2	4932.YNL209W
YML074C	-0.332926	7.89842	110.952	1.93802e-07	8.67159e-07	6.0619	Non-significant	8.0474	8.06554	7.73019	7.71716	FPR3	4932.YML074C
YLR055C	-0.396942	6.44923	110.725	1.95994e-07	8.7632e-07	6.05734	Non-significant	6.62407	6.64917	6.23214	6.24814	SPT8	4932.YLR055C
YPL058C	-0.526402	5.24308	110.519	1.98006e-07	8.8466e-07	6.05322	|log2(FC)| ⩾ 0.5	5.46528	5.50826	4.95839	4.96521	PDR12	4932.YPL058C
YOR127W	0.414672	6.73793	110.449	1.98692e-07	8.87072e-07	6.05204	Non-significant	6.48271	6.54333	6.95563	6.89909	RGA1	4932.YOR127W
YML072C	-0.363177	9.35346	110.318	1.99985e-07	8.92186e-07	6.04954	Non-significant	9.47754	9.56945	9.1381	9.18377	TCB3	4932.YML072C
YLR330W	-0.335326	7.82886	110.211	2.01053e-07	8.96287e-07	6.04755	Non-significant	7.99492	7.98115	7.64373	7.66195	CHS5	4932.YLR330W
YGL206C	-0.331323	8.10227	110.008	2.03098e-07	9.04737e-07	6.04348	Non-significant	8.25901	8.26002	7.90648	7.94983	CHC1	4932.YGL206C
YIL069C	0.31716	8.58286	109.946	2.03722e-07	9.06848e-07	6.04247	Non-significant	8.41477	8.41481	8.75293	8.71049	RPS24B	4932.YIL069C
YGL148W	0.363918	8.62252	109.799	2.05228e-07	9.12878e-07	6.03959	Non-significant	8.46933	8.38595	8.76867	8.81513	ARO2	4932.YGL148W
YPL173W	-0.443458	5.99858	109.709	2.06151e-07	9.16312e-07	6.03796	Non-significant	6.1911	6.22195	5.73896	5.78829	MRPL40	4932.YPL173W
YHL016C	-1.11035	3.53129	109.532	2.07982e-07	9.23769e-07	6.03444	|log2(FC)| ⩾ 1	3.99331	3.99089	2.98203	2.79352	DUR3	4932.YHL016C
YMR156C	-0.946892	3.9249	109.516	2.08144e-07	9.23812e-07	6.03442	|log2(FC)| ⩾ 0.5	4.33021	4.33128	3.43827	3.33934	TPP1	4932.YMR156C
YPL166W	-1.26514	2.88556	109.466	2.08662e-07	9.25431e-07	6.03366	|log2(FC)| ⩾ 1	3.39492	3.39251	2.07977	2.20879	ATG29	4932.YPL166W
YOR207C	0.372115	7.66263	109.215	2.11302e-07	9.36452e-07	6.02851	Non-significant	7.44331	7.48267	7.86588	7.80354	RET1	4932.YOR207C
YCL038C	-0.636098	5.35611	109.188	2.11593e-07	9.37054e-07	6.02824	|log2(FC)| ⩾ 0.5	5.70642	5.58042	4.94124	5.07608	ATG22	4932.YCL038C
YLR080W	-1.09221	3.77071	109.145	2.12051e-07	9.38397e-07	6.02761	|log2(FC)| ⩾ 1	4.124	4.32079	3.18505	3.09599	EMP46	4932.YLR080W
YOL014W	0.651866	4.96246	108.828	2.15456e-07	9.52766e-07	6.02101	|log2(FC)| ⩾ 0.5	4.51675	4.6685	5.21357	5.27512	YOL014W	4932.YOL014W
YCL045C	0.368448	7.00948	108.777	2.16009e-07	9.54513e-07	6.02022	Non-significant	6.81405	6.80913	7.16122	7.19815	EMC1	4932.YCL045C
YPL242C	0.386167	7.11267	108.751	2.16286e-07	9.55041e-07	6.01998	Non-significant	6.8722	6.93659	7.27423	7.30698	IQG1	4932.YPL242C
YKL218C	0.379256	6.80047	108.712	2.16711e-07	9.56217e-07	6.01944	Non-significant	6.61119	6.58119	6.99043	6.95979	SRY1	4932.YKL218C
YML060W	0.625353	5.27231	108.683	2.17028e-07	9.56919e-07	6.01912	|log2(FC)| ⩾ 0.5	4.90472	4.93707	5.61873	5.46668	OGG1	4932.YML060W
YNR033W	-0.452137	6.63556	108.634	2.17566e-07	9.58591e-07	6.01837	Non-significant	6.78885	6.90239	6.39607	6.39399	ABZ1	4932.YNR033W
YIL006W	-0.733759	4.57251	108.614	2.17783e-07	9.58847e-07	6.01825	|log2(FC)| ⩾ 0.5	4.89057	4.90932	4.21368	4.12284	YIA6	4932.YIL006W
YJL084C	-0.50375	6.2266	108.52	2.18821e-07	9.62717e-07	6.0165	|log2(FC)| ⩾ 0.5	6.39692	6.52058	5.92709	5.98634	ALY2	4932.YJL084C
YJR105W	-0.367252	8.10888	108.463	2.19453e-07	9.64793e-07	6.01557	Non-significant	8.30507	8.25865	7.87663	7.95226	ADO1	4932.YJR105W
YCR105W	0.298932	9.32325	108.281	2.21473e-07	9.7297e-07	6.0119	Non-significant	9.17081	9.16031	9.48359	9.44506	ADH7	4932.YCR105W
YDR099W	-0.35619	9.37027	108.097	2.23541e-07	9.8134e-07	6.00818	Non-significant	9.57575	9.49916	9.14888	9.21405	BMH2	4932.YDR099W
YDL112W	0.357197	7.12405	107.981	2.24861e-07	9.8642e-07	6.00594	Non-significant	6.92173	6.94344	7.28489	7.29429	TRM3	4932.YDL112W
YER129W	0.358247	7.58243	107.253	2.33339e-07	1.02287e-06	5.99018	Non-significant	7.4201	7.36077	7.74416	7.75345	SAK1	4932.YER129W
YML063W	0.296346	10.0864	107.085	2.35342e-07	1.03082e-06	5.98682	Non-significant	9.92624	9.93446	10.255	10.1977	RPS1B	4932.YML063W
YBL036C	0.411351	6.47397	107.072	2.35495e-07	1.03082e-06	5.98682	Non-significant	6.24584	6.25632	6.6942	6.629	YBL036C	4932.YBL036C
YBR251W	-0.420901	6.02444	107.029	2.36011e-07	1.03234e-06	5.98618	Non-significant	6.21305	6.23226	5.80562	5.7991	MRPS5	4932.YBR251W
YGR138C	-0.552675	5.04595	106.904	2.37531e-07	1.03823e-06	5.98371	|log2(FC)| ⩾ 0.5	5.30564	5.2961	4.71779	4.78109	TPO2	4932.YGR138C
YBR208C	-0.477577	5.66767	106.813	2.38637e-07	1.04231e-06	5.982	Non-significant	5.87516	5.90588	5.44561	5.38129	DUR1,2	4932.YBR208C
YHR069C	0.425519	6.22631	106.612	2.41102e-07	1.05232e-06	5.97785	Non-significant	5.999	5.99107	6.45087	6.38843	RRP4	4932.YHR069C
YJL062W-A	-0.498118	5.67252	106.321	2.44736e-07	1.06668e-06	5.97197	Non-significant	5.90126	5.90705	5.35463	5.4576	COA3	4932.YJL062W-A
YGR180C	0.287407	10.1734	106.32	2.44746e-07	1.06668e-06	5.97197	Non-significant	10.0387	10.0057	10.2905	10.3286	RNR4	4932.YGR180C
YBL051C	0.335388	7.90509	105.998	2.48832e-07	1.08371e-06	5.96509	Non-significant	7.74105	7.71177	8.04486	8.07846	PIN4	4932.YBL051C
YFR031C-A	0.283009	9.5101	105.895	2.50159e-07	1.08871e-06	5.96309	Non-significant	9.36651	9.35597	9.65345	9.63494	RPL2A	4932.YFR031C-A
YLR183C	0.445936	6.02263	105.87	2.50478e-07	1.08931e-06	5.96285	Non-significant	5.80399	5.75426	6.2514	6.19727	TOS4	4932.YLR183C
YKL137W	-0.547516	5.07107	105.809	2.51273e-07	1.09198e-06	5.96179	|log2(FC)| ⩾ 0.5	5.30742	5.34006	4.80569	4.74922	CMC1	4932.YKL137W
YBR171W	0.406594	6.6661	105.695	2.52745e-07	1.09759e-06	5.95956	Non-significant	6.48428	6.40695	6.86646	6.83805	SEC66	4932.YBR171W
YGR207C	0.378974	7.15808	105.666	2.53128e-07	1.09843e-06	5.95923	Non-significant	6.93844	6.96999	7.36343	7.30192	CIR1	4932.YGR207C
YGL010W	-1.22626	3.0699	105.651	2.53329e-07	1.09843e-06	5.95923	|log2(FC)| ⩾ 1	3.53488	3.59767	2.45081	2.25141	MPO1	4932.YGL010W
YLR274W	0.416343	6.50106	105.639	2.53483e-07	1.09843e-06	5.95923	Non-significant	6.2941	6.25632	6.72521	6.65636	MCM5	4932.YLR274W
YKL038W	-0.390352	7.21388	105.461	2.55825e-07	1.10696e-06	5.95587	Non-significant	7.39527	7.40034	6.96308	7.05109	RGT1	4932.YKL038W
YOL085W-A	-2.95426	0.759327	105.457	2.55879e-07	1.10696e-06	5.95587	|log2(FC)| ⩾ 1	1.47186	1.68121	-0.852419	-1.42702	YOL085W-A	4932.YOL085W-A
YGR142W	-0.818874	4.37079	105.448	2.56002e-07	1.10696e-06	5.95587	|log2(FC)| ⩾ 0.5	4.68191	4.7774	3.96065	3.86823	BTN2	4932.YGR142W
YNL290W	0.523281	6.09228	105.349	2.57313e-07	1.11183e-06	5.95396	|log2(FC)| ⩾ 0.5	5.79642	5.81034	6.25227	6.39637	RFC3	4932.YNL290W
YHR096C	-1.34328	2.71903	105.199	2.59327e-07	1.11974e-06	5.95088	|log2(FC)| ⩾ 1	3.28386	3.21501	1.82319	2.02446	HXT5	4932.YHR096C
YNL103W	0.359623	6.88775	105.149	2.59998e-07	1.12183e-06	5.95007	Non-significant	6.69768	6.69187	7.04513	7.0631	MET4	4932.YNL103W
YNL040W	-0.589646	4.9992	104.989	2.62161e-07	1.13036e-06	5.94678	|log2(FC)| ⩾ 0.5	5.22714	5.31031	4.71779	4.64384	YNL040W	4932.YNL040W
YDR300C	0.434717	6.68434	104.878	2.63685e-07	1.13539e-06	5.94486	Non-significant	6.45013	6.4461	6.93412	6.8287	PRO1	4932.YDR300C
YMR072W	-0.32649	7.81749	104.876	2.63703e-07	1.13539e-06	5.94486	Non-significant	7.96345	7.98199	7.64406	7.64872	ABF2	4932.YMR072W
YNL269W	-2.24994	1.63318	104.822	2.64456e-07	1.13782e-06	5.94393	|log2(FC)| ⩾ 1	2.13135	2.56809	0.202646	0.210891	BSC4	4932.YNL269W
YHR107C	0.428701	6.84687	104.785	2.64959e-07	1.13917e-06	5.94341	Non-significant	6.577	6.65057	7.00029	7.08389	CDC12	4932.YHR107C
YHR063C	0.431695	6.01433	104.754	2.65395e-07	1.13973e-06	5.9432	Non-significant	5.75408	5.80408	6.19735	6.22338	PAN5	4932.YHR063C
YOL056W	0.505417	5.29078	104.748	2.65466e-07	1.13973e-06	5.9432	|log2(FC)| ⩾ 0.5	5.0326	4.99101	5.51534	5.51704	GPM3	4932.YOL056W
YMR232W	-0.962743	3.74139	104.723	2.65821e-07	1.14044e-06	5.94293	|log2(FC)| ⩾ 0.5	4.13203	4.17305	3.18505	3.20844	FUS2	4932.YMR232W
YIL070C	-0.376931	6.58474	104.695	2.66205e-07	1.14128e-06	5.94261	Non-significant	6.76901	6.75754	6.39922	6.37404	MAM33	4932.YIL070C
YLR328W	-0.448439	5.93373	104.407	2.70241e-07	1.15761e-06	5.93644	Non-significant	6.16097	6.12677	5.66255	5.7292	NMA1	4932.YLR328W
YKL129C	-0.367711	6.71064	104.396	2.70396e-07	1.15761e-06	5.93644	Non-significant	6.88295	6.88706	6.50658	6.5286	MYO3	4932.YKL129C
YDR224C	-0.297666	9.72569	104.169	2.73613e-07	1.17055e-06	5.93161	Non-significant	9.89181	9.84224	9.55534	9.58374	HTB1	4932.YDR224C
YGL225W	0.426674	7.15459	104.11	2.74457e-07	1.17333e-06	5.93058	Non-significant	6.97297	6.87217	7.38301	7.31579	VRG4	4932.YGL225W
YGL113W	-0.371146	6.74696	103.959	2.7665e-07	1.18187e-06	5.92743	Non-significant	6.90599	6.93945	6.56162	6.54226	SLD3	4932.YGL113W
YOL003C	-0.496139	5.34248	103.883	2.77747e-07	1.18572e-06	5.92602	Non-significant	5.55471	5.5921	5.0691	5.08789	PFA4	4932.YOL003C
YOR137C	-0.56868	4.90691	103.802	2.78934e-07	1.18995e-06	5.92447	|log2(FC)| ⩾ 0.5	5.15797	5.17897	4.58608	4.61693	SIA1	4932.YOR137C
YHR142W	0.445188	5.91755	103.727	2.80027e-07	1.19377e-06	5.92308	Non-significant	5.66408	5.68503	6.1487	6.08882	CHS7	4932.YHR142W
YIL118W	0.409341	6.55518	103.714	2.80229e-07	1.19379e-06	5.92307	Non-significant	6.37507	6.29078	6.74387	6.74106	RHO3	4932.YIL118W
YJR148W	0.423492	6.85171	103.499	2.83408e-07	1.20648e-06	5.91848	Non-significant	6.57184	6.67068	7.07196	7.01804	BAT2	4932.YJR148W
YLR414C	-0.582923	6.01692	103.436	2.84358e-07	1.20967e-06	5.91733	|log2(FC)| ⩾ 0.5	6.19782	6.36415	5.65204	5.74916	PUN1	4932.YLR414C
YKL168C	-0.572224	5.0109	103.302	2.86358e-07	1.21732e-06	5.91459	|log2(FC)| ⩾ 0.5	5.28236	5.26542	4.65081	4.75417	KKQ8	4932.YKL168C
YNL157W	-0.366112	6.68888	103.285	2.8662e-07	1.21758e-06	5.9145	Non-significant	6.86859	6.85651	6.50366	6.48982	IGO1	4932.YNL157W
YLL035W	0.645816	4.74794	103.052	2.90174e-07	1.23146e-06	5.90958	|log2(FC)| ⩾ 0.5	4.34065	4.42571	5.03919	5.01554	GRC3	4932.YLL035W
YDR351W	0.430927	6.39452	103.044	2.90293e-07	1.23146e-06	5.90958	Non-significant	6.16293	6.15757	6.63544	6.5444	SBE2	4932.YDR351W
YER091C	0.229584	12.1869	103.021	2.90641e-07	1.23207e-06	5.90937	Non-significant	12.0696	12.0654	12.2887	12.3055	MET6	4932.YER091C
YOL030W	0.358356	7.74017	102.98	2.91277e-07	1.23389e-06	5.90872	Non-significant	7.57776	7.51869	7.88394	7.9292	GAS5	4932.YOL030W
YCR046C	-0.458195	5.67063	102.757	2.94732e-07	1.24766e-06	5.9039	Non-significant	5.86916	5.90119	5.40709	5.44847	IMG1	4932.YCR046C
YDR165W	0.364766	7.07985	102.581	2.97498e-07	1.25848e-06	5.90015	Non-significant	6.86015	6.90766	7.2635	7.23358	TRM82	4932.YDR165W
YDL076C	-0.539361	5.42063	102.291	3.02112e-07	1.27678e-06	5.89388	|log2(FC)| ⩾ 0.5	5.62475	5.71339	5.17375	5.08789	RXT3	4932.YDL076C
YLR350W	-0.415219	7.23233	102.283	3.02245e-07	1.27678e-06	5.89388	Non-significant	7.42584	7.42831	6.95189	7.07006	ORM2	4932.YLR350W
YOL080C	0.826916	4.25432	102.105	3.05119e-07	1.28802e-06	5.89008	|log2(FC)| ⩾ 0.5	3.82004	3.73046	4.62955	4.56718	REX4	4932.YOL080C
YNL065W	-0.493039	5.87537	101.962	3.07456e-07	1.29698e-06	5.88707	Non-significant	6.05398	6.15363	5.5777	5.64644	AQR1	4932.YNL065W
YER121W	-1.30039	3.38363	101.824	3.09732e-07	1.30567e-06	5.88417	|log2(FC)| ⩾ 1	3.8398	3.96417	2.79424	2.41033	YER121W	4932.YER121W
YBR201C-A	0.403643	6.3319	101.799	3.10143e-07	1.30649e-06	5.88389	Non-significant	6.0895	6.13678	6.49781	6.53509	YBR201C-A	4932.YBR201C-A
YBR128C	-1.2259	3.13365	101.688	3.11993e-07	1.31337e-06	5.88161	|log2(FC)| ⩾ 1	3.69538	3.56248	2.52174	2.30635	ATG14	4932.YBR128C
YOL061W	0.331134	7.67527	101.638	3.12829e-07	1.31597e-06	5.88075	Non-significant	7.51575	7.48188	7.82819	7.83161	PRS5	4932.YOL061W
YPR175W	0.486891	5.39772	101.55	3.143e-07	1.32124e-06	5.87902	Non-significant	5.10586	5.15358	5.60926	5.62229	DPB2	4932.YPR175W
YPL253C	0.592478	4.88927	101.486	3.15375e-07	1.32416e-06	5.87806	|log2(FC)| ⩾ 0.5	4.60314	4.51126	5.14782	5.14928	VIK1	4932.YPL253C
YOL135C	0.490214	5.39568	101.483	3.15432e-07	1.32416e-06	5.87806	Non-significant	5.15402	5.0973	5.62007	5.61005	MED7	4932.YOL135C
YBL050W	-0.413203	6.49791	101.252	3.19359e-07	1.33971e-06	5.87299	Non-significant	6.72783	6.65614	6.25487	6.30405	SEC17	4932.YBL050W
YDR493W	-0.743997	4.91429	101.228	3.19783e-07	1.33985e-06	5.87294	|log2(FC)| ⩾ 0.5	5.31803	5.16926	4.59708	4.40359	MZM1	4932.YDR493W
YGR161C	0.36505	8.56935	101.225	3.19835e-07	1.33985e-06	5.87294	Non-significant	8.33997	8.40802	8.69768	8.77992	RTS3	4932.YGR161C
YER056C-A	0.296851	8.80737	101.21	3.20092e-07	1.34e-06	5.8729	Non-significant	8.65302	8.64833	8.92894	8.96578	RPL34A	4932.YER056C-A
YER127W	0.369084	6.92693	101.091	3.22137e-07	1.34763e-06	5.87043	Non-significant	6.75151	6.70538	7.11561	7.07897	LCP5	4932.YER127W
YOR158W	-0.378937	6.59416	100.819	3.26899e-07	1.3666e-06	5.86436	Non-significant	6.77928	6.76787	6.41948	6.37001	PET123	4932.YOR158W
YOR120W	-0.621901	5.40538	100.787	3.2745e-07	1.36767e-06	5.86402	|log2(FC)| ⩾ 0.5	5.67375	5.70265	4.96052	5.16795	GCY1	4932.YOR120W
YGL029W	0.542289	5.08977	100.778	3.27607e-07	1.36767e-06	5.86402	|log2(FC)| ⩾ 0.5	4.82762	4.74898	5.34325	5.31585	CGR1	4932.YGL029W
YFR004W	-0.352663	7.50581	100.396	3.34451e-07	1.39528e-06	5.85534	Non-significant	7.64671	7.69866	7.33868	7.30192	RPN11	4932.YFR004W
YBL087C	0.332825	7.64522	100.353	3.35218e-07	1.39751e-06	5.85464	Non-significant	7.45737	7.47835	7.78408	7.81691	RPL23A	4932.YBL087C
YER126C	0.387108	7.31407	100.217	3.37703e-07	1.40657e-06	5.85184	Non-significant	7.14917	7.06107	7.5131	7.47189	NSA2	4932.YER126C
YBR230W-A	-0.849509	4.20909	100.208	3.37856e-07	1.40657e-06	5.85184	|log2(FC)| ⩾ 0.5	4.55612	4.60361	3.80347	3.66252	YBR230W-A	4932.YBR230W-A
YDR147W	0.486312	5.84068	100.087	3.40086e-07	1.41488e-06	5.84928	Non-significant	5.5427	5.60369	6.10605	6.01033	EKI1	4932.YDR147W
YOR176W	-0.42619	7.07636	99.9681	3.42292e-07	1.42308e-06	5.84677	Non-significant	7.2145	7.33493	6.84069	6.85945	HEM15	4932.YOR176W
YER139C	-0.564219	4.94348	99.6641	3.47997e-07	1.4458e-06	5.83989	|log2(FC)| ⩾ 0.5	5.17363	5.23221	4.66654	4.61421	RTR1	4932.YER139C
YPR047W	-0.498935	5.4048	99.6051	3.49117e-07	1.44946e-06	5.83879	Non-significant	5.61187	5.66166	5.17191	5.10542	MSF1	4932.YPR047W
YJR043C	0.547763	5.1331	99.4453	3.52173e-07	1.46114e-06	5.83531	|log2(FC)| ⩾ 0.5	4.77469	4.88103	5.36592	5.38449	POL32	4932.YJR043C
YDR293C	-0.346275	8.43118	99.3889	3.53258e-07	1.46464e-06	5.83427	Non-significant	8.5587	8.6302	8.21971	8.2772	SSD1	4932.YDR293C
YER093C-A	-0.92738	3.84736	99.3288	3.5442e-07	1.46845e-06	5.83314	|log2(FC)| ⩾ 0.5	4.2732	4.21898	3.27677	3.3719	AIM11	4932.YER093C-A
YBR047W	-1.08942	3.26741	99.1618	3.5767e-07	1.4809e-06	5.82947	|log2(FC)| ⩾ 1	3.7008	3.74099	2.5783	2.70428	FMP23	4932.YBR047W
YLR190W	0.429814	7.22465	98.9963	3.60925e-07	1.49336e-06	5.82584	Non-significant	6.93039	7.05052	7.39014	7.45185	MMR1	4932.YLR190W
YNR012W	0.488695	6.20833	98.9677	3.6149e-07	1.49467e-06	5.82545	Non-significant	6.00885	5.86794	6.45616	6.39953	URK1	4932.YNR012W
YML082W	0.395965	6.51137	98.8717	3.63398e-07	1.50153e-06	5.82347	Non-significant	6.32686	6.26729	6.67098	6.71464	YML082W	4932.YML082W
YNL291C	0.49166	5.29561	98.6683	3.6748e-07	1.51736e-06	5.81891	Non-significant	5.04756	5.002	5.50953	5.5214	MID1	4932.YNL291C
YMR229C	0.298131	8.69163	98.646	3.67931e-07	1.51819e-06	5.81867	Non-significant	8.51423	8.55385	8.82365	8.8408	RRP5	4932.YMR229C
YML026C	0.283336	9.11469	98.6306	3.68242e-07	1.51843e-06	5.8186	Non-significant	8.97872	8.95227	9.25472	9.24294	RPS18B	4932.YML026C
YGL201C	0.418171	6.45328	98.5566	3.69743e-07	1.52358e-06	5.81713	Non-significant	6.2026	6.24988	6.68393	6.60318	MCM6	4932.YGL201C
YGR066C	-1.6007	1.93063	98.5218	3.70453e-07	1.52547e-06	5.8166	|log2(FC)| ⩾ 1	2.47258	2.57987	0.914961	1.02525	YGR066C	4932.YGR066C
YBL076C	0.297909	9.39466	98.5002	3.70893e-07	1.52568e-06	5.81654	Non-significant	9.20717	9.26733	9.53976	9.5311	ILS1	4932.YBL076C
YCL063W	0.448761	6.63348	98.4945	3.7101e-07	1.52568e-06	5.81654	Non-significant	6.44772	6.32793	6.80499	6.86918	VAC17	4932.YCL063W
YDL091C	-0.45151	5.64105	98.4772	3.71362e-07	1.52609e-06	5.81642	Non-significant	5.86434	5.84126	5.42571	5.37809	UBX3	4932.YDL091C
YPL176C	0.415728	6.34192	98.4385	3.72155e-07	1.52731e-06	5.81607	Non-significant	6.16097	6.07047	6.53329	6.53005	TRE1	4932.YPL176C
YOR051C	-0.338455	7.83628	98.4381	3.72163e-07	1.52731e-06	5.81607	Non-significant	7.98608	8.00756	7.68841	7.62798	ETT1	4932.YOR051C
YGR201C	-1.28988	3.05358	98.2959	3.75091e-07	1.53828e-06	5.81296	|log2(FC)| ⩾ 1	3.42794	3.69839	2.31096	2.27914	YGR201C	4932.YGR201C
YJR147W	0.421689	5.99182	98.2725	3.75574e-07	1.53922e-06	5.8127	Non-significant	5.73705	5.78766	6.16817	6.19908	HMS2	4932.YJR147W
YML061C	0.462418	5.9228	98.2596	3.75842e-07	1.53927e-06	5.81268	Non-significant	5.62332	5.71473	6.15893	6.10343	PIF1	4932.YML061C
YOR187W	-0.315248	8.31179	98.1461	3.78204e-07	1.5479e-06	5.81026	Non-significant	8.43258	8.49031	8.14959	8.14356	TUF1	4932.YOR187W
YMR325W	-1.71768	1.72893	97.9923	3.81431e-07	1.56005e-06	5.80686	|log2(FC)| ⩾ 1	2.29781	2.40546	0.767096	0.610749	PAU19	4932.YMR325W
YBR185C	-0.535349	5.32009	97.9107	3.83157e-07	1.56605e-06	5.80519	|log2(FC)| ⩾ 0.5	5.59015	5.54479	5.09064	4.97372	MBA1	4932.YBR185C
YBR038W	0.401564	6.60156	97.6988	3.8768e-07	1.58346e-06	5.80039	Non-significant	6.42336	6.34443	6.76352	6.80743	CHS2	4932.YBR038W
YMR301C	0.356318	6.89094	97.6813	3.88056e-07	1.58393e-06	5.80026	Non-significant	6.69362	6.70605	7.03455	7.07699	ATM1	4932.YMR301C
YAL008W	-0.468958	5.83891	97.6016	3.89776e-07	1.58987e-06	5.79864	Non-significant	6.01212	6.10247	5.56376	5.6155	FUN14	4932.YAL008W
YNL289W	0.52152	5.06969	97.4714	3.92605e-07	1.60033e-06	5.79579	|log2(FC)| ⩾ 0.5	4.79255	4.7697	5.32188	5.28027	PCL1	4932.YNL289W
YDR322C-A	-0.449149	6.15331	97.4518	3.93031e-07	1.60099e-06	5.79561	Non-significant	6.39441	6.33229	5.96152	5.86692	TIM11	4932.YDR322C-A
YGL195W	0.393721	7.91878	97.1624	3.99412e-07	1.62589e-06	5.78891	Non-significant	7.76838	7.64324	8.09878	8.10267	GCN1	4932.YGL195W
YMR203W	-0.326271	8.16579	97.0963	4.00886e-07	1.63022e-06	5.78775	Non-significant	8.32054	8.32096	7.95987	8.02853	TOM40	4932.YMR203W
YMR217W	0.275295	9.62848	97.0892	4.01044e-07	1.63022e-06	5.78775	Non-significant	9.50217	9.46542	9.76089	9.75745	GUA1	4932.YMR217W
YJL208C	0.401685	6.27762	97.0784	4.01286e-07	1.63022e-06	5.78775	Non-significant	6.09156	6.02809	6.47341	6.4492	NUC1	4932.YJL208C
YLL025W	-1.10431	3.34015	97.0404	4.02137e-07	1.63258e-06	5.78712	|log2(FC)| ⩾ 1	3.71157	3.8809	2.67483	2.73464	PAU17	4932.YLL025W
YHR171W	-1.08254	3.84522	96.9629	4.0388e-07	1.63856e-06	5.78554	|log2(FC)| ⩾ 1	4.15588	4.42571	3.24916	3.19394	ATG7	4932.YHR171W
YDR217C	0.429662	5.76415	96.931	4.04601e-07	1.64038e-06	5.78505	Non-significant	5.53817	5.52207	5.94441	5.97367	RAD9	4932.YDR217C
YDR050C	0.263447	10.2968	96.8446	4.06557e-07	1.64721e-06	5.78325	Non-significant	10.1592	10.1584	10.4036	10.4407	TPI1	4932.YDR050C
YGR084C	-0.413092	6.3367	96.7464	4.08797e-07	1.65494e-06	5.78122	Non-significant	6.48977	6.57163	6.13085	6.10634	MRP13	4932.YGR084C
YGR235C	-0.487174	5.76755	96.7369	4.09013e-07	1.65494e-06	5.78122	Non-significant	6.00339	5.98554	5.56935	5.44389	MIC26	4932.YGR235C
YHR092C	-0.392678	6.66715	96.4577	4.1546e-07	1.6799e-06	5.77472	Non-significant	6.81966	6.88469	6.48751	6.43232	HXT4	4932.YHR092C
YGL094C	0.417274	6.35337	96.1404	4.22929e-07	1.70896e-06	5.76727	Non-significant	6.09568	6.15757	6.57835	6.50824	PAN2	4932.YGL094C
YDR462W	-0.48603	5.46295	95.976	4.26863e-07	1.72325e-06	5.76365	Non-significant	5.65016	5.72802	5.19017	5.21895	MRPL28	4932.YDR462W
YHR103W	-0.378108	6.87157	95.9688	4.27036e-07	1.72325e-06	5.76365	Non-significant	7.0257	7.07467	6.63943	6.70509	SBE22	4932.YHR103W
YOR020C	-0.330707	7.2153	95.9178	4.28264e-07	1.72705e-06	5.76269	Non-significant	7.37848	7.36715	7.04111	7.04353	HSP10	4932.YOR020C
YBR023C	0.371582	7.04919	95.6139	4.35675e-07	1.75577e-06	5.75553	Non-significant	6.89008	6.80787	7.21527	7.22647	CHS3	4932.YBR023C
YFR052W	-0.397237	6.27957	95.5119	4.38193e-07	1.76474e-06	5.75332	Non-significant	6.47957	6.45492	6.10124	6.039	RPN12	4932.YFR052W
YHR189W	-1.1112	3.48165	95.4775	4.39048e-07	1.76701e-06	5.75276	|log2(FC)| ⩾ 1	3.94849	3.93694	2.69543	2.97403	PTH1	4932.YHR189W
YKR018C	-0.314043	7.91201	95.4472	4.39802e-07	1.76886e-06	5.75231	Non-significant	8.04447	8.07858	7.75555	7.73979	YKR018C	4932.YKR018C
YDL150W	0.479013	5.41101	95.3708	4.41708e-07	1.77535e-06	5.75072	Non-significant	5.16777	5.12772	5.65073	5.60047	RPC53	4932.YDL150W
YLR163C	-0.416681	6.36338	95.3194	4.42996e-07	1.77874e-06	5.74989	Non-significant	6.59165	6.52668	6.17919	6.10634	MAS1	4932.YLR163C
YGR187C	0.513474	6.9284	95.3137	4.43141e-07	1.77874e-06	5.74989	|log2(FC)| ⩾ 0.5	6.64529	6.64707	7.24833	7.0641	HGH1	4932.YGR187C
YNR030W	0.458494	5.54114	95.2226	4.45435e-07	1.78677e-06	5.74793	Non-significant	5.31627	5.26359	5.75989	5.73547	ALG12	4932.YNR030W
YFR051C	0.345461	7.97412	95.165	4.46894e-07	1.79143e-06	5.7468	Non-significant	7.8203	7.75885	8.10601	8.16392	RET2	4932.YFR051C
YLR020C	0.605939	5.95458	95.1309	4.47761e-07	1.79371e-06	5.74625	|log2(FC)| ⩾ 0.5	5.71045	5.51442	6.15615	6.2828	YEH2	4932.YLR020C
YDL020C	-0.289925	8.55967	95.0344	4.50221e-07	1.80238e-06	5.74415	Non-significant	8.68513	8.71094	8.41848	8.39792	RPN4	4932.YDL020C
YML127W	0.397075	6.44956	94.7093	4.5863e-07	1.83482e-06	5.73641	Non-significant	6.27426	6.19444	6.64474	6.61819	RSC9	4932.YML127W
YDR527W	0.420357	6.40108	94.6895	4.59149e-07	1.83495e-06	5.73638	Non-significant	6.1171	6.22665	6.59215	6.59355	RBA50	4932.YDR527W
YJR085C	-0.424778	5.70104	94.6849	4.59268e-07	1.83495e-06	5.73638	Non-significant	5.90126	5.90119	5.48312	5.47119	YJR085C	4932.YJR085C
YCR011C	-0.399431	7.44508	94.6053	4.61359e-07	1.84208e-06	5.73469	Non-significant	7.58254	7.68133	7.19958	7.26686	ADP1	4932.YCR011C
YLR110C	0.234241	12.91	94.5761	4.6213e-07	1.84394e-06	5.73425	Non-significant	12.7901	12.7861	12.9936	13.0505	CCW12	4932.YLR110C
YML130C	0.340266	7.58705	94.5631	4.62471e-07	1.84409e-06	5.73422	Non-significant	7.42256	7.38825	7.7186	7.77217	ERO1	4932.YML130C
YKL062W	0.412441	6.59513	94.5203	4.63604e-07	1.84739e-06	5.73344	Non-significant	6.31543	6.42584	6.77687	6.79067	MSN4	4932.YKL062W
YDR441C	0.416053	5.92785	94.3722	4.67543e-07	1.86186e-06	5.73005	Non-significant	5.68746	5.71606	6.09544	6.13887	APT2	4932.YDR441C
YMR037C	-0.375789	6.45926	94.3305	4.68661e-07	1.86508e-06	5.7293	Non-significant	6.62976	6.64497	6.23566	6.28793	MSN2	4932.YMR037C
YMR313C	-0.400519	5.98892	94.2681	4.70337e-07	1.87052e-06	5.72804	Non-significant	6.17368	6.18289	5.79373	5.76273	TGL3	4932.YMR313C
YMR169C	-1.20274	2.71631	94.0071	4.77427e-07	1.89747e-06	5.72183	|log2(FC)| ⩾ 1	3.20983	3.19982	2.03198	2.00798	ALD3	4932.YMR169C
YOR124C	-0.375609	6.55227	93.9681	4.78497e-07	1.90003e-06	5.72124	Non-significant	6.69971	6.76013	6.35781	6.35217	UBP2	4932.YOR124C
YDR372C	0.33197	7.19973	93.9607	4.787e-07	1.90003e-06	5.72124	Non-significant	7.00997	7.03509	7.36061	7.34807	VPS74	4932.YDR372C
YDL049C	-0.679383	4.56876	93.948	4.79049e-07	1.90016e-06	5.72121	|log2(FC)| ⩾ 0.5	4.88583	4.86427	4.23846	4.15687	KNH1	4932.YDL049C
YMR167W	-0.39307	6.37629	93.879	4.80952e-07	1.90646e-06	5.71977	Non-significant	6.53594	6.58777	6.14308	6.19545	MLH1	4932.YMR167W
YLR212C	0.397452	6.15975	93.8035	4.83042e-07	1.91349e-06	5.71817	Non-significant	5.95549	5.93369	6.31685	6.36598	TUB4	4932.YLR212C
YPL183W-A	-0.62031	5.02896	93.7032	4.85838e-07	1.92245e-06	5.71614	|log2(FC)| ⩾ 0.5	5.3597	5.26177	4.76972	4.61149	RTC6	4932.YPL183W-A
YMR241W	0.283675	8.90525	93.6996	4.8594e-07	1.92245e-06	5.71614	Non-significant	8.76968	8.74192	9.05186	9.02699	YHM2	4932.YMR241W
YHR004C	-0.376811	6.64621	93.6065	4.88552e-07	1.93152e-06	5.7141	Non-significant	6.79961	6.84923	6.4218	6.47416	NEM1	4932.YHR004C
YHL039W	0.371551	6.54564	93.5772	4.89378e-07	1.93352e-06	5.71365	Non-significant	6.33036	6.36074	6.6942	6.73918	EFM1	4932.YHL039W
YLR228C	-0.362166	7.68819	93.5074	4.91351e-07	1.93962e-06	5.71228	Non-significant	7.82558	7.8924	7.46329	7.53075	ECM22	4932.YLR228C
YBL041W	-0.355535	6.82095	93.4999	4.91563e-07	1.93962e-06	5.71228	Non-significant	7.01542	6.96382	6.6301	6.63907	PRE7	4932.YBL041W
YCL061C	0.439095	5.92156	93.4548	4.92844e-07	1.94341e-06	5.71144	Non-significant	5.72912	5.63367	6.11659	6.12461	MRC1	4932.YCL061C
YJL187C	0.405328	5.92368	93.3355	4.96249e-07	1.95556e-06	5.70873	Non-significant	5.70103	5.70669	6.12326	6.09371	SWE1	4932.YJL187C
YNR071C	-0.297308	9.20828	93.3055	4.97109e-07	1.95698e-06	5.70841	Non-significant	9.3212	9.37786	9.06861	9.03629	YNR071C	4932.YNR071C
YDR060W	0.315334	8.66037	93.3003	4.97258e-07	1.95698e-06	5.70841	Non-significant	8.47408	8.51238	8.84051	8.77597	MAK21	4932.YDR060W
YKL096W	-0.382687	6.1394	93.2738	4.9802e-07	1.95871e-06	5.70803	Non-significant	6.32861	6.31301	5.9401	5.93715	CWP1	4932.YKL096W
YOR004W	0.387555	6.18506	93.25	4.98707e-07	1.95971e-06	5.70781	Non-significant	5.98686	5.96435	6.34565	6.37965	UTP23	4932.YOR004W
YCL074W	0.472965	5.28349	93.2424	4.98924e-07	1.95971e-06	5.70781	Non-significant	5.02183	5.02588	5.48608	5.50535
YIL093C	-0.414261	6.02544	93.1988	5.00185e-07	1.96339e-06	5.70699	Non-significant	6.19014	6.2508	5.82328	5.7907	RSM25	4932.YIL093C
YMR086C-A	-1.40706	2.23643	93.1408	5.01867e-07	1.96785e-06	5.70601	|log2(FC)| ⩾ 1	2.81975	2.74595	1.33822	1.47229	YMR086C-A	4932.YMR086C-A
YOR247W	0.498033	8.43669	93.1371	5.01973e-07	1.96785e-06	5.70601	Non-significant	8.1897	8.13981	8.56053	8.75853	SRL1	4932.YOR247W
YJL073W	0.400801	6.17697	93.1183	5.02521e-07	1.96872e-06	5.70582	Non-significant	5.98464	5.93484	6.38185	6.33823	JEM1	4932.YJL073W
YGR214W	0.274346	9.7075	92.9843	5.06434e-07	1.98277e-06	5.70273	Non-significant	9.58466	9.54195	9.82737	9.84812	RPS0A	4932.YGR214W
YOL103W	0.345869	7.05185	92.9679	5.06916e-07	1.98337e-06	5.7026	Non-significant	6.87818	6.8553	7.18963	7.23491	ITR2	4932.YOL103W
YOL098C	0.321596	7.3807	92.8094	5.11599e-07	2.0004e-06	5.69888	Non-significant	7.21734	7.20163	7.53577	7.52606	SDD3	4932.YOL098C
YDR097C	0.407955	6.204	92.7561	5.13186e-07	2.0053e-06	5.69782	Non-significant	5.94868	6.01622	6.36747	6.41289	MSH6	4932.YDR097C
YDR231C	-0.83836	4.00682	92.5955	5.17999e-07	2.02281e-06	5.69405	|log2(FC)| ⩾ 0.5	4.38841	4.3589	3.5098	3.57013	COX20	4932.YDR231C
YOR289W	-0.506553	5.76047	92.383	5.24448e-07	2.04667e-06	5.68895	|log2(FC)| ⩾ 0.5	6.01212	5.97889	5.41177	5.5643	YOR289W	4932.YOR289W
YER046W	-0.781492	4.26341	92.338	5.25825e-07	2.05072e-06	5.68809	|log2(FC)| ⩾ 0.5	4.57098	4.64626	3.87294	3.78846	SPO73	4932.YER046W
YER082C	0.325435	7.50809	91.9839	5.36816e-07	2.09129e-06	5.67959	Non-significant	7.31325	7.35606	7.65297	7.6672	UTP7	4932.YER082C
YGL229C	-0.684588	4.53891	91.9806	5.3692e-07	2.09129e-06	5.67959	|log2(FC)| ⩾ 0.5	4.81269	4.88103	4.18483	4.14561	SAP4	4932.YGL229C
YOR045W	-0.431199	5.7632	91.8623	5.40651e-07	2.10446e-06	5.67686	Non-significant	5.9957	5.93598	5.54686	5.5243	TOM6	4932.YOR045W
YOR160W	0.370686	6.32764	91.5234	5.51511e-07	2.14536e-06	5.6685	Non-significant	6.10999	6.14572	6.49781	6.49869	MTR10	4932.YOR160W
YOR096W	0.28479	8.62858	91.4553	5.53725e-07	2.15258e-06	5.66704	Non-significant	8.46714	8.48972	8.7773	8.74896	RPS7A	4932.YOR096W
YOR091W	0.320222	7.36035	91.4165	5.5499e-07	2.15612e-06	5.66633	Non-significant	7.1892	7.19063	7.50035	7.51953	TMA46	4932.YOR091W
YOL142W	0.432854	5.83712	91.3991	5.55559e-07	2.15694e-06	5.66616	Non-significant	5.63468	5.56716	6.05515	6.01136	RRP40	4932.YOL142W
YGL219C	-0.374039	6.61928	91.2441	5.60651e-07	2.17531e-06	5.66248	Non-significant	6.82773	6.76465	6.40548	6.44002	MDM34	4932.YGL219C
YOL007C	0.518519	5.16298	91.1871	5.62541e-07	2.18124e-06	5.6613	|log2(FC)| ⩾ 0.5	4.92568	4.8252	5.40709	5.37969	CSI2	4932.YOL007C
YGR292W	0.5184	5.04466	90.8746	5.73019e-07	2.22045e-06	5.65356	|log2(FC)| ⩾ 0.5	4.7566	4.75938	5.2401	5.30914	MAL12	4932.YGR292W
YLR438W	-0.65635	5.03124	90.8507	5.7383e-07	2.22217e-06	5.65322	|log2(FC)| ⩾ 0.5	5.30209	5.35385	4.55542	4.78351	CAR2	4932.YLR438W
YNL278W	0.505649	6.07806	90.8167	5.74987e-07	2.22522e-06	5.65263	|log2(FC)| ⩾ 0.5	5.88708	5.70669	6.29761	6.31162	CAF120	4932.YNL278W
YDR347W	-0.392319	6.50057	90.7668	5.76687e-07	2.23037e-06	5.65162	Non-significant	6.71585	6.65545	6.32679	6.26037	MRP1	4932.YDR347W
YPL099C	-0.608066	4.69219	90.7489	5.77297e-07	2.23131e-06	5.65144	|log2(FC)| ⩾ 0.5	4.9779	4.96204	4.34008	4.38775	INA17	4932.YPL099C
YDR400W	0.461597	6.04261	90.6587	5.80393e-07	2.24184e-06	5.6494	Non-significant	5.85101	5.7267	6.2233	6.27852	URH1	4932.YDR400W
YLR256W	-0.342366	8.64237	90.5803	5.83097e-07	2.25084e-06	5.64765	Non-significant	8.80782	8.80068	8.40779	8.51425	HAP1	4932.YLR256W
YOR138C	-0.388897	6.29903	90.4718	5.86863e-07	2.26214e-06	5.64548	Non-significant	6.4685	6.49747	6.06112	6.12747	RUP1	4932.YOR138C
YMR141C	-0.866087	3.93263	90.4675	5.87014e-07	2.26214e-06	5.64548	|log2(FC)| ⩾ 0.5	4.26591	4.35204	3.41361	3.48338	YMR141C	4932.YMR141C
YGR158C	0.466554	5.65631	90.4637	5.87147e-07	2.26214e-06	5.64548	Non-significant	5.42659	5.37429	5.90846	5.82285	MTR3	4932.YGR158C
YLR435W	0.510745	5.00065	90.1186	5.99329e-07	2.30761e-06	5.63684	|log2(FC)| ⩾ 0.5	4.69282	4.74375	5.23308	5.22253	TSR2	4932.YLR435W
YLR037C	-0.825996	4.05802	90.0724	6.00981e-07	2.3125e-06	5.63592	|log2(FC)| ⩾ 0.5	4.37493	4.46436	3.58349	3.61434	PAU23	4932.YLR037C
YLR164W	-1.24023	2.97089	90.0331	6.02389e-07	2.31644e-06	5.63518	|log2(FC)| ⩾ 1	3.38822	3.55055	2.11078	2.37221	SHH4	4932.YLR164W
YBR287W	-0.373004	6.25162	89.9683	6.04725e-07	2.32344e-06	5.63387	Non-significant	6.4299	6.42747	6.07494	6.03697	YBR287W	4932.YBR287W
YMR243C	0.312205	7.60286	89.9612	6.0498e-07	2.32344e-06	5.63387	Non-significant	7.45176	7.42219	7.75095	7.74726	ZRC1	4932.YMR243C
YER101C	-0.753768	4.50108	89.8657	6.0844e-07	2.33525e-06	5.63167	|log2(FC)| ⩾ 0.5	4.83009	4.84242	3.99013	4.17543	AST2	4932.YER101C
YJL093C	-0.389889	6.20864	89.6553	6.16143e-07	2.3621e-06	5.6267	Non-significant	6.36146	6.42421	5.99825	6.00929	TOK1	4932.YJL093C
YJL050W	0.374245	7.79305	89.6533	6.16217e-07	2.3621e-06	5.6267	Non-significant	7.53558	7.64709	7.94758	7.98525	MTR4	4932.YJL050W
YHR135C	0.28199	8.3368	89.4943	6.22117e-07	2.38163e-06	5.62313	Non-significant	8.18898	8.18727	8.45895	8.48105	YCK1	4932.YHR135C
YEL001C	0.335107	6.82113	89.4878	6.22359e-07	2.38163e-06	5.62313	Non-significant	6.65229	6.63159	6.97997	6.97365	IRC22	4932.YEL001C
YDR491C	-1.04452	4.16539	89.4842	6.22493e-07	2.38163e-06	5.62313	|log2(FC)| ⩾ 1	4.63177	4.5774	3.35655	3.74935	YDR491C	4932.YDR491C
YPR034W	0.352099	6.83213	89.4142	6.25115e-07	2.39015e-06	5.62158	Non-significant	6.66412	6.62236	6.97313	7.01701	ARP7	4932.YPR034W
YBL029C-A	-1.18563	2.83125	89.3264	6.28419e-07	2.40126e-06	5.61956	|log2(FC)| ⩾ 1	3.31949	3.31003	2.24261	2.04075	YBL029C-A	4932.YBL029C-A
YAL029C	0.329116	7.61915	89.3129	6.28929e-07	2.40169e-06	5.61948	Non-significant	7.41105	7.47598	7.7705	7.77522	MYO4	4932.YAL029C
YML043C	0.558271	4.90821	89.2948	6.29613e-07	2.40278e-06	5.61929	|log2(FC)| ⩾ 0.5	4.54412	4.64906	5.16269	5.14552	RRN11	4932.YML043C
YLR267W	-0.785266	4.10244	89.2424	6.316e-07	2.40875e-06	5.61821	|log2(FC)| ⩾ 0.5	4.44758	4.45159	3.65886	3.67822	BOP2	4932.YLR267W
YDR277C	0.295512	8.1627	89.2325	6.31972e-07	2.40875e-06	5.61821	Non-significant	8.01652	7.99634	8.28382	8.31975	MTH1	4932.YDR277C
YLR292C	0.456426	5.7272	89.2147	6.32652e-07	2.40982e-06	5.61802	Non-significant	5.52907	5.42416	5.94763	5.91853	SEC72	4932.YLR292C
YMR128W	0.366765	7.48589	88.9841	6.41497e-07	2.44197e-06	5.61226	Non-significant	7.25647	7.32139	7.6945	7.61613	ECM16	4932.YMR128W
YCL043C	0.297135	9.68908	88.9477	6.42906e-07	2.4457e-06	5.6116	Non-significant	9.53617	9.52881	9.78887	9.86922	PDI1	4932.YCL043C
YHL026C	-0.503339	4.97083	88.9379	6.43285e-07	2.4457e-06	5.6116	|log2(FC)| ⩾ 0.5	5.21395	5.1963	4.70261	4.7039	YHL026C	4932.YHL026C
YGL133W	0.365445	6.49747	88.9066	6.44501e-07	2.44878e-06	5.61105	Non-significant	6.27153	6.32968	6.67098	6.66098	ITC1	4932.YGL133W
YOR354C	-0.32586	7.24205	88.6406	6.54938e-07	2.48687e-06	5.60435	Non-significant	7.39025	7.40449	7.09104	7.05209	MSC6	4932.YOR354C
YER176W	0.371051	6.40786	88.5965	6.56688e-07	2.49195e-06	5.60346	Non-significant	6.20069	6.21536	6.55106	6.60592	ECM32	4932.YER176W
YKL191W	0.393012	6.45698	88.547	6.58658e-07	2.49786e-06	5.60243	Non-significant	6.29231	6.19539	6.63943	6.63505	DPH2	4932.YKL191W
YGR043C	-0.886009	3.80751	88.5344	6.59162e-07	2.4982e-06	5.60237	|log2(FC)| ⩾ 0.5	4.19478	4.18852	3.36942	3.25107	NQM1	4932.YGR043C
YOR321W	0.406856	5.80899	88.5167	6.59866e-07	2.49931e-06	5.60218	Non-significant	5.60755	5.56864	5.99306	5.99578	PMT3	4932.YOR321W
YOR040W	-0.805723	4.21641	88.294	6.68835e-07	2.53156e-06	5.59661	|log2(FC)| ⩾ 0.5	4.58569	4.55669	3.68485	3.84986	GLO4	4932.YOR040W
YJL097W	0.335028	6.80233	88.2846	6.6922e-07	2.53156e-06	5.59661	Non-significant	6.60975	6.63653	6.95723	6.95872	PHS1	4932.YJL097W
YOR352W	-0.510089	5.75731	88.2501	6.70623e-07	2.53528e-06	5.59597	|log2(FC)| ⩾ 0.5	5.93611	6.04944	5.42571	5.54158	TFB6	4932.YOR352W
YHR091C	-0.435081	6.16233	88.112	6.76271e-07	2.55504e-06	5.5926	Non-significant	6.31101	6.42012	5.95299	5.9108	MSR1	4932.YHR091C
YMR001C	0.323199	7.22075	88.0196	6.80083e-07	2.56783e-06	5.59043	Non-significant	7.04924	7.04787	7.35455	7.38841	CDC5	4932.YMR001C
YLR106C	-0.368777	8.39474	88.0013	6.80841e-07	2.56909e-06	5.59022	Non-significant	8.51326	8.6215	8.16536	8.23335	MDN1	4932.YLR106C
YDR524C	-0.445247	5.61053	87.8683	6.86381e-07	2.58838e-06	5.58697	Non-significant	5.78499	5.85345	5.35625	5.39403	AGE1	4932.YDR524C
YDR020C	0.457722	5.32748	87.8034	6.891e-07	2.59701e-06	5.58553	Non-significant	5.06025	5.0932	5.52256	5.54444	DAS2	4932.YDR020C
YBR161W	0.600317	4.73342	87.7007	6.93433e-07	2.61172e-06	5.58307	|log2(FC)| ⩾ 0.5	4.37153	4.42244	5.02705	4.96308	CSH1	4932.YBR161W
YOR216C	0.413694	6.11218	87.6854	6.94084e-07	2.61254e-06	5.58294	Non-significant	5.93611	5.83759	6.30433	6.29729	RUD3	4932.YOR216C
YGR032W	-0.321432	7.52271	87.6721	6.94645e-07	2.61302e-06	5.58286	Non-significant	7.69804	7.65338	7.34113	7.36798	GSC2	4932.YGR032W
YJL127C	0.439381	5.50006	87.5897	6.98151e-07	2.62458e-06	5.58094	Non-significant	5.24393	5.27632	5.68332	5.71404	SPT10	4932.YJL127C
YOR150W	-0.456999	5.3112	87.5752	6.98772e-07	2.62528e-06	5.58082	Non-significant	5.5427	5.50826	5.075	5.06417	MRPL23	4932.YOR150W
YJL129C	-0.303058	7.77882	87.5649	6.99214e-07	2.62531e-06	5.58082	Non-significant	7.90893	7.93803	7.61529	7.62595	TRK1	4932.YJL129C
YLR373C	0.338766	6.68078	87.4912	7.02373e-07	2.63502e-06	5.57922	Non-significant	6.50687	6.49203	6.82966	6.84619	VID22	4932.YLR373C
YNR045W	-0.443692	6.05402	87.4842	7.02673e-07	2.63502e-06	5.57922	Non-significant	6.25691	6.26729	5.75377	5.8817	PET494	4932.YNR045W
YGL056C	-0.278848	9.03738	87.4726	7.03169e-07	2.63525e-06	5.57918	Non-significant	9.15129	9.18968	8.87606	8.90742	SDS23	4932.YGL056C
YBR015C	-0.290171	8.30505	87.431	7.04965e-07	2.64034e-06	5.57834	Non-significant	8.42073	8.46631	8.14819	8.15903	MNN2	4932.YBR015C
YPL273W	0.390575	6.22041	87.4183	7.05513e-07	2.64076e-06	5.57827	Non-significant	6.04443	5.97331	6.38502	6.41367	SAM4	4932.YPL273W
YPR154W	-0.356113	7.65176	87.3793	7.072e-07	2.64544e-06	5.5775	Non-significant	7.77385	7.86528	7.48305	7.44536	PIN3	4932.YPR154W
YLR250W	-0.471962	5.85908	87.327	7.09468e-07	2.65228e-06	5.57638	Non-significant	6.03266	6.12476	5.65862	5.55582	SSP120	4932.YLR250W
YML058W-A	-0.575587	5.17007	87.1972	7.15137e-07	2.67182e-06	5.57319	|log2(FC)| ⩾ 0.5	5.51377	5.35042	4.84771	4.87268	HUG1	4932.YML058W-A
YOR172W	-0.375618	6.5086	87.1751	7.16111e-07	2.67284e-06	5.57303	Non-significant	6.6662	6.70672	6.2764	6.34563	YRM1	4932.YOR172W
YIL109C	0.284015	8.59139	87.1709	7.16296e-07	2.67284e-06	5.57303	Non-significant	8.43623	8.44714	8.70326	8.74772	SEC24	4932.YIL109C
YGR186W	-0.310894	7.69925	87.082	7.20217e-07	2.68582e-06	5.57092	Non-significant	7.85774	7.83733	7.55703	7.51626	TFG1	4932.YGR186W
YMR080C	0.351135	7.73419	86.9156	7.27623e-07	2.71176e-06	5.56675	Non-significant	7.52608	7.56685	7.85333	7.94064	NAM7	4932.YMR080C
YDR477W	-0.352371	7.6658	86.8494	7.30596e-07	2.72117e-06	5.56524	Non-significant	7.78441	7.87935	7.48859	7.47226	SNF1	4932.YDR477W
YJR006W	0.388258	6.03887	86.7271	7.36124e-07	2.74007e-06	5.56224	Non-significant	5.80901	5.84859	6.20096	6.23227	POL31	4932.YJR006W
YER103W	-0.471474	5.38435	86.6929	7.37678e-07	2.74416e-06	5.56159	Non-significant	5.56217	5.64634	5.13279	5.13607	SSA4	4932.YER103W
YKR079C	0.365263	6.18564	86.6043	7.41723e-07	2.75751e-06	5.55948	Non-significant	5.99128	5.98665	6.35781	6.34972	TRZ1	4932.YKR079C
YKR014C	-0.378857	6.82521	86.5823	7.42731e-07	2.75956e-06	5.55916	Non-significant	7.05295	6.95423	6.62608	6.62563	YPT52	4932.YKR014C
Q0130	-1.43751	2.8458	86.5084	7.46127e-07	2.77048e-06	5.55745	|log2(FC)| ⩾ 1	3.50424	3.29581	2.19999	1.73513	OLI1	4932.Q0130
YOR243C	0.347237	6.9595	86.4947	7.46762e-07	2.77113e-06	5.55734	Non-significant	6.80716	6.73927	7.11035	7.13078	PUS7	4932.YOR243C
YGR148C	0.274091	9.374	86.4309	7.4971e-07	2.78037e-06	5.5559	Non-significant	9.24912	9.21068	9.5223	9.48561	RPL24B	4932.YGR148C
YPL164C	-0.624822	4.75757	86.4144	7.50476e-07	2.7815e-06	5.55572	|log2(FC)| ⩾ 0.5	5.0915	4.99101	4.46832	4.36852	MLH3	4932.YPL164C
YBR281C	0.368801	6.31852	86.3812	7.52023e-07	2.78553e-06	5.55509	Non-significant	6.09568	6.14374	6.47565	6.5009	DUG2	4932.YBR281C
YNL075W	0.389827	6.50067	86.3275	7.54524e-07	2.79308e-06	5.55392	Non-significant	6.25874	6.32093	6.71579	6.64241	IMP4	4932.YNL075W
YPR060C	0.426358	5.58983	86.3112	7.55287e-07	2.79419e-06	5.55374	Non-significant	5.33554	5.37936	5.79134	5.77496	ARO7	4932.YPR060C
YGL241W	0.440586	5.76441	86.256	7.57872e-07	2.80204e-06	5.55253	Non-significant	5.47479	5.57159	5.94763	5.98002	KAP114	4932.YGL241W
YDR063W	-0.392799	6.05962	86.0891	7.65758e-07	2.82947e-06	5.5483	Non-significant	6.27153	6.21913	5.83377	5.87262	AIM7	4932.YDR063W
YPR160W	-0.271242	8.68077	86.0689	7.66721e-07	2.83129e-06	5.54802	Non-significant	8.80782	8.81352	8.55261	8.52623	GPH1	4932.YPR160W
YDR129C	-0.272564	8.73541	85.9756	7.71177e-07	2.84601e-06	5.54576	Non-significant	8.8573	8.87444	8.60749	8.57913	SAC6	4932.YDR129C
YER042W	-0.410051	5.80685	85.9421	7.72782e-07	2.8502e-06	5.54513	Non-significant	6.02081	5.98	5.61332	5.56852	MXR1	4932.YER042W
YBR177C	-0.270096	8.83979	85.9006	7.7478e-07	2.85582e-06	5.54427	Non-significant	8.95498	8.9831	8.69177	8.70634	EHT1	4932.YBR177C
YNL309W	0.463245	5.43886	85.8172	7.78812e-07	2.86721e-06	5.54254	Non-significant	5.21205	5.15751	5.61468	5.67934	STB1	4932.YNL309W
YHR127W	0.469202	5.19	85.8168	7.78832e-07	2.86721e-06	5.54254	Non-significant	4.94177	4.92326	5.41643	5.38449	YHR127W	4932.YHR127W
YGL202W	0.266366	9.16255	85.8073	7.79292e-07	2.86721e-06	5.54254	Non-significant	9.00973	9.03565	9.27689	9.30116	ARO8	4932.YGL202W
YKR071C	-0.297586	8.25455	85.5069	7.94021e-07	2.91962e-06	5.53467	Non-significant	8.40195	8.39119	8.12891	8.06856	DRE2	4932.YKR071C
YDR341C	0.27544	8.33283	85.4922	7.94753e-07	2.92054e-06	5.53454	Non-significant	8.18825	8.18727	8.47375	8.45241	YDR341C	4932.YDR341C
YHL025W	-0.438327	6.56602	85.4478	7.96959e-07	2.92686e-06	5.5336	Non-significant	6.77416	6.76852	6.25487	6.40819	SNF6	4932.YHL025W
YER171W	0.355044	6.43162	85.4195	7.98372e-07	2.93027e-06	5.53309	Non-significant	6.26332	6.21819	6.59763	6.59355	RAD3	4932.YER171W
YLL008W	0.304936	7.98282	85.3715	8.00768e-07	2.93728e-06	5.53205	Non-significant	7.82403	7.8185	8.15355	8.09806	DRS1	4932.YLL008W
YOR081C	0.441215	6.48852	85.2781	8.05464e-07	2.95272e-06	5.52978	Non-significant	6.30836	6.18579	6.6454	6.73168	TGL5	4932.YOR081C
YIL107C	-0.350202	6.95605	85.2086	8.08978e-07	2.9638e-06	5.52815	Non-significant	7.09776	7.14674	6.80202	6.7423	PFK26	4932.YIL107C
YOR287C	0.527024	5.46307	84.9842	8.2044e-07	3.00397e-06	5.5223	|log2(FC)| ⩾ 0.5	5.24763	5.09114	5.73025	5.66364	RRP36	4932.YOR287C
YDR245W	0.337435	7.11548	84.9247	8.23514e-07	3.01185e-06	5.52117	Non-significant	6.9413	6.92912	7.30347	7.24065	MNN10	4932.YDR245W
YLR243W	0.417623	5.93952	84.9232	8.23587e-07	3.01185e-06	5.52117	Non-significant	5.75408	5.66995	6.15056	6.10827	GPN3	4932.YLR243W
YJR080C	-0.505941	5.08411	84.8395	8.27931e-07	3.02438e-06	5.51936	|log2(FC)| ⩾ 0.5	5.3597	5.27813	4.83616	4.79316	AIM24	4932.YJR080C
YOR376W	-2.2581	2.30763	84.8379	8.28015e-07	3.02438e-06	5.51936	|log2(FC)| ⩾ 1	2.81975	3.24492	0.259094	1.26602	YOR376W	4932.YOR376W
YPR114W	0.379973	6.93315	84.8053	8.29716e-07	3.02876e-06	5.51873	Non-significant	6.78376	6.67137	7.11657	7.10001	YPR114W	4932.YPR114W
YIL122W	0.463009	5.34096	84.7424	8.33007e-07	3.03894e-06	5.51728	Non-significant	5.114	5.05993	5.57353	5.5243	POG1	4932.YIL122W
YKR086W	0.383189	5.94028	84.6441	8.38179e-07	3.05597e-06	5.51485	Non-significant	5.73045	5.73594	6.10317	6.12842	PRP16	4932.YKR086W
YJR030C	0.418274	5.66666	84.5591	8.42684e-07	3.07054e-06	5.51279	Non-significant	5.4118	5.46603	5.84764	5.86578	RBH2	4932.YJR030C
YLR131C	0.34472	6.4777	84.5092	8.45341e-07	3.07836e-06	5.51168	Non-significant	6.30392	6.28179	6.62943	6.64508	ACE2	4932.YLR131C
YNL096C	0.275409	9.11957	84.4665	8.47623e-07	3.08482e-06	5.51077	Non-significant	8.99465	8.95468	9.2322	9.26792	RPS7B	4932.YNL096C
YNL102W	0.334957	6.61561	84.3906	8.51691e-07	3.09776e-06	5.50895	Non-significant	6.43153	6.44126	6.76413	6.77797	POL1	4932.YNL102W
YNL263C	0.374165	6.46641	84.3734	8.52618e-07	3.09926e-06	5.50874	Non-significant	6.27517	6.25448	6.60037	6.67605	YIF1	4932.YNL263C
YNL164C	0.559114	5.2378	84.2603	8.5874e-07	3.11964e-06	5.5059	|log2(FC)| ⩾ 0.5	4.9326	4.92095	5.56236	5.40193	IBD2	4932.YNL164C
YKR085C	-0.522095	5.15938	84.1554	8.6446e-07	3.13854e-06	5.50327	|log2(FC)| ⩾ 0.5	5.4002	5.40276	4.81042	4.94804	MRPL20	4932.YKR085C
YBL022C	-0.326811	7.63101	84.1164	8.66598e-07	3.14441e-06	5.50246	Non-significant	7.74957	7.82253	7.46366	7.45603	PIM1	4932.YBL022C
YIL128W	0.340249	6.6311	84.0888	8.68114e-07	3.14802e-06	5.50196	Non-significant	6.44045	6.45732	6.80617	6.77127	MET18	4932.YIL128W
YLR083C	0.313627	7.12489	83.9258	8.77134e-07	3.17882e-06	5.49773	Non-significant	6.96737	6.94856	7.27338	7.26945	EMP70	4932.YLR083C
YLL029W	-0.268386	8.83053	83.8691	8.80301e-07	3.18839e-06	5.49643	Non-significant	8.97076	8.94731	8.67776	8.70363	FRA1	4932.YLL029W
YLR221C	0.348343	6.36524	83.8492	8.81414e-07	3.19051e-06	5.49614	Non-significant	6.18435	6.17223	6.534	6.51846	RSA3	4932.YLR221C
YDR306C	-0.358273	6.39874	83.7892	8.84778e-07	3.19905e-06	5.49498	Non-significant	6.59384	6.54408	6.22153	6.2009	YDR306C	4932.YDR306C
YJL199C	-1.00164	3.45523	83.7883	8.84833e-07	3.19905e-06	5.49498	|log2(FC)| ⩾ 1	3.8398	3.9185	2.78466	2.98249	MBB1	4932.YJL199C
YMR023C	-0.612025	4.66344	83.7261	8.8834e-07	3.20981e-06	5.49352	|log2(FC)| ⩾ 0.5	4.91407	4.97102	4.36923	4.29571	MSS1	4932.YMR023C
YDL082W	0.306909	8.90153	83.7095	8.89277e-07	3.21128e-06	5.49332	Non-significant	8.77226	8.70558	9.01686	9.07488	RPL13A	4932.YDL082W
YOR022C	-0.718658	4.50475	83.5322	8.99377e-07	3.24581e-06	5.48868	|log2(FC)| ⩾ 0.5	4.90237	4.74637	4.10623	4.11516	DDL1	4932.YOR022C
YDL117W	0.385067	5.97074	83.4037	9.06779e-07	3.27057e-06	5.48538	Non-significant	5.77476	5.75035	6.12706	6.16697	CYK3	4932.YDL117W
YLL004W	0.563363	5.11886	83.3185	9.11727e-07	3.28646e-06	5.48327	|log2(FC)| ⩾ 0.5	4.78492	4.8252	5.44104	5.28883	ORC3	4932.YLL004W
YGR255C	-0.329629	6.70002	83.2191	9.17536e-07	3.30482e-06	5.48085	Non-significant	6.84556	6.86917	6.53257	6.52354	COQ6	4932.YGR255C
YER092W	0.681516	4.50097	83.2127	9.17914e-07	3.30482e-06	5.48085	|log2(FC)| ⩾ 0.5	4.16766	4.05982	4.81278	4.7738	IES5	4932.YER092W
YER011W	-0.367782	11.8439	83.0503	9.27507e-07	3.33496e-06	5.47691	Non-significant	12.0494	11.9823	11.5722	11.7209	TIR1	4932.YER011W
YPR161C	0.349191	6.59047	83.0484	9.27618e-07	3.33496e-06	5.47691	Non-significant	6.43234	6.37349	6.74573	6.7584	SGV1	4932.YPR161C
YBR202W	0.304426	7.64257	83.043	9.27941e-07	3.33496e-06	5.47691	Non-significant	7.45897	7.50292	7.78469	7.78613	MCM7	4932.YBR202W
YBR162C	0.262024	8.89117	82.9872	9.31268e-07	3.34378e-06	5.47576	Non-significant	8.76597	8.74126	9.01558	9.0157	TOS1	4932.YBR162C
YDR119W	0.384172	6.91589	82.9832	9.31501e-07	3.34378e-06	5.47576	Non-significant	6.76837	6.64707	7.08763	7.09807	VBA4	4932.YDR119W
YFL025C	0.400039	5.8014	82.958	9.33013e-07	3.34579e-06	5.4755	Non-significant	5.55919	5.60945	5.99306	5.97473	BST1	4932.YFL025C
YHL004W	-0.348966	7.21011	82.9554	9.33168e-07	3.34579e-06	5.4755	Non-significant	7.39652	7.35478	7.06654	6.98632	MRP4	4932.YHL004W
YJR122W	-0.353089	6.46085	82.9312	9.34618e-07	3.349e-06	5.47508	Non-significant	6.65299	6.60445	6.26438	6.28793	IBA57	4932.YJR122W
YIL096C	0.450211	5.44084	82.8025	9.4237e-07	3.37478e-06	5.47175	Non-significant	5.21773	5.17121	5.67427	5.61278	BMT5	4932.YIL096C
YCL073C	-1.12644	2.82157	82.6423	9.52129e-07	3.40771e-06	5.46754	|log2(FC)| ⩾ 1	3.34738	3.22254	2.14113	2.20879	GEX1	4932.YCL073C
YNL106C	0.467167	5.53634	82.5912	9.55267e-07	3.41692e-06	5.46637	Non-significant	5.33728	5.22096	5.76478	5.72794	INP52	4932.YNL106C
YPR139C	-0.369268	6.68837	82.5536	9.57579e-07	3.42316e-06	5.46557	Non-significant	6.8425	6.8841	6.53686	6.45072	LOA1	4932.YPR139C
YMR317W	-0.585603	4.7125	82.4231	9.65669e-07	3.45004e-06	5.46218	|log2(FC)| ⩾ 0.5	4.95089	5.01073	4.36923	4.42547	YMR317W	4932.YMR317W
YJL099W	-0.508506	4.961	82.334	9.7124e-07	3.46789e-06	5.45993	|log2(FC)| ⩾ 0.5	5.17752	5.2172	4.65344	4.72674	CHS6	4932.YJL099W
YER185W	-2.04961	1.47614	82.0164	9.91393e-07	3.53776e-06	5.45127	|log2(FC)| ⩾ 1	1.92476	2.37873	0.259094	0.152114	PUG1	4932.YER185W
YLR272C	0.381036	6.16787	81.9913	9.93012e-07	3.54145e-06	5.45082	Non-significant	5.93726	5.98665	6.36908	6.31581	YCS4	4932.YLR272C
YBR246W	0.382894	6.02588	81.8849	9.99882e-07	3.56184e-06	5.44833	Non-significant	5.78881	5.84859	6.19283	6.20993	RRT2	4932.YBR246W
YDL097C	-0.28794	7.958	81.8845	9.99909e-07	3.56184e-06	5.44833	Non-significant	8.11308	8.07832	7.81059	7.80533	RPN6	4932.YDL097C
YDL156W	0.61006	4.70563	81.6968	1.01217e-06	3.60341e-06	5.44329	|log2(FC)| ⩾ 0.5	4.33718	4.38935	4.91952	5.02171	CMR1	4932.YDL156W
YLL056C	-0.935838	3.43945	81.3819	1.03314e-06	3.6759e-06	5.43464	|log2(FC)| ⩾ 0.5	3.88807	3.79253	2.91334	2.91339	YLL056C	4932.YLL056C
YGL178W	0.419621	6.03767	81.286	1.03963e-06	3.69681e-06	5.43217	Non-significant	5.76446	5.85345	6.19283	6.26384	MPT5	4932.YGL178W
YDR528W	0.535178	4.84569	81.2731	1.04051e-06	3.69774e-06	5.43206	|log2(FC)| ⩾ 0.5	4.58569	4.51126	5.0887	5.07608	HLR1	4932.YDR528W
YKL080W	0.266267	8.45874	81.0428	1.0563e-06	3.75165e-06	5.42578	Non-significant	8.30684	8.33059	8.58575	8.58418	VMA5	4932.YKL080W
YLR289W	-0.678078	4.86677	81.0209	1.05781e-06	3.75482e-06	5.42541	|log2(FC)| ⩾ 0.5	5.27693	5.05993	4.5327	4.45919	GUF1	4932.YLR289W
YPL152W	-0.521857	5.06947	80.9591	1.0621e-06	3.76661e-06	5.42405	|log2(FC)| ⩾ 0.5	5.37163	5.24891	4.78901	4.79316	RRD2	4932.YPL152W
YGL081W	-1.40196	2.09956	80.9551	1.06238e-06	3.76661e-06	5.42405	|log2(FC)| ⩾ 1	2.54662	2.73545	1.31178	1.23803	YGL081W	4932.YGL081W
YOR193W	-0.769758	4.29775	80.8356	1.07074e-06	3.79403e-06	5.4209	|log2(FC)| ⩾ 0.5	4.70903	4.5656	3.81763	3.92639	PEX27	4932.YOR193W
YBR284W	-0.87771	3.6502	80.7691	1.07543e-06	3.8084e-06	5.41926	|log2(FC)| ⩾ 0.5	4.03677	4.02577	3.11031	3.20844	YBR284W	4932.YBR284W
YMR291W	0.325928	7.38239	80.7276	1.07836e-06	3.81554e-06	5.41844	Non-significant	7.17127	7.24529	7.53577	7.53327	TDA1	4932.YMR291W
YDR138W	0.417182	6.30792	80.7228	1.0787e-06	3.81554e-06	5.41844	Non-significant	6.01212	6.1477	6.49781	6.49869	HPR1	4932.YDR138W
YML111W	0.338847	6.58998	80.6644	1.08285e-06	3.82797e-06	5.41703	Non-significant	6.38771	6.4291	6.75986	6.73418	BUL2	4932.YML111W
YPL128C	0.357149	6.12183	80.6147	1.08639e-06	3.83824e-06	5.41587	Non-significant	5.93151	5.92794	6.2917	6.28109	TBF1	4932.YPL128C
YDR262W	-0.405878	6.10883	80.5469	1.09125e-06	3.85316e-06	5.41418	Non-significant	6.28961	6.31124	5.94763	5.84041	YDR262W	4932.YDR262W
YER001W	0.279306	8.70686	80.4887	1.09544e-06	3.86569e-06	5.41277	Non-significant	8.55347	8.56612	8.86743	8.81009	MNN1	4932.YER001W
YHR005C	-0.961599	3.41566	80.3406	1.10618e-06	3.90133e-06	5.40879	|log2(FC)| ⩾ 0.5	3.83489	3.81762	2.78466	2.95696	GPA1	4932.YHR005C
YOR042W	-0.322302	6.74453	80.321	1.10762e-06	3.90412e-06	5.40848	Non-significant	6.88533	6.91175	6.58043	6.57269	CUE5	4932.YOR042W
YPR104C	0.336163	6.74487	80.2914	1.10978e-06	3.90946e-06	5.40788	Non-significant	6.55848	6.57163	6.92815	6.87316	FHL1	4932.YPR104C
YBR249C	0.248413	9.8431	80.1424	1.12077e-06	3.94585e-06	5.40386	Non-significant	9.72936	9.69698	9.94958	9.97362	ARO4	4932.YBR249C
YLL059C	-1.12345	2.67134	80.1298	1.1217e-06	3.94685e-06	5.40375	|log2(FC)| ⩾ 1	3.15566	3.11328	2.01569	2.04075	YLL059C	4932.YLL059C
YKR094C	0.269792	8.81104	80.0029	1.13115e-06	3.97779e-06	5.40036	Non-significant	8.68172	8.65669	8.9596	8.91807	RPL40B	4932.YKR094C
YBR108W	-0.361172	6.47734	79.9884	1.13224e-06	3.9793e-06	5.40019	Non-significant	6.6488	6.64917	6.24704	6.32831	AIM3	4932.YBR108W
YOL032W	-0.684397	4.63226	79.9774	1.13307e-06	3.97989e-06	5.40013	|log2(FC)| ⩾ 0.5	4.85216	5.02373	4.22435	4.29231	OPI10	4932.YOL032W
YJL148W	0.336389	7.22632	79.967	1.13385e-06	3.98033e-06	5.40008	Non-significant	7.08746	7.00482	7.39132	7.37442	RPA34	4932.YJL148W
YKR044W	0.453857	5.23734	79.9147	1.13779e-06	3.99183e-06	5.39883	Non-significant	4.9712	5.00637	5.46373	5.41917	UIP5	4932.YKR044W
YFR002W	0.29478	7.52027	79.8242	1.14464e-06	4.01353e-06	5.39647	Non-significant	7.3602	7.368	7.66934	7.64806	NIC96	4932.YFR002W
YBL082C	0.539381	5.01645	79.7022	1.15395e-06	4.04383e-06	5.39321	|log2(FC)| ⩾ 0.5	4.79001	4.64065	5.23484	5.27512	ALG3	4932.YBL082C
YNL284C	-0.374014	6.32858	79.6471	1.15817e-06	4.05629e-06	5.39187	Non-significant	6.48271	6.52897	6.16909	6.09468	MRPL10	4932.YNL284C
YDR148C	-0.32072	7.75075	79.5666	1.16439e-06	4.07571e-06	5.3898	Non-significant	7.87401	7.9323	7.55386	7.61137	KGD2	4932.YDR148C
YLR032W	0.524073	5.13364	79.4901	1.17034e-06	4.09416e-06	5.38784	|log2(FC)| ⩾ 0.5	4.77725	4.90698	5.4024	5.32918	RAD5	4932.YLR032W
YDR334W	-0.311263	7.09811	79.4003	1.17736e-06	4.11634e-06	5.38549	Non-significant	7.2606	7.23321	6.9227	6.94904	SWR1	4932.YDR334W
YGR112W	-0.587097	4.73836	79.3397	1.18213e-06	4.13064e-06	5.38398	|log2(FC)| ⩾ 0.5	5.04756	4.96654	4.46533	4.37817	SHY1	4932.YGR112W
YEL069C	-0.423063	6.17773	79.2337	1.19053e-06	4.15745e-06	5.38117	Non-significant	6.3119	6.43884	5.94978	5.95874	HXT13	4932.YEL069C
YHR144C	0.458109	5.25303	79.2254	1.19118e-06	4.15745e-06	5.38117	Non-significant	5.00442	4.99981	5.49345	5.42384	DCD1	4932.YHR144C
YOL127W	0.251076	9.42028	79.081	1.20274e-06	4.19535e-06	5.37723	Non-significant	9.30529	9.27233	9.54589	9.53398	RPL25	4932.YOL127W
YOR066W	0.455952	5.90937	78.9792	1.21096e-06	4.22161e-06	5.37452	Non-significant	5.72248	5.59501	6.07494	6.15486	MSA1	4932.YOR066W
YER078C	-0.358667	6.04289	78.9472	1.21356e-06	4.22824e-06	5.37384	Non-significant	6.21778	6.20968	5.86138	5.84969	ICP55	4932.YER078C
snR69	-1.08513	3.0137	78.7547	1.22933e-06	4.2807e-06	5.36849	|log2(FC)| ⩾ 1	3.47294	3.45782	2.51016	2.26534
YOR214C	-1.60784	1.62747	78.7162	1.23252e-06	4.28933e-06	5.36761	|log2(FC)| ⩾ 1	2.11522	2.32373	0.687062	0.653755	SPR2	4932.YOR214C
YIL090W	0.325982	6.56153	78.6681	1.2365e-06	4.30072e-06	5.36646	Non-significant	6.38688	6.38781	6.70503	6.72097	ICE2	4932.YIL090W
YNR046W	0.390767	6.21288	78.5183	1.24903e-06	4.34179e-06	5.36233	Non-significant	6.03052	5.9722	6.35134	6.43154	TRM112	4932.YNR046W
YPL153C	0.656894	4.51971	78.4391	1.25571e-06	4.3625e-06	5.36026	|log2(FC)| ⩾ 0.5	4.09961	4.1962	4.83384	4.77136	RAD53	4932.YPL153C
YDR472W	0.437605	5.28101	78.3498	1.26328e-06	4.3863e-06	5.3579	Non-significant	5.06235	5.02157	5.4742	5.48316	TRS31	4932.YDR472W
YOR223W	-0.583948	4.81512	78.3056	1.26706e-06	4.39688e-06	5.35686	|log2(FC)| ⩾ 0.5	5.01966	5.14369	4.46232	4.53878	DSC3	4932.YOR223W
YDR414C	0.442623	5.21968	78.286	1.26873e-06	4.40017e-06	5.35653	Non-significant	4.99122	4.96429	5.41021	5.42849	ERD1	4932.YDR414C
YDR196C	-0.443527	5.29161	78.1997	1.27615e-06	4.42334e-06	5.35425	Non-significant	5.47321	5.52664	5.07304	5.04209	CAB5	4932.YDR196C
YLR093C	-0.317595	7.05347	78.1128	1.28367e-06	4.44686e-06	5.35195	Non-significant	7.19353	7.2168	6.91228	6.86289	NYV1	4932.YLR093C
YAR027W	-0.475552	4.96635	77.9777	1.29546e-06	4.48515e-06	5.34822	Non-significant	5.17168	5.20584	4.71779	4.71156	UIP3	4932.YAR027W
YDR082W	0.436061	5.68587	77.8038	1.31082e-06	4.53573e-06	5.34335	Non-significant	5.49675	5.39778	5.91177	5.8543	STN1	4932.YDR082W
YFR003C	-0.468568	5.16536	77.7598	1.31474e-06	4.5467e-06	5.3423	Non-significant	5.42331	5.34525	4.93042	4.90419	YPI1	4932.YFR003C
YOL066C	0.384107	5.89864	77.6876	1.32121e-06	4.56644e-06	5.34042	Non-significant	5.68062	5.7013	6.04616	6.10246	RIB2	4932.YOL066C
YLR447C	0.274151	8.27343	77.5386	1.33467e-06	4.60815e-06	5.33647	Non-significant	8.14645	8.11142	8.38756	8.41852	VMA6	4932.YLR447C
YBR289W	0.393718	6.30525	77.5371	1.3348e-06	4.60815e-06	5.33647	Non-significant	6.03909	6.14374	6.51094	6.45984	SNF5	4932.YBR289W
YDR207C	-0.345548	6.59608	77.4612	1.34171e-06	4.62937e-06	5.33448	Non-significant	6.73247	6.78833	6.39214	6.43848	UME6	4932.YDR207C
YLL045C	0.348609	8.07675	77.3574	1.35125e-06	4.6596e-06	5.33165	Non-significant	7.8901	7.89152	8.29883	8.17711	RPL8B	4932.YLL045C
YOL090W	0.414148	5.86757	77.3161	1.35505e-06	4.67006e-06	5.33068	Non-significant	5.58723	5.6959	6.06508	6.04709	MSH2	4932.YOL090W
YOR329C	-0.310891	6.81728	77.2409	1.36203e-06	4.69142e-06	5.3287	Non-significant	6.96118	6.97111	6.64606	6.66492	SCD5	4932.YOR329C
YIL035C	0.31643	7.35172	77.2097	1.36493e-06	4.69876e-06	5.32802	Non-significant	7.15805	7.20829	7.52214	7.47676	CKA1	4932.YIL035C
YBL039W-B	-0.981096	3.55461	77.1539	1.37015e-06	4.71403e-06	5.32661	|log2(FC)| ⩾ 0.5	4.08312	3.85204	2.9987	2.99926	YBL039W-B	4932.YBL039W-B
YJL096W	-0.480754	5.60645	77.1143	1.37386e-06	4.72412e-06	5.32568	Non-significant	5.78627	5.87393	5.41488	5.2837	MRPL49	4932.YJL096W
YPR121W	-0.922372	3.65975	77.0997	1.37524e-06	4.72617e-06	5.32549	|log2(FC)| ⩾ 0.5	3.97107	4.13761	3.19955	3.08031	THI22	4932.YPR121W
YJR117W	0.316523	7.00683	77.0801	1.37708e-06	4.72854e-06	5.32527	Non-significant	6.86377	6.81225	7.16261	7.14639	STE24	4932.YJR117W
YHL001W	0.305391	7.69426	77.0757	1.37749e-06	4.72854e-06	5.32527	Non-significant	7.54803	7.5164	7.86588	7.80861	RPL14B	4932.YHL001W
YHL034C	-0.283431	8.10106	77.0644	1.37856e-06	4.72951e-06	5.32518	Non-significant	8.21001	8.26299	7.94946	7.95736	SBP1	4932.YHL034C
YOL078W	0.413243	5.46088	77.0021	1.38445e-06	4.74703e-06	5.32358	Non-significant	5.22714	5.24521	5.63348	5.66364	AVO1	4932.YOL078W
YNL003C	-0.382611	6.05389	76.7266	1.41086e-06	4.83484e-06	5.31562	Non-significant	6.27335	6.19635	5.86707	5.83925	PET8	4932.YNL003C
YDR098C	0.36354	6.53505	76.6496	1.41835e-06	4.85773e-06	5.31357	Non-significant	6.37761	6.3006	6.73084	6.67409	GRX3	4932.YDR098C
YDL178W	-0.277242	7.92235	76.5395	1.42913e-06	4.89191e-06	5.31052	Non-significant	8.04181	8.06868	7.77353	7.78281	DLD2	4932.YDL178W
YCR101C	-1.39198	1.86638	76.5077	1.43227e-06	4.89988e-06	5.30981	|log2(FC)| ⩾ 1	2.39454	2.41864	1.01669	1.08932	YCR101C	4932.YCR101C
YNR072W	-0.44558	5.57258	76.4234	1.44061e-06	4.9256e-06	5.30754	Non-significant	5.74886	5.81409	5.28667	5.38608	HXT17	4932.YNR072W
YKL044W	0.479126	5.04581	76.3376	1.44916e-06	4.95204e-06	5.30522	Non-significant	4.82514	4.7385	5.2696	5.25081	MMO1	4932.YKL044W
YOL120C	0.259915	9.62882	76.2299	1.45998e-06	4.9862e-06	5.30223	Non-significant	9.51596	9.46899	9.77298	9.73181	RPL18A	4932.YOL120C
YLR362W	-0.397441	5.57234	76.1505	1.46801e-06	5.01081e-06	5.30009	Non-significant	5.74755	5.77362	5.35301	5.37488	STE11	4932.YLR362W
YJL172W	-0.326721	6.41287	76.0883	1.47434e-06	5.02957e-06	5.29847	Non-significant	6.57406	6.56424	6.2418	6.24375	CPS1	4932.YJL172W
YNL238W	0.39287	6.59742	76.0179	1.48154e-06	5.05128e-06	5.2966	Non-significant	6.44369	6.32444	6.74758	6.80743	KEX2	4932.YNL238W
YDR212W	0.294173	7.2982	75.9684	1.48663e-06	5.06576e-06	5.29536	Non-significant	7.13624	7.14822	7.44554	7.42688	TCP1	4932.YDR212W
YKR036C	0.406055	5.52669	75.9025	1.49344e-06	5.08611e-06	5.29361	Non-significant	5.28596	5.32614	5.69998	5.7229	CAF4	4932.YKR036C
YHR038W	-0.671888	4.47262	75.8765	1.49614e-06	5.09243e-06	5.29308	|log2(FC)| ⩾ 0.5	4.73566	4.81527	4.04735	4.16432	RRF1	4932.YHR038W
YKL165C	0.366027	6.78568	75.6614	1.51866e-06	5.16616e-06	5.28683	Non-significant	6.64318	6.53276	6.97155	6.93766	MCD4	4932.YKL165C
YPR144C	0.289936	7.70785	75.5579	1.52963e-06	5.20057e-06	5.28395	Non-significant	7.53141	7.57717	7.83922	7.84936	NOC4	4932.YPR144C
YBR048W	0.270421	9.00249	75.4794	1.53802e-06	5.22616e-06	5.28182	Non-significant	8.89277	8.82733	9.12606	9.13551	RPS11B	4932.YBR048W
YMR193W	-0.432526	6.15918	75.2658	1.56111e-06	5.30162e-06	5.27559	Non-significant	6.34686	6.37772	6.00446	5.852	MRPL24	4932.YMR193W
YJL014W	0.285314	7.78148	75.1121	1.57797e-06	5.35589e-06	5.27117	Non-significant	7.65057	7.61058	7.92377	7.90798	CCT3	4932.YJL014W
YML096W	0.387795	5.79657	75.0662	1.58305e-06	5.37012e-06	5.27002	Non-significant	5.61474	5.55825	5.99202	5.95552	YML096W	4932.YML096W
YKR064W	0.384704	6.23275	75.0556	1.58423e-06	5.37108e-06	5.26994	Non-significant	6.03695	6.01296	6.35943	6.45757	OAF3	4932.YKR064W
YML015C	0.401433	5.5556	74.9735	1.59336e-06	5.39904e-06	5.26768	Non-significant	5.31273	5.3624	5.74144	5.73547	TAF11	4932.YML015C
YMR133W	-1.05242	2.97939	74.9126	1.60018e-06	5.41911e-06	5.26607	|log2(FC)| ⩾ 1	3.36112	3.47685	2.46288	2.29281	REC114	4932.YMR133W
YMR273C	0.378144	6.56909	74.8199	1.61063e-06	5.45143e-06	5.26349	Non-significant	6.31101	6.41766	6.71516	6.77066	ZDS1	4932.YMR273C
YNL122C	-0.598933	4.96784	74.7616	1.61724e-06	5.47073e-06	5.26195	|log2(FC)| ⩾ 0.5	5.24207	5.24151	4.75507	4.52437	YNL122C	4932.YNL122C
YBR166C	0.344374	6.15432	74.7254	1.62136e-06	5.48161e-06	5.26109	Non-significant	5.96902	5.96996	6.30013	6.32665	TYR1	4932.YBR166C
YOR084W	-0.359205	5.92535	74.6922	1.62515e-06	5.48991e-06	5.26043	Non-significant	6.08536	6.10757	5.7402	5.73547	LPX1	4932.YOR084W
YPL023C	0.329596	7.41843	74.688	1.62563e-06	5.48991e-06	5.26043	Non-significant	7.19401	7.28991	7.57486	7.56952	MET12	4932.YPL023C
YIL145C	0.382802	6.62973	74.572	1.63896e-06	5.53184e-06	5.25713	Non-significant	6.40191	6.44449	6.86134	6.74789	PAN6	4932.YIL145C
YPL175W	0.501984	5.48659	74.4972	1.64761e-06	5.55793e-06	5.25509	|log2(FC)| ⩾ 0.5	5.27693	5.13971	5.65599	5.76396	SPT14	4932.YPL175W
YDL122W	0.295101	7.59739	74.4327	1.65513e-06	5.58018e-06	5.25335	Non-significant	7.46733	7.41439	7.74355	7.72852	UBP1	4932.YDL122W
YLR199C	0.343334	6.18366	74.3911	1.65999e-06	5.59345e-06	5.25232	Non-significant	6.00448	5.99437	6.35781	6.32665	PBA1	4932.YLR199C
YLR333C	0.526701	7.41508	74.3214	1.66818e-06	5.6179e-06	5.25043	|log2(FC)| ⩾ 0.5	7.13973	7.11115	7.76715	7.52642	RPS25B	4932.YLR333C
YKL124W	-0.430941	5.69246	74.2489	1.67675e-06	5.64363e-06	5.24844	Non-significant	5.88827	5.90236	5.52544	5.40193	SSH4	4932.YKL124W
YDR273W	-0.937435	3.77175	74.2155	1.68071e-06	5.65116e-06	5.24786	|log2(FC)| ⩾ 0.5	4.12802	4.21898	3.09488	3.37832	DON1	4932.YDR273W
YMR082C	-1.34698	2.20707	74.2143	1.68086e-06	5.65116e-06	5.24786	|log2(FC)| ⩾ 1	2.66215	2.80737	1.55663	1.26602	YMR082C	4932.YMR082C
YMR014W	0.306116	6.7639	74.1983	1.68277e-06	5.65443e-06	5.24761	Non-significant	6.60687	6.59504	6.90512	6.90855	BUD22	4932.YMR014W
YNL202W	-1.19325	3.00108	74.0399	1.70173e-06	5.71209e-06	5.2432	|log2(FC)| ⩾ 1	3.50424	3.47053	2.07977	2.50731	SPS19	4932.YNL202W
YBR102C	0.352235	6.32567	74.0392	1.70182e-06	5.71209e-06	5.2432	Non-significant	6.14815	6.12476	6.45465	6.52137	EXO84	4932.YBR102C
YEL055C	0.287916	7.70673	73.9307	1.71496e-06	5.75302e-06	5.2401	Non-significant	7.53103	7.57754	7.83459	7.84993	POL5	4932.YEL055C
YDR421W	0.433418	5.32675	73.8649	1.72299e-06	5.77675e-06	5.23832	Non-significant	5.1079	5.0725	5.49198	5.55298	ARO80	4932.YDR421W
YPR172W	-0.426812	5.38621	73.7654	1.73522e-06	5.81451e-06	5.23549	Non-significant	5.62189	5.55229	5.17191	5.15116	YPR172W	4932.YPR172W
YGL014W	0.299033	7.32138	73.7271	1.73995e-06	5.82714e-06	5.23454	Non-significant	7.17614	7.14921	7.44135	7.48162	PUF4	4932.YGL014W
YIR006C	0.259633	8.46126	73.715	1.74144e-06	5.82892e-06	5.23441	Non-significant	8.33367	8.31613	8.56718	8.60161	PAN1	4932.YIR006C
YGL012W	-0.2445	8.90205	73.6943	1.74401e-06	5.83428e-06	5.23401	Non-significant	9.01231	9.02693	8.7785	8.77186	ERG4	4932.YGL012W
YFR055W	0.500127	5.00496	73.504	1.76782e-06	5.91068e-06	5.22836	|log2(FC)| ⩾ 0.5	4.67917	4.7774	5.19017	5.26475	IRC7	4932.YFR055W
YLL051C	0.315219	7.04629	73.4892	1.76969e-06	5.91364e-06	5.22815	Non-significant	6.84678	6.90941	7.1819	7.20495	FRE6	4932.YLL051C
YLR421C	-0.37801	5.73911	73.4638	1.7729e-06	5.92108e-06	5.2276	Non-significant	5.93955	5.89766	5.54686	5.53584	RPN13	4932.YLR421C
YPL093W	0.244655	8.79997	73.4186	1.77862e-06	5.93692e-06	5.22644	Non-significant	8.6702	8.67363	8.92049	8.91255	NOG1	4932.YPL093W
YMR168C	-0.365881	5.99007	73.367	1.78518e-06	5.95554e-06	5.22508	Non-significant	6.13321	6.19444	5.80087	5.79671	CEP3	4932.YMR168C
YPR036W	0.273705	8.4507	73.3418	1.7884e-06	5.96299e-06	5.22454	Non-significant	8.31988	8.29328	8.55138	8.60863	VMA13	4932.YPR036W
YGR141W	-0.433943	6.18606	73.3275	1.79024e-06	5.96581e-06	5.22433	Non-significant	6.31543	6.46051	5.93144	5.98108	VPS62	4932.YGR141W
YLL032C	0.343888	6.11258	73.1618	1.81158e-06	6.03361e-06	5.21942	Non-significant	5.9153	5.94056	6.27896	6.26384	YLL032C	4932.YLL032C
YBL023C	0.329742	6.29792	73.1203	1.81698e-06	6.04826e-06	5.21837	Non-significant	6.12517	6.11771	6.44099	6.4606	MCM2	4932.YBL023C
YOR046C	0.364531	7.29432	73.0578	1.82513e-06	6.07204e-06	5.21667	Non-significant	7.11965	7.07778	7.40233	7.52171	DBP5	4932.YOR046C
YDL229W	0.253688	9.16342	72.9541	1.83876e-06	6.11402e-06	5.21367	Non-significant	9.01924	9.04179	9.26132	9.30675	SSB1	4932.YDL229W
YHR161C	-0.354344	7.74364	72.7842	1.86134e-06	6.1857e-06	5.20861	Non-significant	7.84741	7.97252	7.54147	7.57267	YAP1801	4932.YHR161C
YNL053W	0.40829	5.54209	72.7561	1.86511e-06	6.19484e-06	5.20797	Non-significant	5.28596	5.35385	5.74391	5.7115	MSG5	4932.YNL053W
YMR177W	0.410652	5.34412	72.6759	1.87591e-06	6.22727e-06	5.2057	Non-significant	5.12411	5.11765	5.54118	5.51995	MMT1	4932.YMR177W
YEL070W	0.232255	10.0183	72.5356	1.89498e-06	6.28411e-06	5.20176	Non-significant	9.87993	9.91432	10.1219	10.137	DSF1	4932.YEL070W
YOL048C	-1.36747	2.80472	72.5329	1.89535e-06	6.28411e-06	5.20176	|log2(FC)| ⩾ 1	3.37473	3.31003	2.25654	1.67377	RRT8	4932.YOL048C
YGL026C	0.251165	8.68437	72.527	1.89615e-06	6.28411e-06	5.20176	Non-significant	8.55963	8.5458	8.78903	8.81853	TRP5	4932.YGL026C
YML099C	0.363358	5.96349	72.357	1.91958e-06	6.35829e-06	5.19666	Non-significant	5.73705	5.79779	6.1299	6.13128	ARG81	4932.YML099C
YOR073W	0.517888	5.1554	72.2208	1.93858e-06	6.41771e-06	5.19262	|log2(FC)| ⩾ 0.5	4.87868	4.85944	5.30689	5.46063	SGO1	4932.YOR073W
YDR067C	0.356639	5.9172	72.1426	1.9496e-06	6.45066e-06	5.1904	Non-significant	5.73177	5.71873	6.09544	6.06711	OCA6	4932.YDR067C
YNR027W	0.449045	5.54634	72.1071	1.95463e-06	6.46236e-06	5.18961	Non-significant	5.34248	5.2581	5.69871	5.79791	BUD17	4932.YNR027W
YBR073W	0.588728	4.5493	72.0998	1.95565e-06	6.46236e-06	5.18961	|log2(FC)| ⩾ 0.5	4.20625	4.23397	4.80332	4.8099	RDH54	4932.YBR073W
YPL215W	-0.36258	6.44233	72.095	1.95635e-06	6.46236e-06	5.18961	Non-significant	6.56814	6.65962	6.23126	6.27335	CBP3	4932.YPL215W
YML024W	0.251399	8.78458	72.0867	1.95752e-06	6.4627e-06	5.18959	Non-significant	8.64374	8.6619	8.92117	8.88701	RPS17A	4932.YML024W
YBR036C	-0.31095	7.93764	71.9941	1.97072e-06	6.50273e-06	5.1869	Non-significant	8.04074	8.12957	7.75892	7.79096	CSG2	4932.YBR036C
YHR186C	0.337358	6.58666	71.9611	1.97546e-06	6.5148e-06	5.1861	Non-significant	6.37253	6.43884	6.72145	6.76454	KOG1	4932.YHR186C
YHR020W	0.256196	8.3007	71.7794	2.00172e-06	6.59781e-06	5.1806	Non-significant	8.18004	8.15219	8.41421	8.43036	YHR020W	4932.YHR020W
YLR114C	0.329952	6.47072	71.64	2.02216e-06	6.66154e-06	5.17643	Non-significant	6.32072	6.26729	6.61057	6.63706	AVL9	4932.YLR114C
YKL104C	0.273098	7.94047	71.6088	2.02676e-06	6.67307e-06	5.17567	Non-significant	7.77514	7.81756	8.07367	8.06533	GFA1	4932.YKL104C
YLR022C	0.555779	4.98983	71.5132	2.04095e-06	6.71615e-06	5.17288	|log2(FC)| ⩾ 0.5	4.77981	4.57446	5.23308	5.23674	SDO1	4932.YLR022C
YLL018C	0.236825	9.44153	71.4908	2.0443e-06	6.7235e-06	5.1724	Non-significant	9.32636	9.30941	9.54163	9.56766	DPS1	4932.YLL018C
YKL198C	0.359246	7.09649	71.3096	2.07157e-06	6.80948e-06	5.16689	Non-significant	6.8889	6.91872	7.20318	7.32039	PTK1	4932.YKL198C
YMR281W	-0.597143	4.53056	71.2741	2.07697e-06	6.82353e-06	5.16599	|log2(FC)| ⩾ 0.5	4.83256	4.77484	4.21368	4.20465	GPI12	4932.YMR281W
YDR062W	0.285151	7.43141	71.2164	2.08577e-06	6.84812e-06	5.16443	Non-significant	7.26289	7.29795	7.57138	7.55966	LCB2	4932.YDR062W
YOL044W	-0.515325	4.86626	71.2101	2.08672e-06	6.84812e-06	5.16443	|log2(FC)| ⩾ 0.5	5.15205	5.05783	4.56385	4.61964	PEX15	4932.YOL044W
YMR309C	0.255034	8.29993	71.1698	2.09291e-06	6.86469e-06	5.16338	Non-significant	8.15289	8.17907	8.43005	8.41188	NIP1	4932.YMR309C
YLR130C	0.279471	7.6469	71.1524	2.09557e-06	6.8697e-06	5.16306	Non-significant	7.48077	7.51754	7.77262	7.78462	ZRT2	4932.YLR130C
YIR014W	-1.5277	2.38461	71.1118	2.10183e-06	6.8865e-06	5.162	|log2(FC)| ⩾ 1	3.15566	2.74595	1.28484	1.63137	YIR014W	4932.YIR014W
YKR065C	-0.435192	5.60241	71.0542	2.11074e-06	6.91194e-06	5.1604	Non-significant	5.86675	5.74513	5.37073	5.37488	PAM17	4932.YKR065C
YPR105C	0.350505	6.17891	71.0314	2.11427e-06	6.91974e-06	5.15991	Non-significant	5.97126	6.0097	6.36747	6.3133	COG4	4932.YPR105C
YDR041W	-0.464183	5.56651	71.0176	2.11642e-06	6.92301e-06	5.1597	Non-significant	5.84124	5.72405	5.36913	5.26994	RSM10	4932.YDR041W
YFL041W	-0.367759	6.0753	70.9591	2.12554e-06	6.94685e-06	5.15821	Non-significant	6.23934	6.2609	5.83956	5.92513	FET5	4932.YFL041W
YLR079W	-0.356404	6.51574	70.9495	2.12704e-06	6.94685e-06	5.15821	Non-significant	6.63614	6.73268	6.34238	6.31581	SIC1	4932.YLR079W
YGL004C	-0.433189	5.11526	70.9488	2.12715e-06	6.94685e-06	5.15821	Non-significant	5.3233	5.31561	4.90632	4.86812	RPN14	4932.YGL004C
YEL058W	0.290276	6.9928	70.8982	2.13509e-06	6.96902e-06	5.15683	Non-significant	6.83943	6.83823	7.12608	7.13173	PCM1	4932.YEL058W
YMR269W	0.506344	4.93816	70.8516	2.14241e-06	6.98915e-06	5.15558	|log2(FC)| ⩾ 0.5	4.71707	4.59783	5.13656	5.19003	TMA23	4932.YMR269W
YDR238C	0.264491	8.71976	70.7925	2.15176e-06	7.01586e-06	5.15392	Non-significant	8.54842	8.61257	8.8447	8.84588	SEC26	4932.YDR238C
YBR189W	0.236158	9.33879	70.6617	2.17262e-06	7.08004e-06	5.14996	Non-significant	9.22865	9.20224	9.44609	9.45716	RPS9B	4932.YBR189W
YLR103C	0.451039	5.0293	70.5849	2.18497e-06	7.11514e-06	5.14782	Non-significant	4.78237	4.7825	5.25926	5.20456	CDC45	4932.YLR103C
YLR392C	-0.420551	5.38088	70.5801	2.18574e-06	7.11514e-06	5.14782	Non-significant	5.5799	5.57895	5.11761	5.20094	ART10	4932.YLR392C
YIR024C	-0.670016	4.28616	70.4998	2.19876e-06	7.15365e-06	5.14547	|log2(FC)| ⩾ 0.5	4.57982	4.59783	3.86841	3.97383	INA22	4932.YIR024C
YLL011W	0.38763	6.58896	70.452	2.20655e-06	7.17319e-06	5.14429	Non-significant	6.44933	6.30682	6.77989	6.75408	SOF1	4932.YLL011W
YOR376W-A	-1.03251	3.53708	70.4484	2.20713e-06	7.17319e-06	5.14429	|log2(FC)| ⩾ 1	3.87376	4.06402	3.09488	2.78387	YOR376W-A	4932.YOR376W-A
YIL144W	0.30749	6.70827	70.1767	2.25202e-06	7.31515e-06	5.13578	Non-significant	6.54123	6.54783	6.871	6.83221	NDC80	4932.YIL144W
YER075C	0.325398	6.41673	70.066	2.27063e-06	7.37085e-06	5.13248	Non-significant	6.26698	6.21819	6.57766	6.55791	PTP3	4932.YER075C
YBR129C	-0.394437	5.84624	70.0602	2.27161e-06	7.37085e-06	5.13248	Non-significant	6.02297	6.04307	5.69104	5.58528	OPY1	4932.YBR129C
YIR034C	0.288837	7.53582	69.9809	2.28505e-06	7.41046e-06	5.13015	Non-significant	7.40443	7.36119	7.68937	7.6537	LYS1	4932.YIR034C
YOR202W	0.343556	6.36593	69.9144	2.29639e-06	7.44326e-06	5.12824	Non-significant	6.20355	6.15953	6.49267	6.55649	HIS3	4932.YOR202W
YBL099W	-0.245854	9.23645	69.9062	2.29778e-06	7.44379e-06	5.12821	Non-significant	9.37225	9.33668	9.12523	9.09208	ATP1	4932.YBL099W
YJR054W	0.503188	5.31532	69.5263	2.36389e-06	7.65385e-06	5.11612	|log2(FC)| ⩾ 0.5	5.06025	5.01508	5.61738	5.4576	KCH1	4932.YJR054W
YNL243W	0.299836	7.47389	69.4956	2.36933e-06	7.66735e-06	5.11535	Non-significant	7.29143	7.33796	7.58697	7.64173	SLA2	4932.YNL243W
YJR075W	0.339747	6.91892	69.4104	2.38451e-06	7.71234e-06	5.11281	Non-significant	6.78948	6.68302	7.06654	7.08683	HOC1	4932.YJR075W
YDL194W	-0.375001	6.25723	69.3474	2.39579e-06	7.74468e-06	5.111	Non-significant	6.38098	6.48734	6.07691	6.04406	SNF3	4932.YDL194W
YLR268W	-0.368524	5.96869	69.2838	2.40725e-06	7.77756e-06	5.10916	Non-significant	6.17076	6.1167	5.74391	5.80746	SEC22	4932.YLR268W
YDR281C	0.547445	4.69135	69.1594	2.42987e-06	7.84644e-06	5.10533	|log2(FC)| ⩾ 0.5	4.34065	4.43222	4.9434	4.92189	PHM6	4932.YDR281C
YHR206W	0.286457	7.29392	69.104	2.44001e-06	7.87498e-06	5.10375	Non-significant	7.13524	7.14921	7.44705	7.40974	SKN7	4932.YHR206W
YFL055W	-0.510557	5.12291	69.0968	2.44133e-06	7.87506e-06	5.10375	|log2(FC)| ⩾ 0.5	5.34075	5.37936	4.93476	4.76156	AGP3	4932.YFL055W
YAR019C	-0.413272	5.47309	69.0518	2.44962e-06	7.89756e-06	5.10251	Non-significant	5.65714	5.67957	5.20999	5.30071	CDC15	4932.YAR019C
YOL077W-A	-0.434577	5.71025	68.9304	2.47212e-06	7.96587e-06	5.09877	Non-significant	5.95436	5.87393	5.53975	5.41917	ATP19	4932.YOL077W-A
YOR180C	-0.861543	4.07744	68.9144	2.4751e-06	7.97122e-06	5.09848	|log2(FC)| ⩾ 0.5	4.43139	4.47386	3.74538	3.42872	DCI1	4932.YOR180C
YGR127W	-0.711796	4.35476	68.9005	2.4777e-06	7.97533e-06	5.09825	|log2(FC)| ⩾ 0.5	4.66262	4.68496	3.85474	4.06825	YGR127W	4932.YGR127W
YOR344C	0.290979	7.02442	68.8638	2.48457e-06	7.99319e-06	5.09728	Non-significant	6.86919	6.87097	7.14399	7.17758	TYE7	4932.YOR344C
YBR112C	-0.236716	9.16147	68.7143	2.51279e-06	8.07968e-06	5.09261	Non-significant	9.26531	9.28543	9.02642	9.05094	CYC8	4932.YBR112C
YLR252W	-1.40214	1.88962	68.7024	2.51505e-06	8.08265e-06	5.09245	|log2(FC)| ⩾ 1	2.45986	2.40546	1.22941	0.887911	YLR252W	4932.YLR252W
YGL009C	0.247192	9.44587	68.6526	2.52453e-06	8.1088e-06	5.09104	Non-significant	9.28966	9.34307	9.55049	9.57694	LEU1	4932.YGL009C
YIL123W	0.359007	7.97855	68.4042	2.5725e-06	8.25849e-06	5.0831	Non-significant	7.74957	7.82284	8.08005	8.20832	SIM1	4932.YIL123W
YPR049C	-0.355463	6.29922	68.3591	2.58133e-06	8.28244e-06	5.08184	Non-significant	6.42172	6.51369	6.12326	6.10343	ATG11	4932.YPR049C
YLR293C	0.253128	8.78493	68.3272	2.58759e-06	8.29814e-06	5.08102	Non-significant	8.67055	8.63374	8.88505	8.92536	GSP1	4932.YLR293C
YKL116C	0.404548	5.2903	68.2893	2.59504e-06	8.31762e-06	5.08	Non-significant	5.05814	5.08289	5.48163	5.46668	PRR1	4932.YKL116C
YJL039C	0.299105	7.2746	68.2788	2.59712e-06	8.31987e-06	5.07988	Non-significant	7.08177	7.14921	7.40819	7.42145	NUP192	4932.YJL039C
YLR249W	0.203259	11.5286	68.2273	2.60731e-06	8.34808e-06	5.07841	Non-significant	11.412	11.4345	11.6122	11.6408	YEF3	4932.YLR249W
YER084W	-0.880058	3.81727	68.1377	2.62516e-06	8.39791e-06	5.07583	|log2(FC)| ⩾ 0.5	4.24753	4.14952	3.18505	3.45327	YER084W	4932.YER084W
YOR143C	0.525618	4.96072	68.1352	2.62565e-06	8.39791e-06	5.07583	|log2(FC)| ⩾ 0.5	4.71707	4.62082	5.12712	5.2578	THI80	4932.YOR143C
YNL215W	-0.396422	5.75858	68.1054	2.63162e-06	8.41255e-06	5.07507	Non-significant	5.95889	5.93369	5.60246	5.49652	IES2	4932.YNL215W
YOR057W	0.355883	5.75256	67.949	2.6632e-06	8.50705e-06	5.07022	Non-significant	5.56662	5.55527	5.91506	5.91743	SGT1	4932.YOR057W
YOR372C	0.307853	6.92351	67.9451	2.66399e-06	8.50705e-06	5.07022	Non-significant	6.72916	6.7896	7.05063	7.08389	NDD1	4932.YOR372C
YJR031C	0.353012	6.26028	67.8827	2.67672e-06	8.54319e-06	5.06838	Non-significant	6.03266	6.10757	6.39607	6.44996	GEA1	4932.YJR031C
YIL113W	-1.43664	2.19226	67.7752	2.6988e-06	8.60909e-06	5.06504	|log2(FC)| ⩾ 1	2.69508	2.79731	1.04907	1.58768	SDP1	4932.YIL113W
YIL124W	-0.323864	6.39629	67.751	2.70382e-06	8.62055e-06	5.06446	Non-significant	6.57921	6.52287	6.2233	6.23227	AYR1	4932.YIL124W
YBR090C	-1.51529	1.58251	67.7021	2.71394e-06	8.64828e-06	5.06307	|log2(FC)| ⩾ 1	2.11522	2.19175	0.842922	0.520688	YBR090C	4932.YBR090C
YLR057W	0.313112	6.34152	67.5847	2.73847e-06	8.71839e-06	5.05956	Non-significant	6.16685	6.18193	6.48677	6.48759	MNL2	4932.YLR057W
YCL048W-A	-2.09675	0.676141	67.583	2.73883e-06	8.71839e-06	5.05956	|log2(FC)| ⩾ 1	1.42028	1.30889	-0.439221	-0.729941	YCL048W-A	4932.YCL048W-A
YPL132W	-0.629361	4.6438	67.5696	2.74165e-06	8.72278e-06	5.05935	|log2(FC)| ⩾ 0.5	4.86186	4.99542	4.22789	4.37496	COX11	4932.YPL132W
YER105C	0.279589	7.42811	67.5536	2.74502e-06	8.7289e-06	5.05904	Non-significant	7.25923	7.30107	7.55914	7.56037	NUP157	4932.YER105C
YBR004C	0.441537	5.34275	67.5152	2.75312e-06	8.75006e-06	5.05799	Non-significant	5.0518	5.14963	5.50662	5.57692	GPI18	4932.YBR004C
YKL073W	0.357014	6.79683	67.5023	2.75584e-06	8.75409e-06	5.05779	Non-significant	6.54199	6.66585	6.94491	6.97894	LHS1	4932.YKL073W
YGL238W	0.323137	7.22046	67.4317	2.77082e-06	8.79706e-06	5.05566	Non-significant	7.06979	7.02651	7.41442	7.32663	CSE1	4932.YGL238W
YHR178W	-0.408792	5.44856	67.4219	2.77292e-06	8.7991e-06	5.05556	Non-significant	5.64736	5.6365	5.27816	5.1882	STB5	4932.YHR178W
YDR150W	-0.266292	7.61927	67.3229	2.7941e-06	8.86166e-06	5.05249	Non-significant	7.74989	7.74485	7.48933	7.47301	NUM1	4932.YDR150W
YGL246C	0.360752	5.84048	67.3083	2.79724e-06	8.86698e-06	5.05222	Non-significant	5.67375	5.61804	6.01986	5.99264	RAI1	4932.YGL246C
YKL003C	-0.446642	5.15617	67.281	2.80312e-06	8.88096e-06	5.05154	Non-significant	5.38515	5.34697	4.96901	4.8704	MRP17	4932.YKL003C
YIR036C	-0.610501	4.44367	67.147	2.83222e-06	8.96846e-06	5.04728	|log2(FC)| ⩾ 0.5	4.73566	4.7093	4.07119	4.15687	IRC24	4932.YIR036C
YDR034C	-0.253038	8.58061	67.1364	2.83455e-06	8.97111e-06	5.04715	Non-significant	8.67554	8.72842	8.44875	8.44974	LYS14	4932.YDR034C
YNL081C	-0.375527	5.58655	67.1267	2.83667e-06	8.97313e-06	5.04706	Non-significant	5.76575	5.76462	5.36592	5.41449	SWS2	4932.YNL081C
YLR086W	0.307289	6.54097	67.1004	2.84241e-06	8.98659e-06	5.0464	Non-significant	6.38435	6.3701	6.66708	6.70125	SMC4	4932.YLR086W
YDR026C	0.325028	6.36414	67.0812	2.84663e-06	8.99522e-06	5.04599	Non-significant	6.16489	6.21536	6.53114	6.49869	NSI1	4932.YDR026C
YNL154C	0.257122	8.15298	67.0371	2.85635e-06	9.02122e-06	5.04473	Non-significant	8.0378	7.99772	8.28361	8.2662	YCK2	4932.YNL154C
YDR025W	0.233964	9.52886	66.9581	2.87383e-06	9.07169e-06	5.04231	Non-significant	9.40683	9.40678	9.6184	9.66276	RPS11A	4932.YDR025W
YER131W	0.265534	9.3852	66.8312	2.9022e-06	9.15646e-06	5.03827	Non-significant	9.28786	9.20272	9.51833	9.50445	RPS26B	4932.YER131W
YPL005W	-0.541682	4.88148	66.5717	2.9612e-06	9.33773e-06	5.02976	|log2(FC)| ⩾ 0.5	5.05392	5.20584	4.62687	4.55589	AEP3	4932.YPL005W
YBR172C	0.2726	8.10289	66.5485	2.96652e-06	9.34966e-06	5.0292	Non-significant	7.97606	7.94232	8.20205	8.26099	SMY2	4932.YBR172C
YIL098C	-0.837224	4.08955	66.5255	2.97183e-06	9.36151e-06	5.02865	|log2(FC)| ⩾ 0.5	4.58569	4.31375	3.62704	3.61977	FMC1	4932.YIL098C
YDR311W	0.323986	6.15897	66.4658	2.98567e-06	9.40018e-06	5.02686	Non-significant	5.999	5.9722	6.30684	6.31162	TFB1	4932.YDR311W
YBL106C	0.326181	7.11057	66.4358	2.99265e-06	9.41727e-06	5.02607	Non-significant	6.88414	6.98723	7.2505	7.27463	SRO77	4932.YBL106C
YER122C	0.250279	8.33498	66.3977	3.00153e-06	9.44031e-06	5.02501	Non-significant	8.22442	8.18269	8.44799	8.45981	GLO3	4932.YER122C
YBL059C-A	-0.58216	4.56779	66.3844	3.00466e-06	9.44523e-06	5.02479	|log2(FC)| ⩾ 0.5	4.88345	4.78505	4.2697	4.24036	CMC2	4932.YBL059C-A
YLR084C	0.338949	6.14453	66.3718	3.00761e-06	9.44959e-06	5.02459	Non-significant	5.98353	5.9417	6.27725	6.32499	RAX2	4932.YLR084C
YJR040W	0.342696	6.02583	66.1544	3.05904e-06	9.60618e-06	5.01745	Non-significant	5.85709	5.8265	6.20725	6.16046	GEF1	4932.YJR040W
YGL006W	-0.27263	8.07133	66.0613	3.08138e-06	9.67131e-06	5.01451	Non-significant	8.17153	8.23206	7.94543	7.91352	PMC1	4932.YGL006W
YEL047C	0.273648	7.71761	65.9625	3.10529e-06	9.74129e-06	5.01138	Non-significant	7.5924	7.55384	7.82906	7.86431	FRD1	4932.YEL047C
YEL029C	0.484671	5.01293	65.9461	3.1093e-06	9.74881e-06	5.01105	Non-significant	4.81769	4.67126	5.23835	5.22074	BUD16	4932.YEL029C
YNL062C	0.318259	6.7218	65.8396	3.13534e-06	9.82535e-06	5.00765	Non-significant	6.57553	6.52821	6.90124	6.83805	GCD10	4932.YNL062C
YBL088C	0.343561	6.61315	65.8042	3.14406e-06	9.83819e-06	5.00708	Non-significant	6.39692	6.46051	6.72959	6.81396	TEL1	4932.YBL088C
YDL238C	-0.786791	3.64459	65.8041	3.1441e-06	9.83819e-06	5.00708	|log2(FC)| ⩾ 0.5	4.0152	3.96866	3.24218	3.1793	GUD1	4932.YDL238C
YOL053W	-0.420543	5.40852	65.8032	3.14432e-06	9.83819e-06	5.00708	Non-significant	5.56662	5.64634	5.15155	5.22253	AIM39	4932.YOL053W
YGL076C	0.27861	9.89195	65.7813	3.14972e-06	9.85002e-06	5.00656	Non-significant	9.72496	9.76597	9.97376	10.073	RPL7A	4932.YGL076C
YCL024W	0.598358	4.57949	65.7231	3.16415e-06	9.89e-06	5.0048	|log2(FC)| ⩾ 0.5	4.28045	4.20763	4.89746	4.78109	KCC4	4932.YCL024W
YGR023W	-0.532482	4.93164	65.7069	3.16818e-06	9.8975e-06	5.00447	|log2(FC)| ⩾ 0.5	5.09356	5.2581	4.67175	4.62235	MTL1	4932.YGR023W
YEL026W	0.31324	7.5458	65.6573	3.18056e-06	9.93105e-06	5.003	Non-significant	7.38185	7.3769	7.74138	7.64173	SNU13	4932.YEL026W
YFL011W	-1.15147	2.32761	65.551	3.20726e-06	1.00092e-05	4.9996	|log2(FC)| ⩾ 1	2.77938	2.81736	1.7659	1.56533	HXT10	4932.YFL011W
YJR143C	0.345815	7.50297	65.5142	3.21656e-06	1.00322e-05	4.9986	Non-significant	7.38396	7.24944	7.64836	7.67929	PMT4	4932.YJR143C
YML118W	-0.74938	4.3756	65.5074	3.2183e-06	1.00322e-05	4.9986	|log2(FC)| ⩾ 0.5	4.60025	4.81028	3.88195	4.04016	NGL3	4932.YML118W
YBR065C	0.597928	4.41037	65.5022	3.2196e-06	1.00322e-05	4.9986	|log2(FC)| ⩾ 0.5	4.06223	4.08897	4.66393	4.6781	ECM2	4932.YBR065C
YLR006C	-0.299426	6.53043	65.469	3.22806e-06	1.00534e-05	4.99769	Non-significant	6.66274	6.68575	6.37548	6.37484	SSK1	4932.YLR006C
YJL206C	-0.487936	5.08554	65.4394	3.23558e-06	1.0067e-05	4.9971	Non-significant	5.24022	5.38273	4.84771	4.80514	YJL206C	4932.YJL206C
YNL301C	0.295774	7.52467	65.4387	3.23577e-06	1.0067e-05	4.9971	Non-significant	7.39694	7.3384	7.63542	7.69127	RPL18B	4932.YNL301C
YDR253C	0.526634	5.03525	65.3693	3.25354e-06	1.01171e-05	4.99494	|log2(FC)| ⩾ 0.5	4.7592	4.72795	5.35301	5.17903	MET32	4932.YDR253C
YHL020C	0.35009	6.21518	65.2734	3.27827e-06	1.01888e-05	4.99188	Non-significant	6.00885	6.04519	6.33502	6.41758	OPI1	4932.YHL020C
YGL141W	-0.391389	5.67934	65.1171	3.31905e-06	1.03102e-05	4.98673	Non-significant	5.82025	5.90821	5.45016	5.49799	HUL5	4932.YGL141W
YCL051W	-0.350959	5.78841	65.0827	3.3281e-06	1.0333e-05	4.98577	Non-significant	5.94641	5.96547	5.586	5.62499	LRE1	4932.YCL051W
YDL074C	0.284233	7.08779	64.9752	3.35658e-06	1.04159e-05	4.9823	Non-significant	6.94187	6.93257	7.24178	7.20042	BRE1	4932.YDL074C
YNL321W	-0.306269	6.78007	64.9689	3.35825e-06	1.04159e-05	4.9823	Non-significant	6.92057	6.93315	6.58596	6.65503	VNX1	4932.YNL321W
YNL099C	0.335231	6.13678	64.9274	3.36932e-06	1.04449e-05	4.9811	Non-significant	5.94412	5.96996	6.31934	6.26384	OCA1	4932.YNL099C
YAL051W	-0.320702	6.1863	64.9029	3.3759e-06	1.04572e-05	4.98058	Non-significant	6.35289	6.32706	6.03307	6.00619	OAF1	4932.YAL051W
YBL038W	-0.390744	5.97122	64.8997	3.37675e-06	1.04572e-05	4.98058	Non-significant	6.18048	6.13178	5.82561	5.70384	MRPL16	4932.YBL038W
YPL137C	0.283823	7.61396	64.859	3.38769e-06	1.04857e-05	4.9794	Non-significant	7.43724	7.4901	7.72519	7.76973	GIP3	4932.YPL137C
YDR520C	0.509771	4.70851	64.8424	3.39216e-06	1.04942e-05	4.97905	|log2(FC)| ⩾ 0.5	4.40841	4.44516	4.91952	4.9502	URC2	4932.YDR520C
YPR048W	0.356518	5.73572	64.7893	3.4065e-06	1.05291e-05	4.97761	Non-significant	5.55321	5.53423	5.8795	5.91963	TAH18	4932.YPR048W
YMR143W	0.256291	9.13513	64.7877	3.40693e-06	1.05291e-05	4.97761	Non-significant	8.96837	9.03257	9.2771	9.23677	RPS16A	4932.YMR143W
YPL106C	0.226391	9.16828	64.6507	3.4443e-06	1.06391e-05	4.97309	Non-significant	9.05997	9.04045	9.28126	9.27192	SSE1	4932.YPL106C
YDR322W	-0.311945	6.33184	64.3746	3.52103e-06	1.08706e-05	4.96375	Non-significant	6.49133	6.47162	6.15149	6.18815	MRPL35	4932.YDR322W
YER087C-B	0.310408	6.78282	64.3089	3.53959e-06	1.09179e-05	4.96186	Non-significant	6.61191	6.62307	6.96414	6.89012	SBH1	4932.YER087C-B
YPL045W	0.338217	6.14522	64.3076	3.53996e-06	1.09179e-05	4.96186	Non-significant	5.9269	5.99987	6.31102	6.29219	VPS16	4932.YPL045W
YBR111C	-0.340104	6.32815	64.2544	3.55505e-06	1.09588e-05	4.96024	Non-significant	6.48114	6.4998	6.19645	6.10343	YSA1	4932.YBR111C
YKR026C	0.459905	6.35543	64.2117	3.56725e-06	1.09908e-05	4.95897	Non-significant	6.21116	5.98886	6.57279	6.55437	GCN3	4932.YKR026C
YPL053C	0.287039	6.71963	64.1761	3.57744e-06	1.10112e-05	4.95816	Non-significant	6.55923	6.57532	6.85564	6.85255	KTR6	4932.YPL053C
YNL295W	-0.363447	5.78849	64.1732	3.57826e-06	1.10112e-05	4.95816	Non-significant	5.95549	5.96772	5.55955	5.6371	MRX6	4932.YNL295W
YMR153W	0.33028	6.20239	64.1695	3.57934e-06	1.10112e-05	4.95816	Non-significant	6.05715	5.99327	6.34483	6.36598	NUP53	4932.YMR153W
YHR098C	0.252937	8.03792	64.0047	3.62699e-06	1.11522e-05	4.95264	Non-significant	7.88654	7.92337	8.15192	8.16392	SFB3	4932.YHR098C
YGL189C	0.229231	9.87344	63.9726	3.63636e-06	1.11753e-05	4.95174	Non-significant	9.77748	9.73016	9.9698	9.99651	RPS26A	4932.YGL189C
YIR007W	-0.302001	6.46921	63.9348	3.64742e-06	1.12036e-05	4.95064	Non-significant	6.59747	6.63088	6.30684	6.31832	EGH1	4932.YIR007W
YLR442C	0.349235	6.02216	63.8182	3.68182e-06	1.13035e-05	4.94679	Non-significant	5.81026	5.8583	6.15149	6.21443	SIR3	4932.YLR442C
YGR068C	0.38576	5.33581	63.8096	3.68436e-06	1.13056e-05	4.94671	Non-significant	5.14014	5.11361	5.50953	5.51413	ART5	4932.YGR068C
YAL026C	0.32341	6.4576	63.7432	3.70415e-06	1.13605e-05	4.9446	Non-significant	6.25691	6.31213	6.63544	6.57968	DRS2	4932.YAL026C
YNR038W	0.309176	6.51603	63.6664	3.72716e-06	1.14253e-05	4.94213	Non-significant	6.32072	6.38109	6.65595	6.66427	DBP6	4932.YNR038W
YHR047C	0.292862	6.73613	63.6321	3.73751e-06	1.14512e-05	4.94115	Non-significant	6.59892	6.56201	6.88564	6.8606	AAP1	4932.YHR047C
YMR194W	0.346666	6.86166	63.4719	3.7862e-06	1.15945e-05	4.93575	Non-significant	6.67242	6.6796	7.08227	6.95979	RPL36A	4932.YMR194W
YML004C	-0.31368	7.15438	63.4633	3.78886e-06	1.15968e-05	4.93566	Non-significant	7.32601	7.28226	6.94545	7.03491	GLO1	4932.YML004C
YJL062W	0.347026	5.90708	63.4402	3.79594e-06	1.16126e-05	4.93507	Non-significant	5.69154	5.74905	6.05116	6.08293	LAS21	4932.YJL062W
YER175C	-0.450979	5.38301	63.3919	3.81081e-06	1.16522e-05	4.93359	Non-significant	5.54721	5.64072	5.20461	5.08199	TMT1	4932.YER175C
YPL179W	-0.250057	8.87202	63.3825	3.81371e-06	1.16551e-05	4.93348	Non-significant	8.96106	9.02262	8.73003	8.75421	PPQ1	4932.YPL179W
YER151C	0.283843	7.36111	63.3433	3.82585e-06	1.16833e-05	4.93243	Non-significant	7.21071	7.21113	7.46329	7.52533	UBP3	4932.YER151C
YMR285C	0.325425	6.42366	63.3403	3.8268e-06	1.16833e-05	4.93243	Non-significant	6.23094	6.2682	6.60922	6.53939	NGL2	4932.YMR285C
YFL041W-A	-1.45371	1.84279	63.2814	3.84512e-06	1.17333e-05	4.93058	|log2(FC)| ⩾ 1	2.52236	2.26656	0.805507	1.15065	YFL041W-A	4932.YFL041W-A
YMR292W	-0.3999	5.22348	63.2116	3.86695e-06	1.17923e-05	4.9284	Non-significant	5.43148	5.39445	5.02908	4.99896	GOT1	4932.YMR292W
YOL045W	0.368691	6.14842	63.2072	3.86835e-06	1.17923e-05	4.9284	Non-significant	6.00994	5.88703	6.32844	6.30742	PSK2	4932.YOL045W
YPR199C	-0.33178	6.14128	63.1555	3.88464e-06	1.1836e-05	4.92679	Non-significant	6.2688	6.33055	5.95726	5.98002	ARR1	4932.YPR199C
YMR218C	0.332604	5.92269	62.9756	3.94192e-06	1.20045e-05	4.92066	Non-significant	5.74493	5.74382	6.06112	6.09175	TRS130	4932.YMR218C
YLR384C	0.252195	7.8445	62.8971	3.9672e-06	1.20754e-05	4.9181	Non-significant	7.70547	7.71845	7.9718	7.95629	IKI3	4932.YLR384C
YDR227W	0.310304	6.41841	62.6409	4.05113e-06	1.23247e-05	4.90923	Non-significant	6.23375	6.27184	6.58389	6.54154	SIR4	4932.YDR227W
YHL036W	0.545171	5.0762	62.577	4.07237e-06	1.2383e-05	4.90717	|log2(FC)| ⩾ 0.5	4.8882	4.64906	5.33014	5.30409	MUP3	4932.YHL036W
YMR040W	-0.974426	2.73679	62.5641	4.0767e-06	1.239e-05	4.90693	|log2(FC)| ⩾ 0.5	3.14775	3.15326	2.14113	2.23734	YET2	4932.YMR040W
YJL025W	0.344827	5.71548	62.5104	4.09466e-06	1.24383e-05	4.90524	Non-significant	5.53817	5.52207	5.87612	5.87262	RRN7	4932.YJL025W
YNR065C	0.405097	5.49114	62.4538	4.11373e-06	1.249e-05	4.90344	Non-significant	5.32506	5.21531	5.69232	5.65837	YNR065C	4932.YNR065C
YDL126C	-0.228134	9.3267	62.4154	4.12672e-06	1.25231e-05	4.90229	Non-significant	9.42463	9.44855	9.19041	9.22646	CDC48	4932.YDL126C
YKL068W-A	0.754801	4.26339	62.3872	4.13627e-06	1.25407e-05	4.90168	|log2(FC)| ⩾ 0.5	3.68449	3.96417	4.54978	4.61421	YKL068W-A	4932.YKL068W-A
YDR391C	-0.642763	4.53952	62.386	4.13668e-06	1.25407e-05	4.90168	|log2(FC)| ⩾ 0.5	4.73302	4.92326	4.2208	4.1606	YDR391C	4932.YDR391C
YPL270W	-0.311913	6.61186	62.3622	4.14476e-06	1.25589e-05	4.90105	Non-significant	6.74169	6.78069	6.41561	6.48313	MDL2	4932.YPL270W
YBR028C	0.364237	6.29818	62.3346	4.15418e-06	1.25812e-05	4.90028	Non-significant	6.13521	6.06838	6.41328	6.51701	YPK3	4932.YBR028C
YNL329C	-0.295645	6.50086	62.2926	4.16855e-06	1.26184e-05	4.899	Non-significant	6.62976	6.65614	6.35701	6.33823	PEX6	4932.YNL329C
YIR037W	-0.371881	6.7501	62.1888	4.20431e-06	1.27202e-05	4.8955	Non-significant	6.91242	6.94002	6.62943	6.47566	HYR1	4932.YIR037W
YFL034C-B	0.402771	5.75388	62.1385	4.22177e-06	1.27667e-05	4.89392	Non-significant	5.46528	5.60225	5.95406	5.92073	MOB2	4932.YFL034C-B
[truncated: 4,046 more rows]

## Sheet: S3-Pathway impact
Names	IDs	set.size	expected hits	stat.mean	p.up	p.dn	p.val	q.val	Up/Dn	fold enrichment	geneID
Purine metabolism	sce00230	31	14	4.55311	1.77675e-09	1	3.55351e-09	1.06605e-07	Up	2.21	YER070W, YMR300C, YGL234W, YDR408C, YGL234W, YMR120C, YLR359W, YAR015W, YOR128C, YMR120C, YGL248W, YER070W, YDR226W, YLR359W, YNL220W, YHR216W, YML056C, YDR399W, YDR399W, YDR399W, YDL238C, YIR032C, YIR027C, YGL248W, YJR010W, YKL001C, YGR061C, YDR226W, YOR347C, YOR347C, YOR347C, YOR347C, YMR105C
Biosynthesis of amino acids	sce01230	39	30	4.2345	7.86673e-09	1	1.57335e-08	2.36002e-07	Up	1.3	YAL012W, YAL038W, YBL068W, YBR115C, YBR117C, YBR166C, YBR218C, YBR248C, YBR249C, YBR263W, YCL009C, YCL018W, YCL030C, YCL064C, YCR005C, YCR012W, YCR053W, YDL021W, YDL066W, YDL131W, YDL171C, YDL182W, YDR007W, YDR035W, YDR050C, YDR111C, YDR127W, YDR158W, YDR234W, YDR300C, YDR354W, YDR502C, YEL046C, YER023W, YER052C, YER055C, YER069W, YER081W, YER086W, YER090W, YER091C, YER099C, YFR025C, YFR055W, YGL…
Cell cycle - yeast	sce04111	18	32	4.5393	3.59346e-08	1	7.18692e-08	7.18692e-07	Up	0.56	YLL004W, YLL004W, YJL194W, YNL289W, YGR109C, YMR199W, YGR040W, YDR451C, YML027W, YDR110W, YJL076W, YAL024C, YCL024W, YDR507C, YPR119W, YDR325W, YBL097W, YDL003W, YBR135W, YPL153C
Ribosome biogenesis in eukaryotes	sce03008	23	22	3.97726	1.65958e-07	1	3.31916e-07	2.48937e-06	Up	1.05	YOR185C, snR17a, Q0158, YMR239C, YNL132W, YBR167C, YNL221C, YLL034C, YPL169C, YHR196W, YDR324C, YGR128C, YDR398W, YJL069C, YLR222C, YDR449C, YCR057C, YLR129W, YGR090W, YLR397C, YNL207W, YLR186W, YLR022C
Peroxisome	sce04146	25	10	-3.46917	0.999998	2.10778e-06	4.21555e-06	2.52933e-05	Down	2.5	YGL153W, YJL210W, YKL197C, YDR244W, YOL147C, YDR244W, YIL160C, YGL205W, YDR256C, YGR088W, YFL030W, YMR208W, YAR035W, YER024W, YML042W, YLR284C, YOR180C, YNL202W, YKL188C, YPL147W, YER015W, YIL009W, YOR317W, YLR174W, YNL009W, YHR008C, YJR104C, YLR251W
Pyrimidine metabolism	sce00240	14	7	3.67636	4.39138e-06	0.999996	8.78277e-06	4.39138e-05	Up	2	YER070W, YMR271C, YKL024C, YBL039C, YKL024C, YER070W, YKL024C, YMR226C
Glycine, serine and threonine metabolism	sce00260	20	7	2.92423	4.80163e-05	0.999952	9.60326e-05	0.000411568	Up	2.86	YGR205W, YFL030W, YFL030W, YER081W, YIL074C, YAL012W, YER052C, YOR184W, YGR208W, YLR058C, YCL064C, YEL046C, YCL064C, YHR025W, YMR189W, YGL196W, YDR019C, YCL064C, YEL046C, YFL030W, YFL030W, YDL021W, YOL056W, YAL044C, YMR226C
Oxidative phosphorylation	sce00190	30	18	-2.06831	0.997709	0.00229121	0.00458243	0.0171841	Down	1.67	YIL111W, YNL052W, YLL009C, YER141W, YPL132W, YLR395C, YMR256C, YBL045C, YDR529C, YEL024W, YFR033C, YGR183C, YHR001W-A, YJL166W, YOR065W, YPR191W, Q0045, YGL187C, YGL191W, YHR051W, YIL111W, YLR038C, YLR395C, YMR256C, YNL052W, Q0130, YOR020W-A, YPR020W, YGL008C, YPL036W, YDR178W, YLR164W, YKL148C, YLL041C, YHR001W-A, YGR183C, YJL166W, YDR529C, YFR033C, YPR191W, YBL045C, YOR065W, YEL024W, YLR038C, Y…
Citrate cycle (TCA cycle)	sce00020	13	8	-2.06792	0.997233	0.0027668	0.00553359	0.0184453	Down	1.62	YGR244C, YOR142W, YGR244C, YOR142W, YLR174W, YNL009W, YLR174W, YNL009W, YNR001C, YDL078C, YKL085W, YOL126C, YKR097W, YDR178W, YKL148C, YLL041C, YLR164W
Metabolic pathways	sce01100	242	188	1.80872	0.00535193	0.994648	0.0107039	0.0321116	Up	1.29	Q0045, Q0080, Q0085, Q0105, Q0110, Q0115, Q0120, Q0130, Q0250, Q0275, YAL012W, YAL023C, YAL038W, YAL044C, YAL054C, YAL062W, YAR015W, YAR071W, YBL011W, YBL015W, YBL033C, YBL039C, YBL045C, YBL064C, YBL068W, YBL080C, YBL082C, YBL098W, YBL099W, YBR001C, YBR004C, YBR006W, YBR015C, YBR018C, YBR019C, YBR020W, YBR023C, YBR026C, YBR029C, YBR035C, YBR038W, YBR039W, YBR052C, YBR070C, YBR084W, YBR092C, YBR09…
Methane metabolism	sce00680	16	6	1.80791	0.00677961	0.99322	0.0135592	0.0369797	Up	2.67	YDL168W, YLR058C, YHR174W, YDL021W, YOL056W, YER081W, YIL074C, YOR184W, YGR208W, YFL030W, YLR377C, YGR240C, YMR205C, YLR058C, YAL054C, YLR153C

## Sheet: S4-Cluster membership
gene	log2(FC)	cluster	n_genes_cluster
PAI3	-1.25956	1	197
TRX3	-0.86248	1	197
PKH2	-0.602054	1	197
PNC1	-0.894474	1	197
TSA1	-0.773242	1	197
UGA4	-1.06683	1	197
UIP4	-1.48056	1	197
RAS2	-0.506275	1	197
UGX2	-2.88389	1	197
PEP4	-0.588069	1	197
PKH1	-0.606843	1	197
TPK1	-2.00364	1	197
TPO4	-1.20487	1	197
TPS1	-1.02517	1	197
GOR1	-1.23945	1	197
PSK1	-0.799981	1	197
PYK2	-0.839701	1	197
PUT4	-3.53482	1	197
PUT2	-1.19808	1	197
PUT1	-3.93424	1	197
TPS2	-1.44911	1	197
TPK2	-1.05165	1	197
PIL1	-0.935126	1	197
PRX1	-0.532905	1	197
PIG2	-1.48888	1	197
TFS1	-1.29772	1	197
SFA1	-0.615509	1	197
SEG1	-1.66645	1	197
YBR056W	-0.910549	1	197
XYL2	-1.29836	1	197
YBR053C	-0.873983	1	197
MSC1	-1.78327	1	197
MSC3	-0.827283	1	197
YBL029C-A	-1.18563	1	197
TSL1	-2.54312	1	197
YAK1	-0.966396	1	197
TMA17	-2.10408	1	197
RNY1	-1.72479	1	197
PDE1	-0.740765	1	197
PIC2	-1.86716	1	197
PFK1	0.520124	1	197
PFK2	0.508474	1	197
PGI1	0.516533	1	197
PGM2	-1.39516	1	197
UGA1	-0.500736	1	197
PHM7	-2.15219	1	197
TPS3	-0.73057	1	197
MRP8	-1.15223	1	197
SIP18	-1.5458	1	197
GTO3	-1.54421	1	197
GRX8	0.663957	1	197
YJL144W	-1.69571	1	197
YHR138C	-2.24655	1	197
HXK2	0.872303	1	197
GPB2	-0.815454	1	197
STF2	-1.12269	1	197
HXT5	-1.34328	1	197
HSP78	-0.508129	1	197
HSP42	-1.72631	1	197
MCP1	-1.29885	1	197
GPC1	-1.75139	1	197
YHB1	-1.65997	1	197
GPM2	0.513989	1	197
GPM3	0.505417	1	197
GPX1	-1.20713	1	197
GPX2	-1.94795	1	197
GRE1	-0.866622	1	197
GRE3	-0.50323	1	197
YEF1	-0.929614	1	197
LSP1	-1.89407	1	197
MCR1	-1.79435	1	197
YIM1	-0.55552	1	197
SSE2	-1.14869	1	197
HBT1	-0.934253	1	197
GSY2	-0.762745	1	197
HSP32	-3.91946	1	197
YGR130C	-0.82004	1	197
SYM1	-1.51329	1	197
SPI1	-1.23546	1	197
KNS1	-0.738667	1	197
KIN82	-1.13918	1	197
GTT1	-1.01197	1	197
GTT2	-0.844386	1	197
HSP31	-0.567675	1	197
HSP12	-0.728442	1	197
SPG4	-4.45968	1	197
YGK3	-1.14891	1	197
HUG1	-0.575587	1	197
YHR033W	-0.933832	1	197
HOR7	-1.21002	1	197
SPS100	-3.2249	1	197
STF1	-0.867838	1	197
IGD1	-1.29186	1	197
SOD2	-1.9639	1	197
SOL4	-2.48631	1	197
TSA2	-2.86891	1	197
TDH2	0.883724	1	197
YBR139W	-1.09289	1	197
SDS24	-0.896382	1	197
ALD2	-0.763475	1	197
FAT3	-3.59455	1	197
AQY1	-4.70111	1	197
YNL115C	-1.64458	1	197
DUR3	-1.11035	1	197
AMS1	-0.646063	1	197
DCS2	-1.9215	1	197
DCS1	-0.752462	1	197
CRF1	-0.587939	1	197
BDH2	-1.81992	1	197
CSH1	0.600317	1	197
CTT1	-4.97354	1	197
FBP26	-0.879371	1	197
ALD3	-1.20274	1	197
ALD4	-0.713261	1	197
ALD5	0.52648	1	197
YLR252W	-1.40214	1	197
DAL82	-0.518444	1	197
ALD6	-1.10133	1	197
ALP1	-2.31546	1	197
YNL194C	-3.33039	1	197
DOT5	-0.824418	1	197
BDH1	-0.783331	1	197
YVC1	-0.713168	1	197
AVO2	-1.29855	1	197
GLN1	0.730953	1	197
ECM4	-0.988261	1	197
YMR090W	-0.955045	1	197
ATO2	-3.54707	1	197
GLO4	-0.805723	1	197
GAT2	-0.761714	1	197
GLK1	-0.742596	1	197
YMR155W	-0.89194	1	197
YMR196W	-0.930494	1	197
ATH1	-1.12593	1	197
GLC3	-1.21793	1	197
GAT1	-0.613102	1	197
GIP2	-2.61986	1	197
GAD1	-1.52816	1	197
AGP2	-1.96661	1	197
YJL163C	-2.28241	1	197
YJR096W	-0.849526	1	197
GDH1	0.507916	1	197
GDB1	-1.59939	1	197
GCY1	-0.621901	1	197
DAL80	-3.01121	1	197
DAL1	-1.41628	1	197
DAL3	-0.77559	1	197
ARA1	-0.986417	1	197
ECM38	-1.80979	1	197
SRX1	-2.28734	1	197
GND2	-1.6246	1	197
YDL124W	-0.65123	1	197
NQM1	-0.886009	1	197
NRK1	0.566311	1	197
NTH1	-0.839976	1	197
NTH2	-0.717379	1	197
XBP1	-1.85124	1	197
OM45	-1.85094	1	197
OPI10	-0.684397	1	197
OXR1	-0.686454	1	197
OYE3	-0.867945	1	197
USV1	-2.95081	1	197
RTN2	-1.03933	1	197
TMA10	-1.32912	1	197
RTC3	-2.72555	1	197
PDC6	-0.688019	1	197
NNR2	-0.734162	1	197
NNR1	-0.668711	1	197
XKS1	-1.06512	1	197
DDR2	-3.69101	1	197
GRX2	-2.45629	1	197
ADH6	-1.14356	1	197
YLR149C	-2.43735	1	197
YNL195C	-3.26952	1	197
YKL091C	-0.851336	1	197
ENO2	0.832259	1	197
YPL247C	-0.764881	1	197
BTN2	-0.818874	1	197
YLR446W	-1.26783	1	197
YLR345W	-1.54865	1	197
EGO4	-0.754186	1	197
YOR289W	-0.506553	1	197
EIS1	-1.51072	1	197
FMP48	-3.59887	1	197
FMP46	-1.35874	1	197
FMP45	-1.07708	1	197
FMP33	-0.518484	1	197
ARA2	-0.721081	1	197
FMP16	-3.69851	1	197
CAR2	-0.65635	1	197
YSC84	-0.860065	1	197
ARI1	0.606821	1	197
DLD3	0.726051	1	197
AHP1	-1.73875	1	197
AIM17	-1.52581	1	197
SLM1	-0.683158	1	197
TRX2	-1.09586	1	197
TIM9	-0.78352	2	103
SDH2	-0.836952	2	103
QCR8	-1.26776	2	103
SDH1	-1.04904	2	103
SDD1	-0.59616	2	103
TIM13	-0.51079	2	103
SDH4	-0.69039	2	103
QCR7	-0.830082	2	103
AIM20	0.636664	2	103
FMC1	-0.837224	2	103
RCF1	-1.22316	2	103
AEP2	-0.605234	2	103
ATP11	-0.762698	2	103
ATP20	-0.599661	2	103
YPR010C-A	-0.68312	2	103
QCR10	-1.37355	2	103
SHY1	-0.587097	2	103
TIM10	-0.995222	2	103
SHH4	-1.24023	2	103
ATP25	-0.524788	2	103
RIP1	-1.14274	2	103
TCM62	-0.743197	2	103
SCO1	-0.913695	2	103
SOM1	-0.570534	2	103
RCF2	-1.01553	2	103
QCR2	-0.981071	2	103
QCR6	-1.31791	2	103
INH1	-1.13603	2	103
QCR9	-0.64432	2	103
ISD11	-0.554318	2	103
QRI5	-0.597913	2	103
ACO2	0.719815	2	103
YGR021W	-0.898731	2	103
CYB2	-1.37616	2	103
MIA40	-1.03839	2	103
MIX17	-1.18702	2	103
CYC3	-1.39672	2	103
CYC7	-2.66906	2	103
UPS1	-0.734261	2	103
CYT1	-1.14379	2	103
UPS2	-0.61079	2	103
OLI1	-1.43751	2	103
MIX14	-1.50641	2	103
ODC1	-0.582323	2	103
NDI1	-1.89114	2	103
NDE2	-3.04916	2	103
NDE1	-1.00779	2	103
MZM1	-0.743997	2	103
MSS51	-0.6646	2	103
MRX10	-0.584552	2	103
DLD1	-0.864668	2	103
CYT2	-0.81792	2	103
COX5A	-1.07009	2	103
SDH5	-0.954597	2	103
SDH6	0.548742	2	103
AIM36	-0.585988	2	103
AIM41	-1.47002	2	103
YKL133C	-1.9084	2	103
SCO2	-1.09815	2	103
SDH7	-1.43496	2	103
YGL188C	-1.03067	2	103
MDM35	-0.842704	2	103
LSC1	-0.822901	2	103
COX11	-0.629361	2	103
PET117	-1.69454	2	103
COX12	-1.0693	2	103
COX13	-1.07665	2	103
COX14	-0.975864	2	103
COA4	-1.9575	2	103
COX7	-1.25498	2	103
COA1	-0.586939	2	103
YIL154C	-0.543802	2	103
CRD1	-0.570925	2	103
CBP4	-2.01681	2	103
CIT1	-0.617222	2	103
CMC1	-0.547516	2	103
PET9	-0.55391	2	103
CMC2	-0.58216	2	103
PET191	-0.739376	2	103
COX8	-1.03175	2	103
COX10	-0.824995	2	103
COX1	-1.61688	2	103
UGA2	-0.890238	2	103
COX15	-1.43233	2	103
COR1	-1.12305	2	103
LSC2	-0.760618	2	103
MAE1	0.900338	2	103
ERV2	-0.658442	2	103
MDH1	-0.602248	2	103
MDH2	-2.82669	2	103
CYC1	-1.18408	2	103
AAC1	-1.45794	2	103
PET100	-1.26214	2	103
YIL077C	-1.10487	2	103
COX6	-0.90314	2	103
COQ2	-0.924571	2	103
COX5B	-0.950355	2	103
COX4	-0.933726	2	103
COX26	-0.841847	2	103
COX23	-1.17271	2	103
COX20	-0.83836	2	103
COA2	-1.32596	2	103
COX17	-0.797227	2	103
EMG1	0.604486	3	90
BUD27	0.737663	3	90
POP7	-0.559956	3	90
DHR2	0.819219	3	90
POP1	0.817085	3	90
HLR1	0.535178	3	90
EMW1	0.503347	3	90
POP4	-1.84794	3	90
DIP2	0.526765	3	90
TRM44	0.680962	3	90
NEW1	0.627916	3	90
HGH1	0.513474	3	90
DET1	-0.536095	3	90
HEF3	-0.768996	3	90
GRC3	0.645816	3	90
TRF5	0.621176	3	90
PWP1	0.558429	3	90
PXR1	-0.51539	3	90
NAF1	0.676695	3	90
TSR2	0.510745	3	90
PWP2	0.681557	3	90
RPS9A	0.539992	3	90
PRP43	0.573959	3	90
SSF1	0.709615	3	90
TMA23	0.506344	3	90
RNT1	0.562793	3	90
RRP46	0.511349	3	90
SDO1	0.555779	3	90
RRP36	0.527024	3	90
AIR1	0.840124	3	90
RPA12	0.80189	3	90
RPA135	0.50152	3	90
RPA49	0.749464	3	90
SAP185	0.589377	3	90
RRN11	0.558271	3	90
RPB8	0.589708	3	90
RPC11	0.524147	3	90
RIO2	0.518084	3	90
RPC17	0.548462	3	90
YPR204W	0.55875	3	90
AFG1	-0.688816	3	90
SGD1	0.524631	3	90
AFG2	0.590063	3	90
SQT1	0.512689	3	90
ATC1	0.558733	3	90
RSA4	0.636994	3	90
SRO9	0.546121	3	90
SYO1	0.682748	3	90
RRP9	0.641659	3	90
AFB1	-0.943686	3	90
RPO31	0.506131	3	90
SPB1	0.513362	3	90
SXM1	0.619379	3	90
RPC19	0.620183	3	90
URB2	0.632513	3	90
KRE33	0.659287	3	90
IPI1	0.559646	3	90
RTT10	0.701776	3	90
DUS1	0.549188	3	90
REX4	0.826916	3	90
MRT4	0.683336	3	90
NRP1	0.665677	3	90
FOL1	0.71784	3	90
UTP22	0.573013	3	90
SRP40	0.632284	3	90
UTP18	0.683473	3	90
UTP13	0.542947	3	90
URB1	0.501245	3	90
URA7	0.563295	3	90
UTP4	0.625009	3	90
MME1	-0.808402	3	90
UTP5	0.644142	3	90
ESF2	0.580011	3	90
UTP6	0.551141	3	90
ENP1	0.518552	3	90
MRH4	-0.705936	3	90
IPI3	0.76823	3	90
DBP8	0.606213	3	90
DBP7	0.682235	3	90
UTP9	0.544648	3	90
RIX7	0.65967	3	90
CGR1	0.542289	3	90
CMG1	-0.659753	3	90
KEL3	0.513833	3	90
YGR283C	0.539913	3	90
FAL1	0.693079	3	90
UTP8	0.708815	3	90
DBP1	-1.09101	3	90
IWR1	-0.624266	3	90
UTP25	0.677898	3	90
CAT2	-1.96293	4	66
SKM1	-0.793725	4	66
ADY2	-3.80201	4	66
SIP4	-1.1767	4	66
VID28	-1.20824	4	66
DCI1	-0.861543	4	66
ALT2	-0.5641	4	66
MDM20	0.644744	4	66
ICL1	-0.743595	4	66
ANT1	-0.811778	4	66
ICL2	-0.738814	4	66
SPS19	-1.19325	4	66
PCK1	-3.43961	4	66
IDP2	-3.57191	4	66
IDP3	-1.54221	4	66
YAT1	-1.22803	4	66
FAA2	-0.604306	4	66
ECI1	-1.16081	4	66
FAS1	-0.572307	4	66
YAT2	-1.12483	4	66
NCP1	-0.637475	4	66
FBP1	-1.37762	4	66
RMD5	-0.8921	4	66
IRC2	-0.896448	4	66
VID30	-0.908626	4	66
SFC1	-1.27691	4	66
FOX2	-2.07462	4	66
CAT8	-2.09647	4	66
ROD1	-1.42838	4	66
ALT1	0.773654	4	66
CTA1	-2.84638	4	66
SIP2	-1.16727	4	66
ADR1	-2.3837	4	66
JEN1	-2.56258	4	66
MOH1	-0.538568	4	66
UBC5	-0.902816	4	66
POT1	-3.43674	4	66
POX1	-2.4341	4	66
PEX27	-0.769758	4	66
PEX1	-0.615681	4	66
YJR149W	-0.68028	4	66
PXA1	-1.75476	4	66
CSR2	-0.811	4	66
FYV10	-1.16733	4	66
CRC1	-1.8031	4	66
MLS1	-1.16686	4	66
ACS1	-1.27078	4	66
MDH3	-0.738559	4	66
PXA2	-1.66935	4	66
UBC8	-1.4153	4	66
ACS2	-1.05348	4	66
PEX5	-0.651872	4	66
SHB17	0.655042	4	66
PEX9	-0.607129	4	66
AGX1	-2.61806	4	66
PEX14	-0.887377	4	66
HFA1	-0.638738	4	66
PEX15	-0.515325	4	66
TES1	-0.858023	4	66
PEX18	-1.859	4	66
PEX2	-1.28404	4	66
PEX21	-0.912486	4	66
ACH1	-1.03448	4	66
PEX11	-0.60579	4	66
PEX17	-0.531583	4	66
PEX22	-0.563042	4	66
ZIP2	-1.0488	5	62
RAD53	0.656894	5	62
YHP1	0.691612	5	62
YCG1	0.549734	5	62
CDC6	0.824756	5	62
FKH2	0.587091	5	62
RAD4	-0.650178	5	62
RAD5	0.524073	5	62
MEI4	-0.894624	5	62
ZIP1	-1.02721	5	62
HAP5	-0.627854	5	62
RAD57	-0.534321	5	62
HAP2	-0.892799	5	62
CLB6	-1.15882	5	62
PCL1	0.52152	5	62
CYM1	-0.505321	5	62
MER1	0.635843	5	62
PCL10	-0.55543	5	62
ORC3	0.563363	5	62
GLC8	-0.661674	5	62
MGT1	-0.570146	5	62
PCL8	-0.964246	5	62
MCD1	0.634311	5	62
REC8	-0.994428	5	62
KIN4	0.518013	5	62
PCL7	-0.577845	5	62
RXT2	-0.587261	5	62
CPR1	-0.770731	5	62
MAG1	-1.07811	5	62
KEL2	-0.705503	5	62
URA6	0.617056	5	62
RFC4	0.566062	5	62
RXT3	-0.539361	5	62
REC114	-1.05242	5	62
RDH54	0.588728	5	62
LEE1	-1.65582	5	62
CKS1	0.542178	5	62
RFC3	0.523281	5	62
CLB2	0.543439	5	62
MLH3	-0.624822	5	62
DMC1	-0.932982	5	62
TOF2	0.549347	5	62
SFG1	0.911177	5	62
FOB1	0.574657	5	62
NAS2	-0.702099	5	62
PSP1	-2.33152	5	62
TOD6	0.612388	5	62
YOX1	0.826635	5	62
BRN1	0.551635	5	62
STB2	-1.28197	5	62
RNR1	0.741383	5	62
RAD14	-1.236	5	62
TOF1	0.542775	5	62
MEK1	-0.824355	5	62
POL32	0.547763	5	62
HEL2	0.636555	5	62
POL12	0.514147	5	62
NET1	0.604745	5	62
RAD59	0.649191	5	62
CLN1	0.695317	5	62
LTE1	0.673283	5	62
SHU2	-0.611915	5	62
HPT1	0.65167	6	44
FCY2	0.731079	6	44
GCV2	0.729945	6	44
GCV1	0.82686	6	44
GUD1	-0.786791	6	44
ADE1	0.795276	6	44
ADE12	0.503932	6	44
HEM25	-0.662979	6	44
HIS1	0.577903	6	44
ADE2	0.86187	6	44
ADE17	0.865933	6	44
HIS7	0.72896	6	44
ARG1	0.55005	6	44
IMD4	0.638351	6	44
ASN1	0.587854	6	44
IMD2	0.575616	6	44
ASP1	0.627369	6	44
HOM3	0.558123	6	44
PMU1	0.586184	6	44
ADE13	0.820399	6	44
ADE8	0.691155	6	44
HIS4	0.602459	6	44
MTD1	0.944803	6	44
SHM2	0.926301	6	44
FCY22	0.788436	6	44
FCY21	0.684192	6	44
YAR075W	0.773167	6	44
YMR226C	-0.576927	6	44
ENT2	-0.607434	6	44
YBR284W	-0.87771	6	44
SER1	0.731073	6	44
SER2	0.757048	6	44
ADE6	0.778239	6	44
ADE3	0.702809	6	44
GLY1	-0.621063	6	44
LYS5	-0.564834	6	44
LYS4	0.507636	6	44
LYS2	0.511985	6	44
RTR1	-0.564219	6	44
DUG3	0.700698	6	44
HIS6	0.528903	6	44
ADK1	0.503277	6	44
ADE5,7	0.928652	6	44
ADE4	0.87178	6	44
YJR115W	-1.43791	7	43
RPS25B	0.526701	7	43
RPL7B	0.578335	7	43
RPL43A	-0.529836	7	43
RPL36B	0.528019	7	43
RPL22B	0.63633	7	43
RTC6	-0.62031	7	43
MRPL20	-0.522095	7	43
MRPL44	-0.749755	7	43
MRP21	-0.54576	7	43
PTH1	-1.1112	7	43
IMG2	-0.555445	7	43
IFM1	-0.547661	7	43
MRPL1	-0.548493	7	43
ICT1	-1.31187	7	43
YGR035C	-0.870053	7	43
PTH4	-0.647247	7	43
RPS28B	0.651393	7	43
MHR1	-0.616263	7	43
RRF1	-0.671888	7	43
RSM19	-0.571053	7	43
MRPL31	-0.698158	7	43
MRPL32	-0.714699	7	43
MRPL33	-0.509762	7	43
MRPL39	-0.5536	7	43
EHD3	-0.716769	7	43
MRPL51	-0.826582	7	43
MRPL6	-0.663723	7	43
MRPL7	-0.562845	7	43
MRPS12	-0.554265	7	43
YMR31	-0.751392	7	43
YNL122C	-0.598933	7	43
RDL2	-0.671892	7	43
MRPL25	-0.683226	7	43
PPE1	-0.525512	7	43
RSM7	-0.720346	7	43
RSM28	-1.11135	7	43
RSM24	-0.500911	7	43
RSM18	-0.556676	7	43
GUF1	-0.678078	7	43
PPM2	0.637867	7	43
MRP2	-0.817038	7	43
MEF1	-0.813661	7	43
SIT1	-1.16308	8	39
FIT2	-0.607137	8	39
FLO11	1.3525	8	39
HKR1	0.530454	8	39
YLR326W	-0.95104	8	39
HMX1	-3.03735	8	39
MKK1	0.526604	8	39
KSS1	0.548845	8	39
MKC7	0.768743	8	39
SMF3	0.522897	8	39
SSK22	0.503839	8	39
FRE1	-1.06536	8	39
FET4	0.613	8	39
FRE7	-0.808422	8	39
YHR202W	-1.8258	8	39
FTR1	-0.648262	8	39
GPA2	-0.815827	8	39
MSB2	0.90839	8	39
MRS4	-0.87318	8	39
SOD1	-1.33564	8	39
MTL1	-0.532482	8	39
NRG2	0.601776	8	39
ROM1	-0.704608	8	39
PRB1	-0.503714	8	39
YOR387C	-0.872032	8	39
YPS1	-0.898005	8	39
YPS6	-1.01046	8	39
CCC2	-1.56327	8	39
SAF1	-1.25951	8	39
ZRT1	0.747747	8	39
YSP3	-1.21546	8	39
CTR3	-1.92157	8	39
PBI2	-0.730287	8	39
PTP2	-0.597018	8	39
APE3	-0.58481	8	39
YGL081W	-1.40196	8	39
FIT1	-0.855527	8	39
GMC1	-1.28164	8	39
FET3	-1.2193	8	39
ERG8	-1.25401	9	35
ERG7	-1.01036	9	35
ERG3	-0.699038	9	35
HEM13	0.841392	9	35
ELO3	0.66418	9	35
ERG20	-0.607665	9	35
HMG1	-1.53778	9	35
ERG2	-0.554125	9	35
COQ4	-0.626052	9	35
ERG26	-0.962624	9	35
HEM2	-1.06411	9	35
COQ1	-0.522994	9	35
TDA10	-0.716151	9	35
ERG13	-1.31593	9	35
ERG12	-0.809509	9	35
ERG10	-1.49896	9	35
ERG1	-0.687152	9	35
ERG24	-1.13818	9	35
COQ3	-0.726497	9	35
OLE1	-0.637098	9	35
ERG25	-0.748854	9	35
ERG6	-0.780914	9	35
ERG5	-1.0455	9	35
SCM4	-1.06199	9	35
YPL109C	-0.838426	9	35
ERG9	-1.10556	9	35
MVD1	-0.609067	9	35
SCS7	-0.859706	9	35
CEM1	0.664243	9	35
CYB5	-0.739402	9	35
RAM2	-0.523776	9	35
IDI1	-1.25373	9	35
ERG27	-0.732881	9	35
YET1	-0.683167	9	35
ERG28	-0.725242	9	35
TAZ1	-1.22538	10	29
ARE1	0.638213	10	29
GPT2	-0.801606	10	29
CLD1	-2.39652	10	29
CHO2	0.612516	10	29
MGL2	-0.750523	10	29
FAA3	0.714667	10	29
YIG1	-2.36983	10	29
DGA1	-0.957085	10	29
GPP1	0.876657	10	29
SMA1	-1.14182	10	29
YJU3	-1.06483	10	29
BXI1	-0.679301	10	29
DPP1	-0.740264	10	29
LSB6	-1.06737	10	29
HFD1	-1.54074	10	29
FAA1	-0.975252	10	29
PNS1	-0.526977	10	29
SPO14	-0.823159	10	29
CAX4	-0.59376	10	29
GPD2	0.659651	10	29
PAH1	-1.22844	10	29
YEH1	-0.706471	10	29
OSW1	-1.46533	10	29
YEH2	0.605939	10	29
TGL4	-0.940033	10	29
GUT2	-1.38179	10	29
EPT1	0.677389	10	29
ARE2	-1.63111	10	29
ATG22	-0.636098	11	28
ATG19	-0.707963	11	28
ATG20	-1.15395	11	28
ATG2	-0.546659	11	28
YLR311C	-1.24794	11	28
ATG14	-1.2259	11	28
KIN1	-0.765963	11	28
ATG17	-0.607807	11	28
TAX4	-0.837287	11	28
SNX4	-0.737429	11	28
ATG1	-1.07997	11	28
ATG29	-1.26514	11	28
ATG7	-1.08254	11	28
ATG33	-1.20363	11	28
ATG3	-1.03103	11	28
ATG8	-1.71926	11	28
ATG36	-1.04527	11	28
ATG38	-0.687649	11	28
ATG39	-2.23768	11	28
ATG4	-1.06241	11	28
ATG40	-1.08264	11	28
AVT4	-0.500751	11	28
AVT3	-0.531625	11	28
YLR108C	-0.884856	11	28
SNX41	-0.579678	11	28
HEL1	-0.693301	11	28
ATG34	-0.919403	11	28
HUL4	-0.94218	11	28
MET2	0.812939	12	24
MET17	0.659093	12	24
CHA1	0.519352	12	24
SER33	0.773841	12	24
CYS3	0.867083	12	24
SUL1	0.795269	12	24
MET14	0.847493	12	24
MET3	0.74573	12	24
IRC4	-0.702893	12	24
STR3	0.523498	12	24
INM1	0.592759	12	24
MET22	0.715557	12	24
SAM1	0.763939	12	24
MUP3	0.545171	12	24
DSD1	-0.900918	12	24
GAL2	-0.66775	12	24
THR1	0.638436	12	24
MET1	0.738813	12	24
MHT1	0.614567	12	24
MET5	0.814868	12	24
MET16	0.775889	12	24
MET32	0.526634	12	24
IRC7	0.500127	12	24
SUL2	0.832391	12	24
PAU7	-1.10722	13	17
PAU5	-1.85199	13	17
TIR2	-1.96601	13	17
TIR4	-0.767066	13	17
PAU19	-1.71768	13	17
PAU3	-0.687662	13	17
PAU10	-0.845033	13	17
PAU12	-3.08182	13	17
PAU17	-1.10431	13	17
DAN1	-0.604205	13	17
MOT3	-0.537676	13	17
PAU2	-1.39518	13	17
PAU24	-4.20297	13	17
PAU23	-0.825996	13	17
ROX1	-0.925498	13	17
PAU4	-1.04008	13	17
PAU8	-1.09083	13	17
SPG1	-3.82595	14	16
YGR182C	-0.846505	14	16
MBB1	-1.00164	14	16
YNR014W	-0.900293	14	16
YER121W	-1.30039	14	16
YMR245W	-0.519672	14	16
YMR265C	-1.14828	14	16
YMR206W	-1.4456	14	16
GSM1	-0.883674	14	16
AZF1	-0.563294	14	16
MPC3	-1.00411	14	16
MPC1	-0.638149	14	16
YGR067C	-2.92661	14	16
YDL218W	0.586999	14	16
RGI2	-3.11531	14	16
FUN19	-0.710801	14	16
MDV1	-1.21916	15	15
MIC27	-1.43322	15	15
MIC12	-0.793947	15	15
AIM24	-0.505941	15	15
PHB1	-0.605337	15	15
OMA1	-0.803166	15	15
AIM11	-0.92738	15	15
FZO1	-0.568462	15	15
YTA12	-0.79354	15	15
AFG3	-0.551358	15	15
PCP1	-0.578388	15	15
MBA1	-0.535349	15	15
MIC60	-0.624448	15	15
UGO1	-0.623585	15	15
PHB2	-0.6447	15	15
GSP2	-1.13116	16	15
SAR1	-0.515806	16	15
NUP1	0.54441	16	15
POM34	0.537353	16	15
PEX29	-0.549678	16	15
PEX28	-0.588363	16	15
RTN1	-0.576348	16	15
NUP100	0.628612	16	15
NMD5	0.548371	16	15
ERV14	-0.589638	16	15
MEX67	0.500964	16	15
MRX4	-0.660006	16	15
NUP60	0.602801	16	15
YOP1	-0.681557	16	15
KAP122	0.622539	16	15
FIG1	-1.28051	17	14
STE12	0.524647	17	14
AGA1	-1.27504	17	14
FUS1	-0.601066	17	14
PRM1	-0.749346	17	14
CAF120	0.505649	17	14
GPA1	-0.961599	17	14
PEA2	0.708538	17	14
PHD1	0.629487	17	14
CCH1	0.601883	17	14
PRM4	-0.506171	17	14
SKG3	0.56488	17	14
SPA2	0.595584	17	14
FUS2	-0.962743	17	14
THI12	-2.81162	18	13
THI2	-0.838007	18	13
THI11	-2.58466	18	13
THI4	-1.40847	18	13
YLR177W	-1.37136	18	13
THI80	0.525618	18	13
SNZ2	-0.828904	18	13
THI5	-2.74632	18	13
SNO2	-0.69604	18	13
PDC2	0.569021	18	13
THI13	-2.6595	18	13
THI22	-0.922372	18	13
DIA3	-0.743536	18	13
RCN2	-1.43429	19	13
GYP7	-0.78684	19	13
RRD2	-0.521857	19	13
RRD1	-0.738842	19	13
YLR257W	-0.767428	19	13
CMP2	-1.22851	19	13
YHR097C	-0.786352	19	13
CMK2	-1.14266	19	13
CMK1	-0.617125	19	13
DIA1	-1.32314	19	13
REG2	-1.52076	19	13
YOL014W	0.651866	19	13
PUN1	-0.582923	19	13
PDR15	-1.28907	20	12
TPO3	-1.02156	20	12
PDR12	-0.526402	20	12
IPT1	-0.849228	20	12
SNF11	-0.694854	20	12
SER3	0.9002	20	12
TPO2	-0.552675	20	12
PDR16	-1.31422	20	12
SKN1	-0.871033	20	12
HXT11	-0.887865	20	12
YOR1	-1.98612	20	12
HXT14	-0.81892	20	12
TCB1	-0.644002	21	12
VPS21	-0.600871	21	12
YLR031W	0.678564	21	12
SCS22	-0.61834	21	12
GYP1	-0.655391	21	12
GGA1	-1.22023	21	12
DUF1	-0.694896	21	12
PEP12	-0.920051	21	12
RSR1	0.678709	21	12
OSH2	-0.557394	21	12
YPT53	-2.03662	21	12
MSB3	-0.864173	21	12
PMA2	-1.74254	22	11
GAP1	-4.03092	22	11
PMA1	0.760329	22	11
SIA1	-0.56868	22	11
PTK2	-0.625349	22	11
FUR4	0.643264	22	11
YCR102C	0.593173	22	11
AST2	-0.753768	22	11
ETR1	-1.47952	22	11
PMP2	0.771721	22	11
GCR1	0.801445	22	11
NCA3	-1.23623	23	10
NAM2	-0.521982	23	10
AEP3	-0.541682	23	10
MSK1	-0.636028	23	10
MSS1	-0.612025	23	10
NCA2	-1.18582	23	10
MST1	-0.641112	23	10
TYS1	0.510234	23	10
SLM5	-0.639895	23	10
FRS2	0.521666	23	10
SPR1	-0.670285	24	10
EXG2	0.604223	24	10
SPR3	-1.42142	24	10
GIS1	-1.02404	24	10
YSW1	-1.14567	24	10
SPR28	-1.30146	24	10
PHR1	-0.985764	24	10
GAS4	-0.646242	24	10
SPR2	-1.60784	24	10
GAS2	-0.624256	24	10
SNU23	-0.620648	25	9
ITR1	0.755032	25	9
YSF3	-0.602777	25	9
MSL1	0.507767	25	9
LUC7	-0.851321	25	9
PRP2	0.502222	25	9
CMC4	-0.928935	25	9
YME2	-1.23533	25	9
ECM2	0.597928	25	9
YIL089W	-0.64041	26	8
YPL113C	-0.732558	26	8
YPL107W	-1.06648	26	8
INA22	-0.670016	26	8
ULI1	0.512986	26	8
YBL039W-B	-0.981096	26	8
INA17	-0.608066	26	8
YKL065W-A	-0.542718	26	8
TAE1	0.563111	27	8
SET4	-1.66894	27	8
BMT6	0.645676	27	8
RKM1	0.603782	27	8
YNL092W	-0.695659	27	8
RKM3	0.5677	27	8
SET6	-1.26375	27	8
EFM2	0.61807	27	8
CHS6	-0.508506	28	8
SHC1	-1.41774	28	8
BUD4	0.592374	28	8
BNI4	0.50165	28	8
SKT5	0.550727	28	8
BNI5	0.697074	28	8
GIN4	0.521719	28	8
KCC4	0.598358	28	8
MNL1	0.614207	29	8
UBX6	-1.62164	29	8
UBX5	-0.638438	29	8
HRD1	-0.719094	29	8
UFD1	-0.772781	29	8
PRC1	-0.562996	29	8
SRP102	0.580571	29	8
DAP2	-0.582945	29	8
YFL066C	0.530289	30	7
YML133C	0.542472	30	7
YRF1-2	0.50517	30	7
YRF1-4	0.695424	30	7
YFL067W	0.518388	30	7
YLL067C	3.62256	30	7
YLL066C	1.92437	30	7
MSI1	0.594326	31	7
NTO1	-0.591846	31	7
ALY2	-0.50375	31	7
YNG1	-0.632741	31	7
HHT1	-0.555692	31	7
NPR2	-0.638631	31	7
NPR1	-0.562013	31	7
IME2	-0.515863	32	7
MAL12	0.5184	32	7
IGO2	-0.626884	32	7
IMA5	0.704662	32	7
RIM4	-2.42052	32	7
RME1	-0.742194	32	7
SGA1	-0.514789	32	7
SHQ1	0.825723	33	7
HCH1	0.580415	33	7
CPR7	0.600715	33	7
RIM11	-0.818701	33	7
SHE4	-0.619204	33	7
TDH1	0.545672	33	7
HSC82	0.580295	33	7
CAJ1	-0.762733	34	6
JJJ3	0.662148	34	6
DPH6	0.597935	34	6
YPR150W	-1.38873	34	6
JID1	-1.69843	34	6
SUE1	-3.0535	34	6
YLL059C	-1.12345	35	6
YCT1	-1.12167	35	6
MMP1	0.507096	35	6
YLL054C	-0.82945	35	6
YLL056C	-0.935838	35	6
JLP1	-1.07816	35	6
ASK1	-0.612129	36	6
CBF2	0.507935	36	6
SGO1	0.517888	36	6
OGG1	0.625353	36	6
AME1	-0.620206	36	6
IML3	-0.898633	36	6
TRK2	-0.936815	37	5
PPZ2	-0.822168	37	5
KKQ8	-0.572224	37	5
GCV3	0.558536	37	5
KCH1	0.503188	37	5
LCB1	0.603501	38	5
LCB5	-0.793111	38	5
YDC1	-1.7686	38	5
YPC1	-2.83396	38	5
DPL1	-1.03645	38	5
AIM33	-1.08131	39	5
PHO91	0.585607	39	5
PHO89	-0.720407	39	5
PHM6	0.547445	39	5
PHO8	-0.563983	39	5
MPM1	-0.967775	40	5
YDR286C	-0.779037	40	5
AIM19	-0.636304	40	5
MRX9	-0.628176	40	5
YIR016W	-1.15078	40	5
RTC2	-0.99447	41	5
PKP1	-1.26465	41	5
PKP2	-0.663829	41	5
SDP1	-1.43664	41	5
PTC6	-0.6398	41	5
ADI1	-1.24932	42	5
ARO10	1.09906	42	5
ESBP6	0.634419	42	5
ARO9	1.11081	42	5
UTR4	-1.04771	42	5
PPR1	0.820044	43	4
URA10	-0.623115	43	4
AIM18	-0.8644	43	4
YOR020W-A	-1.04897	43	4
BNA3	0.75396	44	4
YHR112C	0.701762	44	4
AIM9	-0.622986	44	4
YML018C	0.860563	44	4
OM14	-2.22143	45	4
YDL199C	-1.02962	45	4
NNK1	-0.874052	45	4
SDH8	-0.982566	45	4
YPR011C	-0.501736	46	4
YFR045W	-0.70288	46	4
YHL008C	-2.18267	46	4
AAC3	0.791832	46	4
YGR066C	-1.6007	47	4
BOP2	-0.785266	47	4
PRM10	-0.679352	47	4
YJL107C	-0.64702	47	4
TOS6	0.730701	48	4
CSI2	0.518519	48	4
YOR248W	0.651312	48	4
YER079W	-1.65192	48	4
YOR034C-A	-0.639186	49	4
YBL029W	0.638864	49	4
DSC3	-0.583948	49	4
YGR161W-C	-0.652504	49	4
SPO77	-0.523431	50	4
SPS1	-0.611558	50	4
AMA1	-1.9664	50	4
DCV1	-0.719759	50	4
UBP15	-0.761322	51	4
YCR022C	-0.909639	51	4
ECM30	-0.705953	51	4
YGR176W	-0.875226	51	4
MTC7	-1.2535	52	4
NCE102	-2.07998	52	4
YMR181C	-0.772904	52	4
PRR2	-1.10197	52	4
AGA2	-1.56388	53	4
ASG7	-0.781072	53	4
MFA2	-0.541508	53	4
MFA1	-0.889706	53	4
TVP15	-0.597666	54	4
EEB1	-1.0273	54	4
ATF1	-0.7086	54	4
YIP5	-0.640878	54	4
OSW2	-0.651244	55	4
RRT8	-1.36747	55	4
PAM1	-0.561457	55	4
IRC18	-0.545043	55	4
YJL132W	-1.47023	56	3
SPT14	0.501984	56	3
GPI12	-0.597143	56	3
SPO73	-0.781492	57	3
SPO1	-1.54221	57	3
SPO71	-0.923221	57	3
SNA4	-0.784357	58	3
SNA2	-0.614617	58	3
PMP3	-0.591	58	3
YDR524C-B	0.541078	59	3
YMR122W-A	0.593743	59	3
YCL048W-A	-2.09675	59	3
YPL119C-A	-1.11907	60	3
YKL107W	-0.627532	60	3
YSC83	-0.821008	60	3
LDB18	-0.628323	61	3
NDL1	-1.02872	61	3
PAC1	0.537502	61	3
MMT2	-0.611784	62	3
ERG29	-0.989962	62	3
PET20	-0.793115	62	3
RIM21	-0.817071	63	3
SYG1	0.567887	63	3
VTC5	0.659063	63	3
PMT2	0.54567	64	3
ALG3	0.539381	64	3
OAC1	0.81771	64	3
YPL277C	-0.810335	65	3
YPL278C	-0.88841	65	3
YOR389W	-0.698338	65	3
TOP1	0.584748	66	3
HNT3	-0.566026	66	3
TPP1	-0.946892	66	3
YDR535C	-0.927093	67	3
YMR304C-A	-0.994343	67	3
YIM2	-0.716009	67	3
YBL081W	0.785043	68	3
YDL012C	0.639773	68	3
YBR016W	-1.30584	68	3
PUS1	0.653552	69	3
PUS2	-1.58168	69	3
PUS5	-1.11289	69	3
PRY1	-1.22272	70	3
KES1	0.597013	70	3
LAM4	-2.16306	70	3
FMP23	-1.08942	71	3
ZTA1	-1.18941	71	3
CIR2	-1.13158	71	3
YTP1	-1.18414	72	2
SLP1	-0.67547	72	2
PRM8	-0.732201	73	2
YGL052W	-0.842189	73	2
YER039C-A	-0.747933	74	2
HVG1	-0.56246	74	2
YCR099C	-1.23471	75	2
YCR100C	-1.44306	75	2
FLC1	0.565585	76	2
FMP40	-2.39446	76	2
YLR152C	-1.50979	77	2
RNH203	-0.606475	77	2
N1795	-0.6084	78	2
YER084W	-0.880058	78	2
YLR050C	-0.588249	79	2
YMR253C	-0.53803	79	2
CBP6	-1.09462	80	2
CBS1	-0.524975	80	2
IES6	-0.612334	81	2
IES5	0.681516	81	2
YDR222W	-0.510246	82	2
YLR297W	-1.17836	82	2
YBL086C	-0.664942	83	2
NVJ2	-0.550673	83	2
DDL1	-0.718658	84	2
TRS20	0.506789	84	2
DON1	-0.937435	85	2
MPC54	-0.69386	85	2
RIE1	-1.20239	86	2
NGR1	-1.86898	86	2
YCP4	-0.851805	87	2
RFS1	-0.74492	87	2
VHS1	-1.57612	88	2
SIP5	-0.821221	88	2
YBR285W	-1.57659	89	2
YNR066C	0.506685	89	2
ICS2	-0.768698	90	2
PIR5	0.635078	90	2
YDL242W	-0.724786	91	2
YBR032W	-1.03289	91	2
IZH1	-1.285	92	2
INA1	0.621733	92	2
SED1	0.823279	93	2
HSP150	0.587587	93	2
MNN4	0.536739	94	2
MPO1	-1.22626	94	2
AHC1	-0.890597	95	2
HFI1	0.540397	95	2
EDC1	-1.06348	96	2
EDC2	-1.95131	96	2
YMR262W	-0.60487	97	2
MSC7	-1.08207	97	2
FSF1	0.515412	98	2
YHR212W-A	1.54786	98	2

## Sheet: S5-Clusters expression
ID	mean	iqr	cilo	cihi	whishi	whislo	fliers	q1	med	q3	cluster	nGenes
C1 (N=197)	-1.25231	0.921298	-1.16818	-0.96207	0.606821	-3.01121	[-3.53482459 -3.93424139 -3.91946058 -4.45968031 -3.22490108 -3.59454931 -4.70111123 -4.97353918 -3.33039068 -3.54707331 -3.69100935 -3.26952254 -3.59887033 -3.69850731 0.66395726 0.87230333 0.88372352 0.73095253 0.83225852 0.72605144]	-1.65997	-1.06512	-0.738667	1	197
C2 (N=103)	-0.962261	0.548707	-0.988023	-0.818257	-0.51079	-1.9575	[-2.66906018 -3.0491585 -2.01681109 -2.8266865 0.63666371 0.71981513 0.54874199 0.90033817]	-1.18555	-0.90314	-0.63684	2	103
C3 (N=90)	0.420864	0.144678	0.537276	0.585163	0.840124	0.501245	[-0.5599562 -1.84793827 -0.53609455 -0.76899607 -0.51538972 -0.68881606 -0.94368647 -0.80840156 -0.7059356 -0.65975315 -1.09101382 -0.62426555]	0.514896	0.561219	0.659574	3	90
C4 (N=66)	-1.2329	0.818906	-1.20224	-0.885725	-0.515325	-2.61806	[-3.80200724 -3.43961496 -3.57191357 -2.84638219 -3.43673971 0.64474438 0.77365436 0.65504233]	-1.51376	-1.04398	-0.69485	4	66
C5 (N=62)	-0.110961	1.34274	0.24835	0.78381	0.911177	-2.33152	[]	-0.754424	0.51608	0.588318	5	62
C6 (N=44)	0.452001	0.263537	0.582635	0.707386	0.944803	0.503277	[-0.78679087 -0.66297919 -0.57692697 -0.60743445 -0.87771035 -0.62106317 -0.56483356 -0.56421869]	0.510898	0.64501	0.774435	6	44
C7 (N=43)	-0.523898	0.18076	-0.659541	-0.572985	-0.500911	-0.870053	[-1.43790658 -1.11119716 -1.3118662 -1.11135154 0.52670131 0.57833469 0.52801922 0.63633023 0.65139276 0.63786708]	-0.718558	-0.616263	-0.537798	7	43
C8 (N=39)	-0.580973	1.70264	-1.23647	-0.380377	1.3525	-3.03735	[]	-1.18927	-0.808422	0.513368	8	39
C9 (N=35)	-0.740189	0.422172	-0.851437	-0.627366	-0.522994	-1.53778	[0.84139216 0.66418027 0.66424305]	-1.05375	-0.739402	-0.631575	9	35
C10 (N=29)	-0.697329	0.698406	-1.02677	-0.619545	-0.526977	-1.63111	[-2.39652448 -2.36982816 0.6382131 0.61251587 0.71466742 0.87665666 0.65965075 0.6059389 0.67738884]	-1.22538	-0.823159	-0.526977	10	29
C11 (N=28)	-0.964858	0.40858	-1.05202	-0.809565	-0.500751	-1.26514	[-1.7192643 -2.23767741]	-1.10047	-0.930792	-0.691888	11	28
C12 (N=24)	0.513829	0.254884	0.605641	0.769009	0.867083	0.500127	[-0.70289307 -0.90091849 -0.66774998]	0.52585	0.687325	0.780734	12	24
C13 (N=17)	-1.39713	0.891687	-1.43037	-0.751295	-0.537676	-1.96601	[-3.08182061 -4.20297163]	-1.71768	-1.09083	-0.825996	13	17
C14 (N=16)	-1.2652	0.644052	-1.20376	-0.698175	-0.519672	-1.4456	[-3.82594718 -2.9266097 -3.1153063 0.58699912]	-1.33669	-0.950965	-0.692638	14	16
C15 (N=15)	-0.747198	0.225131	-0.71571	-0.533186	-0.505941	-0.92738	[-1.21915501 -1.43321608]	-0.798556	-0.624448	-0.573425	15	15
C16 (N=15)	-0.087167	1.13539	-0.976062	-0.0555495	0.628612	-1.13116	[]	-0.589001	-0.515806	0.54639	16	15
C17 (N=14)	-0.157558	1.49644	-0.628169	0.627647	0.708538	-1.28051	[]	-0.908536	-0.000261344	0.587908	17	14
C18 (N=13)	-1.27047	1.84112	-1.72407	-0.120673	0.569021	-2.81162	[]	-2.58466	-0.922372	-0.743536	18	13
C19 (N=13)	-0.830682	0.611387	-1.05257	-0.52013	-0.521857	-1.52076	[0.65186576]	-1.22851	-0.786352	-0.617125	19	13
C20 (N=12)	-0.825979	0.429129	-1.05462	-0.665641	-0.526402	-1.31422	[-1.98612366 0.90019967]	-1.08844	-0.860131	-0.659309	20	12
C21 (N=12)	-0.621225	0.28814	-0.780287	-0.519106	-0.557394	-1.22023	[-2.03662371 0.67856417 0.67870866]	-0.878142	-0.649697	-0.590002	21	12
C22 (N=11)	-0.511895	1.81844	-1.42948	0.29212	0.801445	-1.74254	[-4.03091618]	-1.11664	-0.56868	0.701797	22	11
C23 (N=10)	-0.498288	0.1139	-0.680575	-0.567477	-0.521982	-0.641112	[-1.23623452 -1.18581888 0.51023366 0.52166635]	-0.640808	-0.624026	-0.526907	23	10
C24 (N=10)	-0.882276	0.610262	-1.30789	-0.701922	-0.624256	-1.60784	[0.60422332]	-1.26251	-1.0049	-0.652253	24	10
C25 (N=9)	-0.208452	1.35909	-1.31403	0.108479	0.755032	-1.23533	[]	-0.851321	-0.602777	0.507767	25	9
C26 (N=8)	-0.591044	0.202963	-0.767874	-0.542552	-0.542718	-1.06648	[0.51298598]	-0.794692	-0.655213	-0.591729	26	8
C27 (N=8)	-0.0787506	1.44504	-0.236703	1.36751	0.645676	-1.66894	[]	-0.837681	0.565405	0.607354	27	8
C28 (N=8)	0.191957	0.344759	0.344855	0.727592	0.697074	0.249111	[-0.50850617 -1.41774295]	0.249111	0.536223	0.59387	28	8
C29 (N=8)	-0.46289	0.455411	-0.863481	-0.357902	-0.277104	-0.772781	[-1.62164201 0.6142067 0.58057131]	-0.732516	-0.610691	-0.277104	29	8
C30 (N=7)	1.19124	0.785557	0.0763195	1.00862	1.92437	0.50517	[3.62256369]	0.524338	0.542472	1.3099	30	7
C31 (N=7)	-0.412907	0.0825724	-0.611012	-0.513014	-0.50375	-0.638631	[0.59432633]	-0.612293	-0.562013	-0.529721	31	7
C32 (N=7)	-0.513884	0.686345	-0.923143	-0.108583	0.704662	-0.742194	[-2.42051987]	-0.684539	-0.515863	0.0018058	32	7
C33 (N=7)	0.242131	0.627331	0.208034	0.952556	0.825723	-0.818701	[]	-0.0367661	0.580295	0.590565	33	7
C34 (N=6)	-0.940551	1.87877	-2.27993	0.128466	0.662148	-3.0535	[]	-1.621	-1.07573	0.257768	34	6
C35 (N=6)	-0.763579	0.254748	-1.17028	-0.843716	-0.82945	-1.12345	[0.50709571]	-1.11079	-1.007	-0.856047	35	6
C36 (N=6)	-0.0799654	1.13359	-0.778669	0.674475	0.625353	-0.898633	[]	-0.618187	-0.052097	0.515399	36	6
C37 (N=5)	-0.253896	1.32536	-1.50279	0.358342	0.558536	-0.936815	[]	-0.822168	-0.572224	0.503188	37	5
C38 (N=5)	-1.16572	0.975489	-1.72137	-0.351536	0.603501	-2.83396	[]	-1.7686	-1.03645	-0.793111	38	5
C39 (N=5)	-0.246529	1.26785	-1.45417	0.326208	0.585607	-1.08131	[]	-0.720407	-0.563983	0.547445	39	5
C40 (N=5)	-0.832415	0.331471	-1.01177	-0.546304	-0.628176	-1.15078	[]	-0.967775	-0.779037	-0.636304	40	5
C41 (N=5)	-0.999878	0.600821	-1.41632	-0.572619	-0.6398	-1.43664	[]	-1.26465	-0.99447	-0.663829	41	5
C42 (N=5)	0.109452	2.14677	-0.872882	2.14172	1.11081	-1.24932	[]	-1.04771	0.634419	1.09906	42	5
C43 (N=4)	-0.429112	0.648218	-1.25261	-0.234906	-0.262326	-1.04897	[0.82004398]	-0.910544	-0.743758	-0.262326	43	4
C44 (N=4)	0.423325	0.410036	0.405983	1.04974	0.860563	0.370575	[-0.62298592]	0.370575	0.727861	0.780611	44	4
C45 (N=4)	-1.27692	0.372133	-1.29822	-0.713967	-0.874052	-1.32757	[-2.22142743]	-1.32757	-1.00609	-0.955437	45	4
C46 (N=4)	-0.648864	0.894484	-1.30448	0.0998622	0.791832	-2.18267	[]	-1.07283	-0.602308	-0.178344	46	4
C47 (N=4)	-0.928084	0.317854	-0.981825	-0.482794	-0.64702	-0.989124	[-1.60069781]	-0.989124	-0.732309	-0.671269	47	4
C48 (N=4)	0.0621533	0.695249	0.0391444	1.13069	0.730701	-0.0240904	[-1.65191759]	-0.0240904	0.584915	0.671159	48	4
C49 (N=4)	-0.309194	0.36427	-0.897519	-0.325615	-0.278245	-0.652504	[0.63886418]	-0.642516	-0.611567	-0.278245	49	4
C50 (N=4)	-0.955286	0.441891	-1.01254	-0.318774	-0.523431	-1.03142	[-1.96639519]	-1.03142	-0.665658	-0.589526	50	4
C51 (N=4)	-0.813035	0.13635	-0.925309	-0.71124	-0.705953	-0.909639	[]	-0.883829	-0.818274	-0.74748	51	4
C52 (N=4)	-1.30209	0.440422	-1.52346	-0.832002	-0.772904	-2.07998	[]	-1.46012	-1.17773	-1.0197	52	4
C53 (N=4)	-0.944042	0.337069	-1.09999	-0.57079	-0.541508	-1.05825	[-1.56388233]	-1.05825	-0.835389	-0.721181	53	4
C54 (N=4)	-0.743611	0.1582	-0.798926	-0.550553	-0.597666	-0.788275	[-1.02729901]	-0.788275	-0.674739	-0.630075	54	4
C55 (N=4)	-0.781303	0.272946	-0.820613	-0.392088	-0.545043	-0.8303	[-1.36746803]	-0.8303	-0.606351	-0.557354	55	4
C56 (N=3)	-0.521797	0.986108	-1.49099	0.296705	0.501984	-1.47023	[]	-1.03369	-0.597143	-0.0475797	56	3
C57 (N=3)	-1.08231	0.380356	-1.26799	-0.578451	-0.781492	-1.54221	[]	-1.23271	-0.923221	-0.852357	57	3
C58 (N=3)	-0.663325	0.0966787	-0.702251	-0.526984	-0.591	-0.784357	[]	-0.699487	-0.614617	-0.602809	58	3
C59 (N=3)	-0.320643	1.34525	-0.678307	1.76046	0.593743	-2.09675	[]	-0.777836	0.541078	0.56741	59	3
C60 (N=3)	-0.855871	0.245771	-1.04378	-0.598232	-0.627532	-1.11907	[]	-0.970041	-0.821008	-0.72427	60	3
C61 (N=3)	-0.37318	0.78311	-1.33817	0.0815193	0.537502	-1.02872	[]	-0.828521	-0.628323	-0.0454108	61	3
C62 (N=3)	-0.798287	0.189089	-0.964513	-0.621717	-0.611784	-0.989962	[]	-0.891539	-0.793115	-0.702449	62	3
C63 (N=3)	0.136627	0.738067	-0.101126	1.2369	0.659063	-0.817071	[]	-0.124592	0.567887	0.613475	63	3
C64 (N=3)	0.634254	0.139165	0.419525	0.671814	0.81771	0.539381	[]	0.542525	0.54567	0.68169	64	3
C65 (N=3)	-0.799027	0.0950363	-0.896479	-0.72419	-0.698338	-0.88841	[]	-0.849372	-0.810335	-0.754336	65	3
C66 (N=3)	-0.30939	0.76582	-1.2602	0.128144	0.584748	-0.946892	[]	-0.756459	-0.566026	0.00936102	66	3
C67 (N=3)	-0.879148	0.139167	-1.05324	-0.800946	-0.716009	-0.994343	[]	-0.960718	-0.927093	-0.821551	67	3
C68 (N=3)	0.0396575	1.04544	-0.307859	1.5874	0.785043	-1.30584	[]	-0.333035	0.639773	0.712408	68	3
C69 (N=3)	-0.680342	1.11762	-2.12595	-0.0998412	0.653552	-1.58168	[]	-1.34729	-1.11289	-0.229671	69	3
C70 (N=3)	-0.92959	1.38004	-2.47364	0.028202	0.597013	-2.16306	[]	-1.69289	-1.22272	-0.312854	70	3
C71 (N=3)	-1.13681	0.049994	-1.1769	-1.08627	-1.08942	-1.18941	[]	-1.1605	-1.13158	-1.1105	71	3
C72 (N=2)	-0.929807	0.254336	-1.21216	-0.647453	-0.67547	-1.18414	[]	-1.05697	-0.929807	-0.802639	72	2
C73 (N=2)	-0.787195	0.0549943	-0.848247	-0.726143	-0.732201	-0.842189	[]	-0.814692	-0.787195	-0.759698	73	2
C74 (N=2)	-0.655196	0.0927364	-0.758148	-0.552244	-0.56246	-0.747933	[]	-0.701564	-0.655196	-0.608828	74	2
C75 (N=2)	-1.33888	0.104171	-1.45453	-1.22324	-1.23471	-1.44306	[]	-1.39097	-1.33888	-1.2868	75	2
C76 (N=2)	-0.914439	1.48002	-2.5575	0.728621	0.565585	-2.39446	[]	-1.65445	-0.914439	-0.174427	76	2
C77 (N=2)	-1.05813	0.451656	-1.55954	-0.556721	-0.606475	-1.50979	[]	-1.28396	-1.05813	-0.832303	77	2
C78 (N=2)	-0.744229	0.135829	-0.89502	-0.593438	-0.6084	-0.880058	[]	-0.812143	-0.744229	-0.676315	78	2
C79 (N=2)	-0.56314	0.0251093	-0.591015	-0.535264	-0.53803	-0.588249	[]	-0.575694	-0.56314	-0.550585	79	2
C80 (N=2)	-0.809796	0.284822	-1.12599	-0.493599	-0.524975	-1.09462	[]	-0.952207	-0.809796	-0.667385	80	2
C81 (N=2)	0.0345907	0.646925	-0.683598	0.752779	0.681516	-0.612334	[]	-0.288872	0.0345907	0.358053	81	2
C82 (N=2)	-0.844302	0.334055	-1.21516	-0.473447	-0.510246	-1.17836	[]	-1.01133	-0.844302	-0.677274	82	2
C83 (N=2)	-0.607807	0.0571346	-0.671236	-0.544379	-0.550673	-0.664942	[]	-0.636375	-0.607807	-0.57924	83	2
C84 (N=2)	-0.105935	0.612723	-0.786154	0.574285	0.506789	-0.718658	[]	-0.412296	-0.105935	0.200427	84	2
C85 (N=2)	-0.815648	0.121788	-0.950851	-0.680445	-0.69386	-0.937435	[]	-0.876542	-0.815648	-0.754754	85	2
C86 (N=2)	-1.53568	0.333299	-1.9057	-1.16567	-1.20239	-1.86898	[]	-1.70233	-1.53568	-1.36904	86	2
C87 (N=2)	-0.798362	0.0534425	-0.857692	-0.739033	-0.74492	-0.851805	[]	-0.825083	-0.798362	-0.771641	87	2
C88 (N=2)	-1.19867	0.37745	-1.6177	-0.779642	-0.821221	-1.57612	[]	-1.3874	-1.19867	-1.00995	88	2
C89 (N=2)	-0.53495	1.04164	-1.69133	0.621429	0.506685	-1.57659	[]	-1.05577	-0.53495	-0.0141324	89	2
C90 (N=2)	-0.0668097	0.701888	-0.846016	0.712396	0.635078	-0.768698	[]	-0.417754	-0.0668097	0.284134	90	2
C91 (N=2)	-0.878839	0.154053	-1.04986	-0.707816	-0.724786	-1.03289	[]	-0.955866	-0.878839	-0.801813	91	2
C92 (N=2)	-0.331635	0.953368	-1.39002	0.726753	0.621733	-1.285	[]	-0.808319	-0.331635	0.145049	92	2
C93 (N=2)	0.705433	0.117846	0.574606	0.836261	0.823279	0.587587	[]	0.64651	0.705433	0.764356	93	2
C94 (N=2)	-0.34476	0.8815	-1.32336	0.633843	0.536739	-1.22626	[]	-0.78551	-0.34476	0.0959896	94	2
C95 (N=2)	-0.1751	0.715497	-0.969414	0.619215	0.540397	-0.890597	[]	-0.532848	-0.1751	0.182649	95	2
C96 (N=2)	-1.5074	0.443916	-2.00021	-1.01458	-1.06348	-1.95131	[]	-1.72935	-1.5074	-1.28544	96	2
C97 (N=2)	-0.843472	0.238602	-1.10836	-0.578587	-0.60487	-1.08207	[]	-0.962773	-0.843472	-0.724171	97	2
C98 (N=2)	1.03163	0.516222	0.458546	1.60472	1.54786	0.515412	[]	0.773523	1.03163	1.28974	98	2

## Sheet: S6-Clusters enrichment
category	term	number_of_genes	number_of_genes_in_background	ncbiTaxonId	inputGenes	preferredNames	p_value	fdr	description	cluster	inputSize	ratio	-log10(FDR)	annot
Process	GO:0055114	54	457	4932	4932.YAL060W,4932.YAL061W,4932.YBL064C,4932.YBR149W,4932.YBR196C,4932.YBR244W,4932.YCR083W,4932.YDL124W,4932.YDL168W,4932.YDR453C,4932.YDR513W,4932.YEL011W,4932.YEL071W,4932.YER054C,4932.YER073W,4932.YFR017C,4932.YGL157W,4932.YGR043C,4932.YGR088W,4932.YGR209C,4932.YGR234W,4932.YGR248W,4932.YGR256W,4932.YHL021C,4932.YHR008C,4932.YHR037W,4932.YHR104W,4932.YIL010W,4932.YIR038C,4932.YJR009C,4932.YJR0…	BDH1,BDH2,PRX1,ARA1,PGI1,GPX2,TRX3,YDL124W,SFA1,TSA2,GRX2,GLC3,DLD3,GIP2,ALD5,IGD1,ARI1,NQM1,CTT1,TRX2,YHB1,SOL4,GND2,AIM17,SOD2,PUT2,GRE3,DOT5,GTT1,TDH2,YJR096W,GPX1,SRX1,MCR1,FMP46,ECM4,XYL2,AHP1,PUT1,GSY2,GRX8,TSA1,ARA2,PGM2,ALD3,ALD2,ADH6,GOR1,GCY1,ALD4,GDH1,ALD6,OYE3,GDB1	4.21e-18	5.01e-15	oxidation-reduction process	C1 (N=197)	197	0.274112	14.3002	oxidation-reduction process (0.27; 14.3)
Process	GO:0005975	38	252	4932	4932.YBR001C,4932.YBR053C,4932.YBR056W,4932.YBR126C,4932.YBR149W,4932.YBR196C,4932.YCL040W,4932.YDR001C,4932.YDR074W,4932.YEL011W,4932.YER054C,4932.YFR017C,4932.YGL156W,4932.YGL253W,4932.YGR043C,4932.YGR194C,4932.YGR240C,4932.YGR248W,4932.YGR256W,4932.YHR104W,4932.YHR174W,4932.YJL155C,4932.YJR009C,4932.YJR096W,4932.YLR070C,4932.YLR258W,4932.YLR345W,4932.YLR446W,4932.YML100W,4932.YMR105C,4932.YMR1…	NTH2,YBR053C,YBR056W,TPS1,ARA1,PGI1,GLK1,NTH1,TPS2,GLC3,GIP2,IGD1,AMS1,HXK2,NQM1,XKS1,PFK1,SOL4,GND2,GRE3,ENO2,FBP26,TDH2,YJR096W,XYL2,GSY2,YLR345W,YLR446W,TSL1,PGM2,YMR196W,PFK2,TPS3,OPI10,GCY1,PYK2,ATH1,GDB1	8.61e-16	5.12e-13	carbohydrate metabolic process	C1 (N=197)	197	0.192893	12.2907	carbohydrate metabolic process (0.19; 12.29)
Process	GO:0006979	27	121	4932	4932.YBL064C,4932.YBR126C,4932.YBR244W,4932.YCR083W,4932.YDL124W,4932.YDR453C,4932.YDR513W,4932.YDR533C,4932.YFL014W,4932.YGR043C,4932.YGR088W,4932.YGR209C,4932.YGR234W,4932.YHR008C,4932.YHR104W,4932.YIL010W,4932.YIL101C,4932.YJR096W,4932.YKL026C,4932.YKL086W,4932.YKL150W,4932.YLR109W,4932.YML028W,4932.YMR250W,4932.YOL052C-A,4932.YOR120W,4932.YPL196W	PRX1,TPS1,GPX2,TRX3,YDL124W,TSA2,GRX2,HSP31,HSP12,NQM1,CTT1,TRX2,YHB1,SOD2,GRE3,DOT5,XBP1,YJR096W,GPX1,SRX1,MCR1,AHP1,TSA1,GAD1,DDR2,GCY1,OXR1	5.21e-15	2.07e-12	response to oxidative stress	C1 (N=197)	197	0.137056	11.684	response to oxidative stress (0.14; 11.68)
Process	GO:0034599	26	112	4932	4932.YBL064C,4932.YBR126C,4932.YBR244W,4932.YCR083W,4932.YDL124W,4932.YDR453C,4932.YDR513W,4932.YDR533C,4932.YFL014W,4932.YGR043C,4932.YGR209C,4932.YGR234W,4932.YHR008C,4932.YHR104W,4932.YIL010W,4932.YIL101C,4932.YJR096W,4932.YKL026C,4932.YKL086W,4932.YKL150W,4932.YLR109W,4932.YML028W,4932.YMR250W,4932.YOL052C-A,4932.YOR120W,4932.YPL196W	PRX1,TPS1,GPX2,TRX3,YDL124W,TSA2,GRX2,HSP31,HSP12,NQM1,TRX2,YHB1,SOD2,GRE3,DOT5,XBP1,YJR096W,GPX1,SRX1,MCR1,AHP1,TSA1,GAD1,DDR2,GCY1,OXR1	7.71e-15	2.29e-12	cellular response to oxidative stress	C1 (N=197)	197	0.13198	11.6402	cellular response to oxidative stress (0.13; 11.64)
Process	GO:0070887	44	370	4932	4932.YAL056W,4932.YBL064C,4932.YBR126C,4932.YBR244W,4932.YCR083W,4932.YCR091W,4932.YDL124W,4932.YDL168W,4932.YDR001C,4932.YDR453C,4932.YDR513W,4932.YDR533C,4932.YFL014W,4932.YFL021W,4932.YGR008C,4932.YGR043C,4932.YGR088W,4932.YGR209C,4932.YGR234W,4932.YHR008C,4932.YHR104W,4932.YIL010W,4932.YIL101C,4932.YIR038C,4932.YJL144W,4932.YJR096W,4932.YKL026C,4932.YKL086W,4932.YKL150W,4932.YKR034W,4932.YKR0…	GPB2,PRX1,TPS1,GPX2,TRX3,KIN82,YDL124W,SFA1,NTH1,TSA2,GRX2,HSP31,HSP12,GAT1,STF2,NQM1,CTT1,TRX2,YHB1,SOD2,GRE3,DOT5,XBP1,GTT1,YJL144W,YJR096W,GPX1,SRX1,MCR1,DAL80,ECM4,AHP1,ECM38,GRX8,TSA1,SIP18,GAD1,RAS2,DAL82,DDR2,GCY1,OXR1,USV1,ATH1	8.62e-15	2.29e-12	cellular response to chemical stimulus	C1 (N=197)	197	0.22335	11.6402	cellular response to chemical stimulus (0.22; 11.64)
Process	GO:0097237	19	55	4932	4932.YBL064C,4932.YBR244W,4932.YCR083W,4932.YDL168W,4932.YDR453C,4932.YDR513W,4932.YGR088W,4932.YGR209C,4932.YHR008C,4932.YIL010W,4932.YIR038C,4932.YKL026C,4932.YKL086W,4932.YKR076W,4932.YLR109W,4932.YLR364W,4932.YML028W,4932.YOL052C-A,4932.YPR026W	PRX1,GPX2,TRX3,SFA1,TSA2,GRX2,CTT1,TRX2,SOD2,DOT5,GTT1,GPX1,SRX1,ECM4,AHP1,GRX8,TSA1,DDR2,ATH1	1.06e-13	2.1e-11	cellular response to toxic substance	C1 (N=197)	197	0.0964467	10.6778	cellular response to toxic substance (0.1; 10.68)
Process	GO:1990748	17	39	4932	4932.YBL064C,4932.YBR244W,4932.YCR083W,4932.YDL168W,4932.YDR453C,4932.YDR513W,4932.YGR088W,4932.YGR209C,4932.YHR008C,4932.YIL010W,4932.YIR038C,4932.YKL026C,4932.YKL086W,4932.YKR076W,4932.YLR109W,4932.YLR364W,4932.YML028W	PRX1,GPX2,TRX3,SFA1,TSA2,GRX2,CTT1,TRX2,SOD2,DOT5,GTT1,GPX1,SRX1,ECM4,AHP1,GRX8,TSA1	1.06e-13	2.1e-11	cellular detoxification	C1 (N=197)	197	0.0862944	10.6778	cellular detoxification (0.09; 10.68)
Process	GO:0098869	16	36	4932	4932.YBL064C,4932.YBR244W,4932.YCR083W,4932.YDR453C,4932.YDR513W,4932.YGR088W,4932.YGR209C,4932.YHR008C,4932.YIL010W,4932.YIR038C,4932.YKL026C,4932.YKL086W,4932.YKR076W,4932.YLR109W,4932.YLR364W,4932.YML028W	PRX1,GPX2,TRX3,TSA2,GRX2,CTT1,TRX2,SOD2,DOT5,GTT1,GPX1,SRX1,ECM4,AHP1,GRX8,TSA1	4.58e-13	6.05e-11	cellular oxidant detoxification	C1 (N=197)	197	0.0812183	10.2182	cellular oxidant detoxification (0.08; 10.22)
Process	GO:0009636	20	71	4932	4932.YBL064C,4932.YBR244W,4932.YCR083W,4932.YDL168W,4932.YDR453C,4932.YDR513W,4932.YGR088W,4932.YGR209C,4932.YGR234W,4932.YHR008C,4932.YIL010W,4932.YIR038C,4932.YKL026C,4932.YKL086W,4932.YKR076W,4932.YLR109W,4932.YLR364W,4932.YML028W,4932.YOL052C-A,4932.YPR026W	PRX1,GPX2,TRX3,SFA1,TSA2,GRX2,CTT1,TRX2,YHB1,SOD2,DOT5,GTT1,GPX1,SRX1,ECM4,AHP1,GRX8,TSA1,DDR2,ATH1	5.66e-13	6.74e-11	response to toxic substance	C1 (N=197)	197	0.101523	10.1713	response to toxic substance (0.1; 10.17)
Process	GO:0016052	21	84	4932	4932.YBR001C,4932.YBR056W,4932.YBR196C,4932.YCL040W,4932.YDR001C,4932.YGL156W,4932.YGL253W,4932.YGR194C,4932.YGR240C,4932.YHR104W,4932.YHR174W,4932.YJR009C,4932.YJR096W,4932.YLR070C,4932.YLR446W,4932.YMR105C,4932.YMR205C,4932.YOR120W,4932.YOR347C,4932.YPR026W,4932.YPR184W	NTH2,YBR056W,PGI1,GLK1,NTH1,AMS1,HXK2,XKS1,PFK1,GRE3,ENO2,TDH2,YJR096W,XYL2,YLR446W,PGM2,PFK2,GCY1,PYK2,ATH1,GDB1	1.04e-12	1.12e-10	carbohydrate catabolic process	C1 (N=197)	197	0.106599	9.95078	carbohydrate catabolic process (0.11; 9.95)
Process	GO:0044281	59	755	4932	4932.YAL060W,4932.YBR053C,4932.YBR196C,4932.YCL040W,4932.YCR083W,4932.YDL124W,4932.YDL168W,4932.YDR533C,4932.YEL041W,4932.YEL071W,4932.YER073W,4932.YGL037C,4932.YGL156W,4932.YGL248W,4932.YGL253W,4932.YGR019W,4932.YGR043C,4932.YGR087C,4932.YGR194C,4932.YGR209C,4932.YGR240C,4932.YGR248W,4932.YGR256W,4932.YHL016C,4932.YHR033W,4932.YHR037W,4932.YHR104W,4932.YHR174W,4932.YIR027C,4932.YIR032C,4932.YJL1…	BDH1,YBR053C,PGI1,GLK1,TRX3,YDL124W,SFA1,HSP31,YEF1,DLD3,ALD5,PNC1,AMS1,PDE1,HXK2,UGA1,NQM1,PDC6,XKS1,TRX2,PFK1,SOL4,GND2,DUR3,YHR033W,PUT2,GRE3,ENO2,DAL1,DAL3,FBP26,TDH2,YJR096W,MCR1,NNR2,DAL80,XYL2,PUT1,SYM1,YLR345W,CAR2,YLR446W,PGM2,ALD3,ALD2,PFK2,GAD1,ADH6,NRK1,NNR1,GOR1,OPI10,GLO4,GCY1,PYK2,ALD4,GDH1,ALD6,GLN1	3.32e-12	3.29e-10	small molecule metabolic process	C1 (N=197)	197	0.299492	9.4828	small molecule metabolic process (0.3; 9.48)
Process	GO:0019362	19	76	4932	4932.YBR196C,4932.YCL040W,4932.YEL041W,4932.YGL037C,4932.YGL253W,4932.YGR043C,4932.YGR240C,4932.YGR248W,4932.YGR256W,4932.YHR174W,4932.YJR009C,4932.YKL151C,4932.YLR446W,4932.YMR205C,4932.YNL129W,4932.YNL200C,4932.YOR347C,4932.YOR374W,4932.YPL061W	PGI1,GLK1,YEF1,PNC1,HXK2,NQM1,PFK1,SOL4,GND2,ENO2,TDH2,NNR2,YLR446W,PFK2,NRK1,NNR1,PYK2,ALD4,ALD6	1.32e-11	1.21e-09	pyridine nucleotide metabolic process	C1 (N=197)	197	0.0964467	8.91721	pyridine nucleotide metabolic process (0.1; 8.92)
Process	GO:0044262	26	163	4932	4932.YBR001C,4932.YBR056W,4932.YBR126C,4932.YBR149W,4932.YCL040W,4932.YDR001C,4932.YDR074W,4932.YEL011W,4932.YER054C,4932.YFR017C,4932.YGL156W,4932.YGL253W,4932.YGR194C,4932.YGR240C,4932.YGR256W,4932.YLR258W,4932.YLR345W,4932.YLR446W,4932.YML100W,4932.YMR105C,4932.YMR205C,4932.YMR261C,4932.YOL032W,4932.YOR120W,4932.YPR026W,4932.YPR184W	NTH2,YBR056W,TPS1,ARA1,GLK1,NTH1,TPS2,GLC3,GIP2,IGD1,AMS1,HXK2,XKS1,PFK1,GND2,GSY2,YLR345W,YLR446W,TSL1,PGM2,PFK2,TPS3,OPI10,GCY1,ATH1,GDB1	1.59e-11	1.35e-09	cellular carbohydrate metabolic process	C1 (N=197)	197	0.13198	8.86967	cellular carbohydrate metabolic process (0.13; 8.87)
Process	GO:0051186	31	245	4932	4932.YBR053C,4932.YBR196C,4932.YCL040W,4932.YDR513W,4932.YEL041W,4932.YGL037C,4932.YGL253W,4932.YGR043C,4932.YGR088W,4932.YGR209C,4932.YGR240C,4932.YGR248W,4932.YGR256W,4932.YHR174W,4932.YIR038C,4932.YJR009C,4932.YKL151C,4932.YKR076W,4932.YLL060C,4932.YLR299W,4932.YLR446W,4932.YMR041C,4932.YMR169C,4932.YMR170C,4932.YMR205C,4932.YMR251W,4932.YNL129W,4932.YNL200C,4932.YOR347C,4932.YOR374W,4932.YPL0…	YBR053C,PGI1,GLK1,GRX2,YEF1,PNC1,HXK2,NQM1,CTT1,TRX2,PFK1,SOL4,GND2,ENO2,GTT1,TDH2,NNR2,ECM4,GTT2,ECM38,YLR446W,ARA2,ALD3,ALD2,PFK2,GTO3,NRK1,NNR1,PYK2,ALD4,ALD6	3.36e-11	2.66e-09	cofactor metabolic process	C1 (N=197)	197	0.15736	8.57512	cofactor metabolic process (0.16; 8.58)
Process	GO:0046496	18	75	4932	4932.YBR196C,4932.YCL040W,4932.YEL041W,4932.YGL253W,4932.YGR043C,4932.YGR240C,4932.YGR248W,4932.YGR256W,4932.YHR174W,4932.YJR009C,4932.YKL151C,4932.YLR446W,4932.YMR205C,4932.YNL129W,4932.YNL200C,4932.YOR347C,4932.YOR374W,4932.YPL061W	PGI1,GLK1,YEF1,HXK2,NQM1,PFK1,SOL4,GND2,ENO2,TDH2,NNR2,YLR446W,PFK2,NRK1,NNR1,PYK2,ALD4,ALD6	8.37e-11	6.23e-09	nicotinamide nucleotide metabolic process	C1 (N=197)	197	0.0913706	8.20551	nicotinamide nucleotide metabolic process (0.09; 8.21)
Process	GO:0006733	19	90	4932	4932.YBR196C,4932.YCL040W,4932.YEL041W,4932.YGL037C,4932.YGL253W,4932.YGR043C,4932.YGR240C,4932.YGR248W,4932.YGR256W,4932.YHR174W,4932.YJR009C,4932.YKL151C,4932.YLR446W,4932.YMR205C,4932.YNL129W,4932.YNL200C,4932.YOR347C,4932.YOR374W,4932.YPL061W	PGI1,GLK1,YEF1,PNC1,HXK2,NQM1,PFK1,SOL4,GND2,ENO2,TDH2,NNR2,YLR446W,PFK2,NRK1,NNR1,PYK2,ALD4,ALD6	1.65e-10	1.09e-08	oxidoreduction coenzyme metabolic process	C1 (N=197)	197	0.0964467	7.96257	oxidoreduction coenzyme metabolic process (0.1; 7.96)
Process	GO:0042221	47	573	4932	4932.YAL056W,4932.YBL064C,4932.YBR126C,4932.YBR244W,4932.YCR083W,4932.YCR091W,4932.YDL124W,4932.YDL168W,4932.YDR001C,4932.YDR453C,4932.YDR513W,4932.YDR533C,4932.YFL014W,4932.YFL021W,4932.YGR008C,4932.YGR043C,4932.YGR088W,4932.YGR209C,4932.YGR234W,4932.YHR008C,4932.YHR104W,4932.YIL010W,4932.YIL101C,4932.YIR038C,4932.YJL144W,4932.YJR096W,4932.YKL026C,4932.YKL086W,4932.YKL150W,4932.YKR034W,4932.YKR0…	GPB2,PRX1,TPS1,GPX2,TRX3,KIN82,YDL124W,SFA1,NTH1,TSA2,GRX2,HSP31,HSP12,GAT1,STF2,NQM1,CTT1,TRX2,YHB1,SOD2,GRE3,DOT5,XBP1,GTT1,YJL144W,YJR096W,GPX1,SRX1,MCR1,DAL80,ECM4,AHP1,ECM38,GRX8,TSA1,SIP18,GAD1,RAS2,DAL82,ATO2,DDR2,GCY1,TPO4,PUT4,OXR1,USV1,ATH1	2.28e-10	1.43e-08	response to chemical	C1 (N=197)	197	0.238579	7.84466	response to chemical (0.24; 7.84)
Process	GO:0051716	64	1024	4932	4932.YAL056W,4932.YBL064C,4932.YBR126C,4932.YBR214W,4932.YBR244W,4932.YCR083W,4932.YCR091W,4932.YDL124W,4932.YDL168W,4932.YDL204W,4932.YDR001C,4932.YDR074W,4932.YDR258C,4932.YDR453C,4932.YDR490C,4932.YDR513W,4932.YDR533C,4932.YFL014W,4932.YFL021W,4932.YGL248W,4932.YGR008C,4932.YGR043C,4932.YGR088W,4932.YGR209C,4932.YGR234W,4932.YHR008C,4932.YHR104W,4932.YIL010W,4932.YIL101C,4932.YIL105C,4932.YIR0…	GPB2,PRX1,TPS1,SDS24,GPX2,TRX3,KIN82,YDL124W,SFA1,RTN2,NTH1,TPS2,HSP78,TSA2,PKH1,GRX2,HSP31,HSP12,GAT1,PDE1,STF2,NQM1,CTT1,TRX2,YHB1,SOD2,GRE3,DOT5,XBP1,SLM1,GTT1,YJL144W,TPK1,YJR096W,GPX1,SRX1,MCR1,DAL80,ECM4,AHP1,DCS1,ECM38,GRX8,TSA1,HUG1,TSL1,AVO2,YIM1,SIP18,GAD1,TPS3,RAS2,DAL82,DDR2,PKH2,YGK3,GCY1,DCS2,PEP4,OXR1,TPK2,USV1,HSP32,ATH1	2.78e-09	1.65e-07	cellular response to stimulus	C1 (N=197)	197	0.324873	6.78252	cellular response to stimulus (0.32; 6.78)
Process	GO:0072330	16	76	4932	4932.YBR196C,4932.YCL040W,4932.YDR533C,4932.YEL071W,4932.YER073W,4932.YGL253W,4932.YGR240C,4932.YHR174W,4932.YJR009C,4932.YLR446W,4932.YMR169C,4932.YMR170C,4932.YMR205C,4932.YOR347C,4932.YOR374W,4932.YPL061W	PGI1,GLK1,HSP31,DLD3,ALD5,HXK2,PFK1,ENO2,TDH2,YLR446W,ALD3,ALD2,PFK2,PYK2,ALD4,ALD6	5.09e-09	2.88e-07	monocarboxylic acid biosynthetic process	C1 (N=197)	197	0.0812183	6.54061	monocarboxylic acid biosynthetic process (0.08; 6.54)
Process	GO:0005996	15	66	4932	4932.YBR053C,4932.YBR196C,4932.YCL040W,4932.YGL156W,4932.YGL253W,4932.YGR194C,4932.YHR104W,4932.YHR174W,4932.YJL155C,4932.YJR009C,4932.YJR096W,4932.YLR070C,4932.YLR345W,4932.YMR105C,4932.YOR120W	YBR053C,PGI1,GLK1,AMS1,HXK2,XKS1,GRE3,ENO2,FBP26,TDH2,YJR096W,XYL2,YLR345W,PGM2,GCY1	6.37e-09	3.45e-07	monosaccharide metabolic process	C1 (N=197)	197	0.0761421	6.46218	monosaccharide metabolic process (0.08; 6.46)
Process	GO:0050896	71	1243	4932	4932.YAL056W,4932.YBL064C,4932.YBR126C,4932.YBR214W,4932.YBR244W,4932.YCR083W,4932.YCR091W,4932.YDL124W,4932.YDL168W,4932.YDL204W,4932.YDR001C,4932.YDR074W,4932.YDR258C,4932.YDR453C,4932.YDR490C,4932.YDR513W,4932.YDR533C,4932.YER150W,4932.YFL014W,4932.YFL021W,4932.YGL248W,4932.YGR008C,4932.YGR043C,4932.YGR086C,4932.YGR088W,4932.YGR209C,4932.YGR234W,4932.YHR008C,4932.YHR104W,4932.YIL010W,4932.YIL1…	GPB2,PRX1,TPS1,SDS24,GPX2,TRX3,KIN82,YDL124W,SFA1,RTN2,NTH1,TPS2,HSP78,TSA2,PKH1,GRX2,HSP31,SPI1,HSP12,GAT1,PDE1,STF2,NQM1,PIL1,CTT1,TRX2,YHB1,SOD2,GRE3,DOT5,XBP1,SLM1,GTT1,YJL144W,TPK1,YJR096W,GPX1,SRX1,MCR1,DAL80,ECM4,AHP1,DCS1,ECM38,GRX8,TSA1,HUG1,TSL1,AVO2,YIM1,SIP18,GAD1,TPS3,RAS2,DAL82,ATO2,DDR2,PKH2,YGK3,GCY1,DCS2,TPO4,PUT4,LSP1,ALD6,PEP4,OXR1,TPK2,USV1,HSP32,ATH1	1.05e-08	5.42e-07	response to stimulus	C1 (N=197)	197	0.360406	6.266	response to stimulus (0.36; 6.27)
Process	GO:1901575	47	658	4932	4932.YBR001C,4932.YBR056W,4932.YBR139W,4932.YBR196C,4932.YCL040W,4932.YDL168W,4932.YDR001C,4932.YDR533C,4932.YER073W,4932.YGL156W,4932.YGL248W,4932.YGL253W,4932.YGR019W,4932.YGR087C,4932.YGR194C,4932.YGR240C,4932.YHL016C,4932.YHR037W,4932.YHR104W,4932.YHR174W,4932.YIR027C,4932.YIR032C,4932.YJR009C,4932.YJR096W,4932.YLR070C,4932.YLR142W,4932.YLR270W,4932.YLR299W,4932.YLR438W,4932.YLR446W,4932.YMR1…	NTH2,YBR056W,YBR139W,PGI1,GLK1,SFA1,NTH1,HSP31,ALD5,AMS1,PDE1,HXK2,UGA1,PDC6,XKS1,PFK1,DUR3,PUT2,GRE3,ENO2,DAL1,DAL3,TDH2,YJR096W,XYL2,PUT1,DCS1,ECM38,CAR2,YLR446W,PGM2,ALD3,ALD2,PAI3,PFK2,GAD1,GOR1,DAL82,GLO4,GCY1,DCS2,PYK2,ALD6,RNY1,PEP4,ATH1,GDB1	1.61e-08	7.96e-07	organic substance catabolic process	C1 (N=197)	197	0.238579	6.09909	organic substance catabolic process (0.24; 6.1)
Process	GO:0005991	8	11	4932	4932.YBR001C,4932.YBR126C,4932.YDR001C,4932.YDR074W,4932.YML100W,4932.YMR105C,4932.YMR261C,4932.YPR026W	NTH2,TPS1,NTH1,TPS2,TSL1,PGM2,TPS3,ATH1	2.24e-08	1.07e-06	trehalose metabolic process	C1 (N=197)	197	0.0406091	5.97062	trehalose metabolic process (0.04; 5.97)
Process	GO:0019363	12	42	4932	4932.YBR196C,4932.YCL040W,4932.YEL041W,4932.YGL037C,4932.YGL253W,4932.YGR240C,4932.YHR174W,4932.YJR009C,4932.YLR446W,4932.YMR205C,4932.YNL129W,4932.YOR347C	PGI1,GLK1,YEF1,PNC1,HXK2,PFK1,ENO2,TDH2,YLR446W,PFK2,NRK1,PYK2	2.56e-08	1.17e-06	pyridine nucleotide biosynthetic process	C1 (N=197)	197	0.0609137	5.93181	pyridine nucleotide biosynthetic process (0.06; 5.93)
Process	GO:0032787	21	158	4932	4932.YBR196C,4932.YCL040W,4932.YDR533C,4932.YEL071W,4932.YER073W,4932.YGL253W,4932.YGR019W,4932.YGR087C,4932.YGR240C,4932.YGR256W,4932.YHR174W,4932.YJR009C,4932.YLR446W,4932.YMR169C,4932.YMR170C,4932.YMR205C,4932.YNL274C,4932.YOR040W,4932.YOR347C,4932.YOR374W,4932.YPL061W	PGI1,GLK1,HSP31,DLD3,ALD5,HXK2,UGA1,PDC6,PFK1,GND2,ENO2,TDH2,YLR446W,ALD3,ALD2,PFK2,GOR1,GLO4,PYK2,ALD4,ALD6	3.01e-08	1.33e-06	monocarboxylic acid metabolic process	C1 (N=197)	197	0.106599	5.87615	monocarboxylic acid metabolic process (0.11; 5.88)
Process	GO:0031668	19	130	4932	4932.YBR126C,4932.YBR214W,4932.YDR001C,4932.YDR533C,4932.YFL021W,4932.YGR008C,4932.YJL144W,4932.YKR034W,4932.YLR270W,4932.YML028W,4932.YMR175W,4932.YNL098C,4932.YNL314W,4932.YOL052C-A,4932.YOR173W,4932.YPL154C,4932.YPL230W,4932.YPL280W,4932.YPR026W	TPS1,SDS24,NTH1,HSP31,GAT1,STF2,YJL144W,DAL80,DCS1,TSA1,SIP18,RAS2,DAL82,DDR2,DCS2,PEP4,USV1,HSP32,ATH1	3.66e-08	1.56e-06	cellular response to extracellular stimulus	C1 (N=197)	197	0.0964467	5.80688	cellular response to extracellular stimulus (0.1; 5.81)
Process	GO:0044282	19	130	4932	4932.YDL168W,4932.YDR533C,4932.YER073W,4932.YGR019W,4932.YGR087C,4932.YGR194C,4932.YHL016C,4932.YHR037W,4932.YHR104W,4932.YJR096W,4932.YLR070C,4932.YLR142W,4932.YLR438W,4932.YMR105C,4932.YMR250W,4932.YNL274C,4932.YOR040W,4932.YOR120W,4932.YPL061W	SFA1,HSP31,ALD5,UGA1,PDC6,XKS1,DUR3,PUT2,GRE3,YJR096W,XYL2,PUT1,CAR2,PGM2,GAD1,GOR1,GLO4,GCY1,ALD6	3.66e-08	1.56e-06	small molecule catabolic process	C1 (N=197)	197	0.0964467	5.80688	small molecule catabolic process (0.1; 5.81)
Process	GO:0006732	22	181	4932	4932.YBR053C,4932.YBR196C,4932.YCL040W,4932.YEL041W,4932.YGL037C,4932.YGL253W,4932.YGR043C,4932.YGR240C,4932.YGR248W,4932.YGR256W,4932.YHR174W,4932.YJR009C,4932.YKL151C,4932.YLR446W,4932.YMR169C,4932.YMR170C,4932.YMR205C,4932.YNL129W,4932.YNL200C,4932.YOR347C,4932.YOR374W,4932.YPL061W	YBR053C,PGI1,GLK1,YEF1,PNC1,HXK2,NQM1,PFK1,SOL4,GND2,ENO2,TDH2,NNR2,YLR446W,ALD3,ALD2,PFK2,NRK1,NNR1,PYK2,ALD4,ALD6	5.92e-08	2.27e-06	coenzyme metabolic process	C1 (N=197)	197	0.111675	5.64397	coenzyme metabolic process (0.11; 5.64)
Process	GO:0033554	47	693	4932	4932.YBL064C,4932.YBR126C,4932.YBR214W,4932.YBR244W,4932.YCR083W,4932.YDL124W,4932.YDL204W,4932.YDR001C,4932.YDR074W,4932.YDR258C,4932.YDR453C,4932.YDR490C,4932.YDR513W,4932.YDR533C,4932.YFL014W,4932.YGR008C,4932.YGR043C,4932.YGR088W,4932.YGR209C,4932.YGR234W,4932.YHR008C,4932.YHR104W,4932.YIL010W,4932.YIL101C,4932.YJL144W,4932.YJR096W,4932.YKL026C,4932.YKL086W,4932.YKL150W,4932.YLR109W,4932.YLR2…	PRX1,TPS1,SDS24,GPX2,TRX3,YDL124W,RTN2,NTH1,TPS2,HSP78,TSA2,PKH1,GRX2,HSP31,HSP12,STF2,NQM1,CTT1,TRX2,YHB1,SOD2,GRE3,DOT5,XBP1,YJL144W,YJR096W,GPX1,SRX1,MCR1,AHP1,DCS1,TSA1,HUG1,TSL1,YIM1,SIP18,GAD1,TPS3,DDR2,PKH2,YGK3,GCY1,DCS2,PEP4,OXR1,USV1,ATH1	7.35e-08	2.73e-06	cellular response to stress	C1 (N=197)	197	0.238579	5.56384	cellular response to stress (0.24; 5.56)
Process	GO:0006091	24	220	4932	4932.YBR196C,4932.YCL040W,4932.YDL168W,4932.YDR513W,4932.YEL011W,4932.YEL071W,4932.YER054C,4932.YFR017C,4932.YGL253W,4932.YGR043C,4932.YGR240C,4932.YGR248W,4932.YGR256W,4932.YHR174W,4932.YJR009C,4932.YLR258W,4932.YLR364W,4932.YLR446W,4932.YMR105C,4932.YMR205C,4932.YOR347C,4932.YOR374W,4932.YPL061W,4932.YPR184W	PGI1,GLK1,SFA1,GRX2,GLC3,DLD3,GIP2,IGD1,HXK2,NQM1,PFK1,SOL4,GND2,ENO2,TDH2,GSY2,GRX8,YLR446W,PGM2,PFK2,PYK2,ALD4,ALD6,GDB1	9.3e-08	3.25e-06	generation of precursor metabolites and energy	C1 (N=197)	197	0.121827	5.48812	generation of precursor metabolites and energy (0.12; 5.49)
Process	GO:0009166	10	30	4932	4932.YBR196C,4932.YCL040W,4932.YGL248W,4932.YGL253W,4932.YGR240C,4932.YHR174W,4932.YJR009C,4932.YLR446W,4932.YMR205C,4932.YOR347C	PGI1,GLK1,PDE1,HXK2,PFK1,ENO2,TDH2,YLR446W,PFK2,PYK2	1.17e-07	3.98e-06	nucleotide catabolic process	C1 (N=197)	197	0.0507614	5.40012	nucleotide catabolic process (0.05; 5.4)
Process	GO:0006950	50	785	4932	4932.YBL064C,4932.YBR126C,4932.YBR214W,4932.YBR244W,4932.YCR083W,4932.YDL124W,4932.YDL204W,4932.YDR001C,4932.YDR074W,4932.YDR258C,4932.YDR453C,4932.YDR490C,4932.YDR513W,4932.YDR533C,4932.YFL014W,4932.YGR008C,4932.YGR043C,4932.YGR086C,4932.YGR088W,4932.YGR209C,4932.YGR234W,4932.YHR008C,4932.YHR104W,4932.YIL010W,4932.YIL101C,4932.YJL144W,4932.YJR096W,4932.YKL026C,4932.YKL086W,4932.YKL150W,4932.YLR1…	PRX1,TPS1,SDS24,GPX2,TRX3,YDL124W,RTN2,NTH1,TPS2,HSP78,TSA2,PKH1,GRX2,HSP31,HSP12,STF2,NQM1,PIL1,CTT1,TRX2,YHB1,SOD2,GRE3,DOT5,XBP1,YJL144W,YJR096W,GPX1,SRX1,MCR1,AHP1,DCS1,TSA1,HUG1,TSL1,YIM1,SIP18,GAD1,TPS3,DDR2,PKH2,YGK3,GCY1,DCS2,LSP1,ALD6,PEP4,OXR1,USV1,ATH1	1.65e-07	5.17e-06	response to stress	C1 (N=197)	197	0.253807	5.28651	response to stress (0.25; 5.29)
Process	GO:0019359	11	41	4932	4932.YBR196C,4932.YCL040W,4932.YEL041W,4932.YGL253W,4932.YGR240C,4932.YHR174W,4932.YJR009C,4932.YLR446W,4932.YMR205C,4932.YNL129W,4932.YOR347C	PGI1,GLK1,YEF1,HXK2,PFK1,ENO2,TDH2,YLR446W,PFK2,NRK1,PYK2	1.72e-07	5.17e-06	nicotinamide nucleotide biosynthetic process	C1 (N=197)	197	0.0558376	5.28651	nicotinamide nucleotide biosynthetic process (0.06; 5.29)
Process	GO:0046394	23	210	4932	4932.YBR053C,4932.YBR196C,4932.YCL040W,4932.YDR533C,4932.YEL071W,4932.YER073W,4932.YGL253W,4932.YGR240C,4932.YHR033W,4932.YHR037W,4932.YHR174W,4932.YJR009C,4932.YLR142W,4932.YLR438W,4932.YLR446W,4932.YMR169C,4932.YMR170C,4932.YMR205C,4932.YOR347C,4932.YOR374W,4932.YOR375C,4932.YPL061W,4932.YPR035W	YBR053C,PGI1,GLK1,HSP31,DLD3,ALD5,HXK2,PFK1,YHR033W,PUT2,ENO2,TDH2,PUT1,CAR2,YLR446W,ALD3,ALD2,PFK2,PYK2,ALD4,GDH1,ALD6,GLN1	1.65e-07	5.17e-06	carboxylic acid biosynthetic process	C1 (N=197)	197	0.116751	5.28651	carboxylic acid biosynthetic process (0.12; 5.29)
Process	GO:0006090	11	42	4932	4932.YBR196C,4932.YCL040W,4932.YGL253W,4932.YGR087C,4932.YGR240C,4932.YHR174W,4932.YJR009C,4932.YLR446W,4932.YMR205C,4932.YOR347C,4932.YOR374W	PGI1,GLK1,HXK2,PDC6,PFK1,ENO2,TDH2,YLR446W,PFK2,PYK2,ALD4	2.11e-07	5.99e-06	pyruvate metabolic process	C1 (N=197)	197	0.0558376	5.22257	pyruvate metabolic process (0.06; 5.22)
Process	GO:0006096	9	24	4932	4932.YBR196C,4932.YCL040W,4932.YGL253W,4932.YGR240C,4932.YHR174W,4932.YJR009C,4932.YLR446W,4932.YMR205C,4932.YOR347C	PGI1,GLK1,HXK2,PFK1,ENO2,TDH2,YLR446W,PFK2,PYK2	2.27e-07	6.28e-06	glycolytic process	C1 (N=197)	197	0.0456853	5.20204	glycolytic process (0.05; 5.2)
Process	GO:0006757	9	24	4932	4932.YBR196C,4932.YCL040W,4932.YGL253W,4932.YGR240C,4932.YHR174W,4932.YJR009C,4932.YLR446W,4932.YMR205C,4932.YOR347C	PGI1,GLK1,HXK2,PFK1,ENO2,TDH2,YLR446W,PFK2,PYK2	2.27e-07	6.28e-06	ATP generation from ADP	C1 (N=197)	197	0.0456853	5.20204	ATP generation from ADP (0.05; 5.2)
Process	GO:0042866	9	24	4932	4932.YBR196C,4932.YCL040W,4932.YGL253W,4932.YGR240C,4932.YHR174W,4932.YJR009C,4932.YLR446W,4932.YMR205C,4932.YOR347C	PGI1,GLK1,HXK2,PFK1,ENO2,TDH2,YLR446W,PFK2,PYK2	2.27e-07	6.28e-06	pyruvate biosynthetic process	C1 (N=197)	197	0.0456853	5.20204	pyruvate biosynthetic process (0.05; 5.2)
Process	GO:0009056	50	796	4932	4932.YBR001C,4932.YBR056W,4932.YBR139W,4932.YBR196C,4932.YCL040W,4932.YDL168W,4932.YDR001C,4932.YDR533C,4932.YER073W,4932.YGL156W,4932.YGL248W,4932.YGL253W,4932.YGR019W,4932.YGR087C,4932.YGR088W,4932.YGR194C,4932.YGR234W,4932.YGR240C,4932.YHL016C,4932.YHR037W,4932.YHR104W,4932.YHR174W,4932.YIR027C,4932.YIR032C,4932.YJR009C,4932.YJR096W,4932.YLR070C,4932.YLR142W,4932.YLR270W,4932.YLR299W,4932.YLR4…	NTH2,YBR056W,YBR139W,PGI1,GLK1,SFA1,NTH1,HSP31,ALD5,AMS1,PDE1,HXK2,UGA1,PDC6,CTT1,XKS1,YHB1,PFK1,DUR3,PUT2,GRE3,ENO2,DAL1,DAL3,TDH2,YJR096W,XYL2,PUT1,DCS1,ECM38,CAR2,YLR446W,PGM2,ALD3,ALD2,PAI3,PFK2,GAD1,RAS2,GOR1,DAL82,GLO4,GCY1,DCS2,PYK2,ALD6,RNY1,PEP4,ATH1,GDB1	2.5e-07	6.46e-06	catabolic process	C1 (N=197)	197	0.253807	5.18977	catabolic process (0.25; 5.19)
Process	GO:0009311	10	35	4932	4932.YBR001C,4932.YBR126C,4932.YDR001C,4932.YDR074W,4932.YGL156W,4932.YML100W,4932.YMR105C,4932.YMR196W,4932.YMR261C,4932.YPR026W	NTH2,TPS1,NTH1,TPS2,AMS1,TSL1,PGM2,YMR196W,TPS3,ATH1	3.89e-07	9.64e-06	oligosaccharide metabolic process	C1 (N=197)	197	0.0507614	5.01592	oligosaccharide metabolic process (0.05; 5.02)
Process	GO:0006796	45	689	4932	4932.YAL017W,4932.YBR126C,4932.YBR161W,4932.YBR196C,4932.YCL040W,4932.YCR091W,4932.YDR074W,4932.YDR490C,4932.YEL041W,4932.YER054C,4932.YGL037C,4932.YGL248W,4932.YGL253W,4932.YGR043C,4932.YGR052W,4932.YGR149W,4932.YGR194C,4932.YGR209C,4932.YGR240C,4932.YGR248W,4932.YGR256W,4932.YHR033W,4932.YHR174W,4932.YJL141C,4932.YJL155C,4932.YJL164C,4932.YJR009C,4932.YKL151C,4932.YLL019C,4932.YLR070C,4932.YLR3…	PSK1,TPS1,CSH1,PGI1,GLK1,KIN82,TPS2,PKH1,YEF1,GIP2,PNC1,PDE1,HXK2,NQM1,FMP48,GPC1,XKS1,TRX2,PFK1,SOL4,GND2,YHR033W,ENO2,YAK1,FBP26,TPK1,TDH2,NNR2,KNS1,XYL2,YLR345W,YLR446W,TSL1,PGM2,PFK2,TPS3,NRK1,NNR1,OPI10,PKH2,YGK3,PYK2,ALD4,ALD6,TPK2	4.23e-07	1.01e-05	phosphate-containing compound metabolic process	C1 (N=197)	197	0.228426	4.99568	phosphate-containing compound metabolic process (0.23; 5.0)
Process	GO:0016051	14	84	4932	4932.YBR053C,4932.YBR126C,4932.YBR196C,4932.YDR074W,4932.YEL011W,4932.YFR017C,4932.YHR174W,4932.YJR009C,4932.YLR070C,4932.YLR258W,4932.YML100W,4932.YMR105C,4932.YMR261C,4932.YPR184W	YBR053C,TPS1,PGI1,TPS2,GLC3,IGD1,ENO2,TDH2,XYL2,GSY2,TSL1,PGM2,TPS3,GDB1	6.09e-07	1.42e-05	carbohydrate biosynthetic process	C1 (N=197)	197	0.071066	4.84771	carbohydrate biosynthetic process (0.07; 4.85)
Process	GO:0044283	29	345	4932	4932.YAL060W,4932.YBR053C,4932.YBR196C,4932.YCL040W,4932.YDL168W,4932.YDR533C,4932.YEL071W,4932.YER073W,4932.YGL248W,4932.YGL253W,4932.YGR087C,4932.YGR240C,4932.YHR033W,4932.YHR037W,4932.YHR174W,4932.YJR009C,4932.YKL150W,4932.YLR070C,4932.YLR142W,4932.YLR438W,4932.YLR446W,4932.YMR169C,4932.YMR170C,4932.YMR205C,4932.YOR347C,4932.YOR374W,4932.YOR375C,4932.YPL061W,4932.YPR035W	BDH1,YBR053C,PGI1,GLK1,SFA1,HSP31,DLD3,ALD5,PDE1,HXK2,PDC6,PFK1,YHR033W,PUT2,ENO2,TDH2,MCR1,XYL2,PUT1,CAR2,YLR446W,ALD3,ALD2,PFK2,PYK2,ALD4,GDH1,ALD6,GLN1	6.96e-07	1.59e-05	small molecule biosynthetic process	C1 (N=197)	197	0.147208	4.7986	small molecule biosynthetic process (0.15; 4.8)
Process	GO:0042631	6	7	4932	4932.YBR126C,4932.YDR001C,4932.YGR008C,4932.YJL144W,4932.YMR175W,4932.YPR026W	TPS1,NTH1,STF2,YJL144W,SIP18,ATH1	7.37e-07	1.65e-05	cellular response to water deprivation	C1 (N=197)	197	0.0304569	4.78252	cellular response to water deprivation (0.03; 4.78)
Process	GO:0051156	8	22	4932	4932.YBR196C,4932.YCL040W,4932.YGL253W,4932.YGR043C,4932.YGR248W,4932.YGR256W,4932.YLR446W,4932.YMR105C	PGI1,GLK1,HXK2,NQM1,SOL4,GND2,YLR446W,PGM2	1.32e-06	2.81e-05	glucose 6-phosphate metabolic process	C1 (N=197)	197	0.0406091	4.55129	glucose 6-phosphate metabolic process (0.04; 4.55)
Process	GO:0006739	8	23	4932	4932.YBR196C,4932.YEL041W,4932.YGR043C,4932.YGR248W,4932.YGR256W,4932.YNL200C,4932.YOR374W,4932.YPL061W	PGI1,YEF1,NQM1,SOL4,GND2,NNR1,ALD4,ALD6	1.74e-06	3.47e-05	NADP metabolic process	C1 (N=197)	197	0.0406091	4.45967	NADP metabolic process (0.04; 4.46)
Process	GO:0046835	7	16	4932	4932.YCL040W,4932.YGL253W,4932.YGR194C,4932.YGR240C,4932.YLR345W,4932.YLR446W,4932.YMR205C	GLK1,HXK2,XKS1,PFK1,YLR345W,YLR446W,PFK2	2.34e-06	4.28e-05	carbohydrate phosphorylation	C1 (N=197)	197	0.035533	4.36856	carbohydrate phosphorylation (0.04; 4.37)
Process	GO:0045454	9	34	4932	4932.YBL064C,4932.YCR083W,4932.YDR453C,4932.YDR513W,4932.YGR209C,4932.YIL010W,4932.YLR109W,4932.YLR364W,4932.YML028W	PRX1,TRX3,TSA2,GRX2,TRX2,DOT5,AHP1,GRX8,TSA1	2.59e-06	4.67e-05	cell redox homeostasis	C1 (N=197)	197	0.0456853	4.33068	cell redox homeostasis (0.05; 4.33)
Process	GO:0043436	31	417	4932	4932.YBR053C,4932.YBR196C,4932.YCL040W,4932.YDL168W,4932.YDR533C,4932.YEL071W,4932.YER073W,4932.YGL253W,4932.YGR019W,4932.YGR087C,4932.YGR240C,4932.YGR256W,4932.YHR033W,4932.YHR037W,4932.YHR174W,4932.YJR009C,4932.YKR034W,4932.YLR142W,4932.YLR438W,4932.YLR446W,4932.YMR169C,4932.YMR170C,4932.YMR205C,4932.YMR250W,4932.YNL274C,4932.YOR040W,4932.YOR347C,4932.YOR374W,4932.YOR375C,4932.YPL061W,4932.YPR0…	YBR053C,PGI1,GLK1,SFA1,HSP31,DLD3,ALD5,HXK2,UGA1,PDC6,PFK1,GND2,YHR033W,PUT2,ENO2,TDH2,DAL80,PUT1,CAR2,YLR446W,ALD3,ALD2,PFK2,GAD1,GOR1,GLO4,PYK2,ALD4,GDH1,ALD6,GLN1	3.21e-06	5.64e-05	oxoacid metabolic process	C1 (N=197)	197	0.15736	4.24872	oxoacid metabolic process (0.16; 4.25)
Process	GO:0019752	30	400	4932	4932.YBR053C,4932.YBR196C,4932.YCL040W,4932.YDL168W,4932.YDR533C,4932.YEL071W,4932.YER073W,4932.YGL253W,4932.YGR019W,4932.YGR087C,4932.YGR240C,4932.YGR256W,4932.YHR033W,4932.YHR037W,4932.YHR174W,4932.YJR009C,4932.YLR142W,4932.YLR438W,4932.YLR446W,4932.YMR169C,4932.YMR170C,4932.YMR205C,4932.YMR250W,4932.YNL274C,4932.YOR040W,4932.YOR347C,4932.YOR374W,4932.YOR375C,4932.YPL061W,4932.YPR035W	YBR053C,PGI1,GLK1,SFA1,HSP31,DLD3,ALD5,HXK2,UGA1,PDC6,PFK1,GND2,YHR033W,PUT2,ENO2,TDH2,PUT1,CAR2,YLR446W,ALD3,ALD2,PFK2,GAD1,GOR1,GLO4,PYK2,ALD4,GDH1,ALD6,GLN1	4e-06	6.71e-05	carboxylic acid metabolic process	C1 (N=197)	197	0.152284	4.17328	carboxylic acid metabolic process (0.15; 4.17)
Process	GO:0006081	10	50	4932	4932.YBR196C,4932.YDL168W,4932.YDR533C,4932.YGR043C,4932.YGR248W,4932.YGR256W,4932.YMR170C,4932.YMR318C,4932.YNL274C,4932.YOR040W	PGI1,SFA1,HSP31,NQM1,SOL4,GND2,ALD2,ADH6,GOR1,GLO4	6.32e-06	0.0001	cellular aldehyde metabolic process	C1 (N=197)	197	0.0507614	4	cellular aldehyde metabolic process (0.05; 4.0)
Process	GO:0010035	11	63	4932	4932.YBL064C,4932.YBR126C,4932.YDR001C,4932.YGR008C,4932.YGR088W,4932.YHR008C,4932.YJL144W,4932.YLR109W,4932.YMR175W,4932.YOL052C-A,4932.YPR026W	PRX1,TPS1,NTH1,STF2,CTT1,SOD2,YJL144W,AHP1,SIP18,DDR2,ATH1	6.85e-06	0.00011	response to inorganic substance	C1 (N=197)	197	0.0558376	3.95861	response to inorganic substance (0.06; 3.96)
Process	GO:0006749	7	20	4932	4932.YDR513W,4932.YGR209C,4932.YIR038C,4932.YKR076W,4932.YLL060C,4932.YLR299W,4932.YMR251W	GRX2,TRX2,GTT1,ECM4,GTT2,ECM38,GTO3	7.69e-06	0.00012	glutathione metabolic process	C1 (N=197)	197	0.035533	3.92082	glutathione metabolic process (0.04; 3.92)
Process	GO:0042732	5	6	4932	4932.YGR194C,4932.YHR104W,4932.YJR096W,4932.YLR070C,4932.YOR120W	XKS1,GRE3,YJR096W,XYL2,GCY1	7.31e-06	0.00012	D-xylose metabolic process	C1 (N=197)	197	0.0253807	3.92082	D-xylose metabolic process (0.03; 3.92)
Process	GO:0055086	24	290	4932	4932.YBR196C,4932.YCL040W,4932.YEL041W,4932.YGL037C,4932.YGL248W,4932.YGL253W,4932.YGR043C,4932.YGR209C,4932.YGR240C,4932.YGR248W,4932.YGR256W,4932.YHR174W,4932.YIR027C,4932.YIR032C,4932.YJR009C,4932.YKL151C,4932.YLR446W,4932.YMR105C,4932.YMR205C,4932.YNL129W,4932.YNL200C,4932.YOR347C,4932.YOR374W,4932.YPL061W	PGI1,GLK1,YEF1,PNC1,PDE1,HXK2,NQM1,TRX2,PFK1,SOL4,GND2,ENO2,DAL1,DAL3,TDH2,NNR2,YLR446W,PGM2,PFK2,NRK1,NNR1,PYK2,ALD4,ALD6	8.95e-06	0.00014	nucleobase-containing small molecule metabolic process	C1 (N=197)	197	0.121827	3.85387	nucleobase-containing small molecule metabolic process (0.12; 3.85)
Process	GO:0009108	15	125	4932	4932.YBR053C,4932.YBR196C,4932.YCL040W,4932.YEL041W,4932.YGL037C,4932.YGL253W,4932.YGR240C,4932.YHR174W,4932.YJR009C,4932.YLR446W,4932.YMR169C,4932.YMR170C,4932.YMR205C,4932.YNL129W,4932.YOR347C	YBR053C,PGI1,GLK1,YEF1,PNC1,HXK2,PFK1,ENO2,TDH2,YLR446W,ALD3,ALD2,PFK2,NRK1,PYK2	9.68e-06	0.00015	coenzyme biosynthetic process	C1 (N=197)	197	0.0761421	3.82391	coenzyme biosynthetic process (0.08; 3.82)
Process	GO:0005992	5	7	4932	4932.YBR126C,4932.YDR074W,4932.YML100W,4932.YMR105C,4932.YMR261C	TPS1,TPS2,TSL1,PGM2,TPS3	1.22e-05	0.00018	trehalose biosynthetic process	C1 (N=197)	197	0.0253807	3.74473	trehalose biosynthetic process (0.03; 3.74)
Process	GO:0009628	18	179	4932	4932.YBR126C,4932.YDR001C,4932.YDR074W,4932.YDR258C,4932.YER150W,4932.YFL014W,4932.YGR008C,4932.YGR086C,4932.YGR088W,4932.YHR104W,4932.YJL144W,4932.YMR175W,4932.YOL052C-A,4932.YOL128C,4932.YPL004C,4932.YPL061W,4932.YPL230W,4932.YPR026W	TPS1,NTH1,TPS2,HSP78,SPI1,HSP12,STF2,PIL1,CTT1,GRE3,YJL144W,SIP18,DDR2,YGK3,LSP1,ALD6,USV1,ATH1	1.18e-05	0.00018	response to abiotic stimulus	C1 (N=197)	197	0.0913706	3.74473	response to abiotic stimulus (0.09; 3.74)
Process	GO:0019318	10	56	4932	4932.YBR196C,4932.YCL040W,4932.YGL156W,4932.YGL253W,4932.YHR104W,4932.YHR174W,4932.YJL155C,4932.YJR009C,4932.YLR345W,4932.YMR105C	PGI1,GLK1,AMS1,HXK2,GRE3,ENO2,FBP26,TDH2,YLR345W,PGM2	1.52e-05	0.00021	hexose metabolic process	C1 (N=197)	197	0.0507614	3.67778	hexose metabolic process (0.05; 3.68)
Process	GO:0044270	19	200	4932	4932.YBR196C,4932.YCL040W,4932.YGL248W,4932.YGL253W,4932.YGR087C,4932.YGR234W,4932.YGR240C,4932.YHL016C,4932.YHR174W,4932.YIR027C,4932.YIR032C,4932.YJR009C,4932.YLR270W,4932.YLR446W,4932.YMR205C,4932.YNL314W,4932.YOR173W,4932.YOR347C,4932.YPL123C	PGI1,GLK1,PDE1,HXK2,PDC6,YHB1,PFK1,DUR3,ENO2,DAL1,DAL3,TDH2,DCS1,YLR446W,PFK2,DAL82,DCS2,PYK2,RNY1	1.41e-05	0.00021	cellular nitrogen compound catabolic process	C1 (N=197)	197	0.0964467	3.67778	cellular nitrogen compound catabolic process (0.1; 3.68)
Process	GO:0046700	19	200	4932	4932.YBR196C,4932.YCL040W,4932.YGL248W,4932.YGL253W,4932.YGR087C,4932.YGR240C,4932.YHR037W,4932.YHR174W,4932.YIR027C,4932.YIR032C,4932.YJR009C,4932.YLR142W,4932.YLR270W,4932.YLR446W,4932.YMR205C,4932.YNL314W,4932.YOR173W,4932.YOR347C,4932.YPL123C	PGI1,GLK1,PDE1,HXK2,PDC6,PFK1,PUT2,ENO2,DAL1,DAL3,TDH2,PUT1,DCS1,YLR446W,PFK2,DAL82,DCS2,PYK2,RNY1	1.41e-05	0.00021	heterocycle catabolic process	C1 (N=197)	197	0.0964467	3.67778	heterocycle catabolic process (0.1; 3.68)
Process	GO:0051188	16	147	4932	4932.YBR053C,4932.YBR196C,4932.YCL040W,4932.YEL041W,4932.YGL037C,4932.YGL253W,4932.YGR240C,4932.YHR174W,4932.YJR009C,4932.YLR446W,4932.YMR041C,4932.YMR169C,4932.YMR170C,4932.YMR205C,4932.YNL129W,4932.YOR347C	YBR053C,PGI1,GLK1,YEF1,PNC1,HXK2,PFK1,ENO2,TDH2,YLR446W,ARA2,ALD3,ALD2,PFK2,NRK1,PYK2	1.5e-05	0.00021	cofactor biosynthetic process	C1 (N=197)	197	0.0812183	3.67778	cofactor biosynthetic process (0.08; 3.68)
Process	GO:1901700	12	83	4932	4932.YAL056W,4932.YBR126C,4932.YDL168W,4932.YDR001C,4932.YGR008C,4932.YGR088W,4932.YHR008C,4932.YJL144W,4932.YML028W,4932.YMR175W,4932.YOL052C-A,4932.YPR026W	GPB2,TPS1,SFA1,NTH1,STF2,CTT1,SOD2,YJL144W,TSA1,SIP18,DDR2,ATH1	1.46e-05	0.00021	response to oxygen-containing compound	C1 (N=197)	197	0.0609137	3.67778	response to oxygen-containing compound (0.06; 3.68)
Process	GO:1901701	10	56	4932	4932.YAL056W,4932.YBR126C,4932.YDL168W,4932.YDR001C,4932.YGR008C,4932.YHR008C,4932.YJL144W,4932.YMR175W,4932.YOL052C-A,4932.YPR026W	GPB2,TPS1,SFA1,NTH1,STF2,SOD2,YJL144W,SIP18,DDR2,ATH1	1.52e-05	0.00021	cellular response to oxygen-containing compound	C1 (N=197)	197	0.0507614	3.67778	cellular response to oxygen-containing compound (0.05; 3.68)
Process	GO:0016310	24	301	4932	4932.YAL017W,4932.YBR196C,4932.YCL040W,4932.YCR091W,4932.YDR490C,4932.YEL041W,4932.YGL253W,4932.YGR052W,4932.YGR194C,4932.YGR240C,4932.YHR033W,4932.YHR174W,4932.YJL141C,4932.YJL164C,4932.YJR009C,4932.YLL019C,4932.YLR345W,4932.YLR446W,4932.YMR205C,4932.YNL129W,4932.YOL100W,4932.YOL128C,4932.YOR347C,4932.YPL203W	PSK1,PGI1,GLK1,KIN82,PKH1,YEF1,HXK2,FMP48,XKS1,PFK1,YHR033W,ENO2,YAK1,TPK1,TDH2,KNS1,YLR345W,YLR446W,PFK2,NRK1,PKH2,YGK3,PYK2,TPK2	1.6e-05	0.00022	phosphorylation	C1 (N=197)	197	0.121827	3.65758	phosphorylation (0.12; 3.66)
Process	GO:0007154	28	390	4932	4932.YAL056W,4932.YBR126C,4932.YBR214W,4932.YCR091W,4932.YDR001C,4932.YDR490C,4932.YDR533C,4932.YFL021W,4932.YGL248W,4932.YGR008C,4932.YIL105C,4932.YJL144W,4932.YJL164C,4932.YKR034W,4932.YLR270W,4932.YML028W,4932.YMR068W,4932.YMR175W,4932.YNL098C,4932.YNL314W,4932.YOL052C-A,4932.YOL100W,4932.YOR173W,4932.YPL154C,4932.YPL203W,4932.YPL230W,4932.YPL280W,4932.YPR026W	GPB2,TPS1,SDS24,KIN82,NTH1,PKH1,HSP31,GAT1,PDE1,STF2,SLM1,YJL144W,TPK1,DAL80,DCS1,TSA1,AVO2,SIP18,RAS2,DAL82,DDR2,PKH2,DCS2,PEP4,TPK2,USV1,HSP32,ATH1	1.87e-05	0.00025	cell communication	C1 (N=197)	197	0.142132	3.60206	cell communication (0.14; 3.6)
Process	GO:0019323	5	8	4932	4932.YGR194C,4932.YHR104W,4932.YJR096W,4932.YLR070C,4932.YOR120W	XKS1,GRE3,YJR096W,XYL2,GCY1	1.94e-05	0.00026	pentose catabolic process	C1 (N=197)	197	0.0253807	3.58503	pentose catabolic process (0.03; 3.59)
Process	GO:0006067	6	16	4932	4932.YDL168W,4932.YER073W,4932.YGR087C,4932.YLR251W,4932.YOR374W,4932.YPL061W	SFA1,ALD5,PDC6,SYM1,ALD4,ALD6	2.58e-05	0.00033	ethanol metabolic process	C1 (N=197)	197	0.0304569	3.48149	ethanol metabolic process (0.03; 3.48)
Process	GO:0046365	6	16	4932	4932.YGR194C,4932.YHR104W,4932.YJR096W,4932.YLR070C,4932.YMR105C,4932.YOR120W	XKS1,GRE3,YJR096W,XYL2,PGM2,GCY1	2.58e-05	0.00033	monosaccharide catabolic process	C1 (N=197)	197	0.0304569	3.48149	monosaccharide catabolic process (0.03; 3.48)
Process	GO:1901361	19	209	4932	4932.YBR196C,4932.YCL040W,4932.YGL248W,4932.YGL253W,4932.YGR087C,4932.YGR240C,4932.YHR037W,4932.YHR174W,4932.YIR027C,4932.YIR032C,4932.YJR009C,4932.YLR142W,4932.YLR270W,4932.YLR446W,4932.YMR205C,4932.YNL314W,4932.YOR173W,4932.YOR347C,4932.YPL123C	PGI1,GLK1,PDE1,HXK2,PDC6,PFK1,PUT2,ENO2,DAL1,DAL3,TDH2,PUT1,DCS1,YLR446W,PFK2,DAL82,DCS2,PYK2,RNY1	2.49e-05	0.00033	organic cyclic compound catabolic process	C1 (N=197)	197	0.0964467	3.48149	organic cyclic compound catabolic process (0.1; 3.48)
Process	GO:0009117	21	250	4932	4932.YBR196C,4932.YCL040W,4932.YEL041W,4932.YGL037C,4932.YGL248W,4932.YGL253W,4932.YGR043C,4932.YGR209C,4932.YGR240C,4932.YGR248W,4932.YGR256W,4932.YHR174W,4932.YJR009C,4932.YKL151C,4932.YLR446W,4932.YMR205C,4932.YNL129W,4932.YNL200C,4932.YOR347C,4932.YOR374W,4932.YPL061W	PGI1,GLK1,YEF1,PNC1,PDE1,HXK2,NQM1,TRX2,PFK1,SOL4,GND2,ENO2,TDH2,NNR2,YLR446W,PFK2,NRK1,NNR1,PYK2,ALD4,ALD6	2.76e-05	0.00034	nucleotide metabolic process	C1 (N=197)	197	0.106599	3.46852	nucleotide metabolic process (0.11; 3.47)
Process	GO:0071214	11	74	4932	4932.YBR126C,4932.YDR001C,4932.YFL014W,4932.YGR008C,4932.YGR088W,4932.YHR104W,4932.YJL144W,4932.YMR175W,4932.YOL128C,4932.YPL230W,4932.YPR026W	TPS1,NTH1,HSP12,STF2,CTT1,GRE3,YJL144W,SIP18,YGK3,USV1,ATH1	2.66e-05	0.00034	cellular response to abiotic stimulus	C1 (N=197)	197	0.0558376	3.46852	cellular response to abiotic stimulus (0.06; 3.47)
Process	GO:0006754	9	48	4932	4932.YBR196C,4932.YCL040W,4932.YGL253W,4932.YGR240C,4932.YHR174W,4932.YJR009C,4932.YLR446W,4932.YMR205C,4932.YOR347C	PGI1,GLK1,HXK2,PFK1,ENO2,TDH2,YLR446W,PFK2,PYK2	2.92e-05	0.00036	ATP biosynthetic process	C1 (N=197)	197	0.0456853	3.4437	ATP biosynthetic process (0.05; 3.44)
Process	GO:0017144	22	278	4932	4932.YBR196C,4932.YCL040W,4932.YDL168W,4932.YER073W,4932.YGL037C,4932.YGL253W,4932.YGR087C,4932.YGR088W,4932.YGR234W,4932.YGR240C,4932.YHR174W,4932.YIR027C,4932.YIR032C,4932.YJR009C,4932.YLR251W,4932.YLR438W,4932.YLR446W,4932.YMR205C,4932.YNL314W,4932.YOR347C,4932.YOR374W,4932.YPL061W	PGI1,GLK1,SFA1,ALD5,PNC1,HXK2,PDC6,CTT1,YHB1,PFK1,ENO2,DAL1,DAL3,TDH2,SYM1,CAR2,YLR446W,PFK2,DAL82,PYK2,ALD4,ALD6	4.13e-05	0.00048	drug metabolic process	C1 (N=197)	197	0.111675	3.31876	drug metabolic process (0.11; 3.32)
Process	GO:0071465	4	4	4932	4932.YBR126C,4932.YDR001C,4932.YGR008C,4932.YPR026W	TPS1,NTH1,STF2,ATH1	4.15e-05	0.00048	cellular response to desiccation	C1 (N=197)	197	0.0203046	3.31876	cellular response to desiccation (0.02; 3.32)
Process	GO:0043086	11	79	4932	4932.YAL056W,4932.YDL130W-A,4932.YFR017C,4932.YGL248W,4932.YGR086C,4932.YHR138C,4932.YLR178C,4932.YML058W-A,4932.YMR174C,4932.YOR173W,4932.YPL004C	GPB2,STF1,IGD1,PDE1,PIL1,YHR138C,TFS1,HUG1,PAI3,DCS2,LSP1	4.57e-05	0.00051	negative regulation of catalytic activity	C1 (N=197)	197	0.0558376	3.29243	negative regulation of catalytic activity (0.06; 3.29)
Process	GO:0042737	8	40	4932	4932.YER073W,4932.YGR087C,4932.YGR088W,4932.YGR234W,4932.YIR027C,4932.YIR032C,4932.YNL314W,4932.YPL061W	ALD5,PDC6,CTT1,YHB1,DAL1,DAL3,DAL82,ALD6	5.49e-05	0.0006	drug catabolic process	C1 (N=197)	197	0.0406091	3.22185	drug catabolic process (0.04; 3.22)
Process	GO:0006740	6	19	4932	4932.YBR196C,4932.YGR043C,4932.YGR248W,4932.YGR256W,4932.YOR374W,4932.YPL061W	PGI1,NQM1,SOL4,GND2,ALD4,ALD6	5.7e-05	0.00062	NADPH regeneration	C1 (N=197)	197	0.0304569	3.20761	NADPH regeneration (0.03; 3.21)
Process	GO:0019637	28	417	4932	4932.YBR161W,4932.YBR196C,4932.YCL040W,4932.YEL041W,4932.YGL037C,4932.YGL248W,4932.YGL253W,4932.YGR043C,4932.YGR149W,4932.YGR209C,4932.YGR240C,4932.YGR248W,4932.YGR256W,4932.YHR174W,4932.YJL155C,4932.YJR009C,4932.YKL151C,4932.YLR070C,4932.YLR345W,4932.YLR446W,4932.YMR105C,4932.YMR205C,4932.YNL129W,4932.YNL200C,4932.YOL032W,4932.YOR347C,4932.YOR374W,4932.YPL061W	CSH1,PGI1,GLK1,YEF1,PNC1,PDE1,HXK2,NQM1,GPC1,TRX2,PFK1,SOL4,GND2,ENO2,FBP26,TDH2,NNR2,XYL2,YLR345W,YLR446W,PGM2,PFK2,NRK1,NNR1,OPI10,PYK2,ALD4,ALD6	5.82e-05	0.00062	organophosphate metabolic process	C1 (N=197)	197	0.142132	3.20761	organophosphate metabolic process (0.14; 3.21)
Process	GO:0070941	5	11	4932	4932.YGR086C,4932.YIL105C,4932.YMR031C,4932.YMR086W,4932.YPL004C	PIL1,SLM1,EIS1,SEG1,LSP1	6.15e-05	0.00065	eisosome assembly	C1 (N=197)	197	0.0253807	3.18709	eisosome assembly (0.03; 3.19)
Process	GO:0019568	4	5	4932	4932.YHR104W,4932.YJR096W,4932.YLR070C,4932.YOR120W	GRE3,YJR096W,XYL2,GCY1	7.31e-05	0.00076	arabinose catabolic process	C1 (N=197)	197	0.0203046	3.11919	arabinose catabolic process (0.02; 3.12)
Process	GO:0070413	4	5	4932	4932.YBR126C,4932.YDR074W,4932.YML100W,4932.YMR261C	TPS1,TPS2,TSL1,TPS3	7.31e-05	0.00076	trehalose metabolism in response to stress	C1 (N=197)	197	0.0203046	3.11919	trehalose metabolism in response to stress (0.02; 3.12)
Process	GO:1901615	14	133	4932	4932.YAL060W,4932.YDL168W,4932.YDR533C,4932.YEL071W,4932.YER073W,4932.YGR087C,4932.YKL150W,4932.YLR251W,4932.YMR318C,4932.YOL032W,4932.YOR040W,4932.YOR120W,4932.YOR374W,4932.YPL061W	BDH1,SFA1,HSP31,DLD3,ALD5,PDC6,MCR1,SYM1,ADH6,OPI10,GLO4,GCY1,ALD4,ALD6	7.25e-05	0.00076	organic hydroxy compound metabolic process	C1 (N=197)	197	0.071066	3.11919	organic hydroxy compound metabolic process (0.07; 3.12)
Process	GO:0006575	9	58	4932	4932.YDR513W,4932.YGR209C,4932.YIR038C,4932.YKR076W,4932.YLL060C,4932.YLR299W,4932.YMR169C,4932.YMR170C,4932.YMR251W	GRX2,TRX2,GTT1,ECM4,GTT2,ECM38,ALD3,ALD2,GTO3	0.00011	0.0011	cellular modified amino acid metabolic process	C1 (N=197)	197	0.0456853	2.95861	cellular modified amino acid metabolic process (0.05; 2.96)
Process	GO:0005978	5	13	4932	4932.YEL011W,4932.YFR017C,4932.YLR258W,4932.YMR105C,4932.YPR184W	GLC3,IGD1,GSY2,PGM2,GDB1	0.00012	0.0012	glycogen biosynthetic process	C1 (N=197)	197	0.0253807	2.92082	glycogen biosynthetic process (0.03; 2.92)
Process	GO:0044248	40	733	4932	4932.YBR001C,4932.YBR139W,4932.YBR196C,4932.YCL040W,4932.YDL168W,4932.YDR001C,4932.YDR533C,4932.YER073W,4932.YGL248W,4932.YGL253W,4932.YGR019W,4932.YGR087C,4932.YGR088W,4932.YGR234W,4932.YGR240C,4932.YHL016C,4932.YHR037W,4932.YHR174W,4932.YIR027C,4932.YIR032C,4932.YJR009C,4932.YLR142W,4932.YLR270W,4932.YLR299W,4932.YLR438W,4932.YLR446W,4932.YMR174C,4932.YMR205C,4932.YMR250W,4932.YNL098C,4932.YNL2…	NTH2,YBR139W,PGI1,GLK1,SFA1,NTH1,HSP31,ALD5,PDE1,HXK2,UGA1,PDC6,CTT1,YHB1,PFK1,DUR3,PUT2,ENO2,DAL1,DAL3,TDH2,PUT1,DCS1,ECM38,CAR2,YLR446W,PAI3,PFK2,GAD1,RAS2,GOR1,DAL82,GLO4,DCS2,PYK2,ALD6,RNY1,PEP4,ATH1,GDB1	0.00012	0.0012	cellular catabolic process	C1 (N=197)	197	0.203046	2.92082	cellular catabolic process (0.2; 2.92)
Process	GO:0019725	18	221	4932	4932.YAL056W,4932.YBL064C,4932.YCL040W,4932.YCR083W,4932.YDR453C,4932.YDR513W,4932.YER053C,4932.YGL253W,4932.YGR209C,4932.YGR240C,4932.YIL010W,4932.YLR109W,4932.YLR364W,4932.YLR446W,4932.YML028W,4932.YMR105C,4932.YMR205C,4932.YOR087W	GPB2,PRX1,GLK1,TRX3,TSA2,GRX2,PIC2,HXK2,TRX2,PFK1,DOT5,AHP1,GRX8,YLR446W,TSA1,PGM2,PFK2,YVC1	0.00015	0.0015	cellular homeostasis	C1 (N=197)	197	0.0913706	2.82391	cellular homeostasis (0.09; 2.82)
Process	GO:0006066	11	93	4932	4932.YAL060W,4932.YDL168W,4932.YER073W,4932.YGR087C,4932.YKL150W,4932.YLR251W,4932.YMR318C,4932.YOL032W,4932.YOR120W,4932.YOR374W,4932.YPL061W	BDH1,SFA1,ALD5,PDC6,MCR1,SYM1,ADH6,OPI10,GCY1,ALD4,ALD6	0.00017	0.0016	alcohol metabolic process	C1 (N=197)	197	0.0558376	2.79588	alcohol metabolic process (0.06; 2.8)
Process	GO:0034637	9	65	4932	4932.YBR126C,4932.YDR074W,4932.YEL011W,4932.YFR017C,4932.YLR258W,4932.YML100W,4932.YMR105C,4932.YMR261C,4932.YPR184W	TPS1,TPS2,GLC3,IGD1,GSY2,TSL1,PGM2,TPS3,GDB1	0.00024	0.0022	cellular carbohydrate biosynthetic process	C1 (N=197)	197	0.0456853	2.65758	cellular carbohydrate biosynthetic process (0.05; 2.66)
Process	GO:0006560	4	8	4932	4932.YHR033W,4932.YHR037W,4932.YLR142W,4932.YLR438W	YHR033W,PUT2,PUT1,CAR2	0.00027	0.0025	proline metabolic process	C1 (N=197)	197	0.0203046	2.60206	proline metabolic process (0.02; 2.6)
Process	GO:0043605	4	8	4932	4932.YHL016C,4932.YIR027C,4932.YIR032C,4932.YNL314W	DUR3,DAL1,DAL3,DAL82	0.00027	0.0025	cellular amide catabolic process	C1 (N=197)	197	0.0203046	2.60206	cellular amide catabolic process (0.02; 2.6)
Process	GO:0046185	4	8	4932	4932.YDL168W,4932.YDR533C,4932.YNL274C,4932.YOR040W	SFA1,HSP31,GOR1,GLO4	0.00027	0.0025	aldehyde catabolic process	C1 (N=197)	197	0.0203046	2.60206	aldehyde catabolic process (0.02; 2.6)
Process	GO:0006006	7	39	4932	4932.YBR196C,4932.YCL040W,4932.YGL253W,4932.YHR174W,4932.YJL155C,4932.YJR009C,4932.YMR105C	PGI1,GLK1,HXK2,ENO2,FBP26,TDH2,PGM2	0.00029	0.0027	glucose metabolic process	C1 (N=197)	197	0.035533	2.56864	glucose metabolic process (0.04; 2.57)
Process	GO:0009084	6	28	4932	4932.YHR033W,4932.YHR037W,4932.YLR142W,4932.YLR438W,4932.YOR375C,4932.YPR035W	YHR033W,PUT2,PUT1,CAR2,GDH1,GLN1	0.00035	0.0032	glutamine family amino acid biosynthetic process	C1 (N=197)	197	0.0304569	2.49485	glutamine family amino acid biosynthetic process (0.03; 2.49)
Process	GO:0009168	9	70	4932	4932.YBR196C,4932.YCL040W,4932.YGL253W,4932.YGR240C,4932.YHR174W,4932.YJR009C,4932.YLR446W,4932.YMR205C,4932.YOR347C	PGI1,GLK1,HXK2,PFK1,ENO2,TDH2,YLR446W,PFK2,PYK2	0.00039	0.0035	purine ribonucleoside monophosphate biosynthetic process	C1 (N=197)	197	0.0456853	2.45593	purine ribonucleoside monophosphate biosynthetic process (0.05; 2.46)
Process	GO:0046364	5	18	4932	4932.YBR053C,4932.YBR196C,4932.YHR174W,4932.YJR009C,4932.YLR070C	YBR053C,PGI1,ENO2,TDH2,XYL2	0.0004	0.0035	monosaccharide biosynthetic process	C1 (N=197)	197	0.0253807	2.45593	monosaccharide biosynthetic process (0.03; 2.46)
Process	GO:0031669	12	122	4932	4932.YBR214W,4932.YDR533C,4932.YFL021W,4932.YKR034W,4932.YLR270W,4932.YNL098C,4932.YNL314W,4932.YOL052C-A,4932.YOR173W,4932.YPL154C,4932.YPL230W,4932.YPL280W	SDS24,HSP31,GAT1,DAL80,DCS1,RAS2,DAL82,DDR2,DCS2,PEP4,USV1,HSP32	0.00042	0.0037	cellular response to nutrient levels	C1 (N=197)	197	0.0609137	2.4318	cellular response to nutrient levels (0.06; 2.43)
Process	GO:0005993	3	3	4932	4932.YBR001C,4932.YDR001C,4932.YPR026W	NTH2,NTH1,ATH1	0.00043	0.0038	trehalose catabolic process	C1 (N=197)	197	0.0152284	2.42022	trehalose catabolic process (0.02; 2.42)
Process	GO:0005977	6	30	4932	4932.YEL011W,4932.YER054C,4932.YFR017C,4932.YLR258W,4932.YMR105C,4932.YPR184W	GLC3,GIP2,IGD1,GSY2,PGM2,GDB1	0.00048	0.0042	glycogen metabolic process	C1 (N=197)	197	0.0304569	2.37675	glycogen metabolic process (0.03; 2.38)
Process	GO:0017001	4	11	4932	4932.YDL168W,4932.YER073W,4932.YGR088W,4932.YPL061W	SFA1,ALD5,CTT1,ALD6	0.00069	0.0058	antibiotic catabolic process	C1 (N=197)	197	0.0203046	2.23657	antibiotic catabolic process (0.02; 2.24)
Process	GO:0009165	13	149	4932	4932.YBR196C,4932.YCL040W,4932.YEL041W,4932.YGL037C,4932.YGL253W,4932.YGR209C,4932.YGR240C,4932.YHR174W,4932.YJR009C,4932.YLR446W,4932.YMR205C,4932.YNL129W,4932.YOR347C	PGI1,GLK1,YEF1,PNC1,HXK2,TRX2,PFK1,ENO2,TDH2,YLR446W,PFK2,NRK1,PYK2	0.00071	0.0059	nucleotide biosynthetic process	C1 (N=197)	197	0.0659898	2.22915	nucleotide biosynthetic process (0.07; 2.23)
Process	GO:0019413	3	4	4932	4932.YER073W,4932.YOR374W,4932.YPL061W	ALD5,ALD4,ALD6	0.00074	0.0062	acetate biosynthetic process	C1 (N=197)	197	0.0152284	2.20761	acetate biosynthetic process (0.02; 2.21)
Process	GO:0042843	3	4	4932	4932.YHR104W,4932.YJR096W,4932.YOR120W	GRE3,YJR096W,GCY1	0.00074	0.0062	D-xylose catabolic process	C1 (N=197)	197	0.0152284	2.20761	D-xylose catabolic process (0.02; 2.21)
Process	GO:0009266	9	78	4932	4932.YBR126C,4932.YDR074W,4932.YDR258C,4932.YFL014W,4932.YGR086C,4932.YOL052C-A,4932.YOL128C,4932.YPL004C,4932.YPR026W	TPS1,TPS2,HSP78,HSP12,PIL1,DDR2,YGK3,LSP1,ATH1	0.0008	0.0065	response to temperature stimulus	C1 (N=197)	197	0.0456853	2.18709	response to temperature stimulus (0.05; 2.19)
Process	GO:0008152	130	3661	4932	4932.YAL017W,4932.YAL060W,4932.YAL061W,4932.YBL064C,4932.YBR001C,4932.YBR053C,4932.YBR056W,4932.YBR126C,4932.YBR139W,4932.YBR149W,4932.YBR161W,4932.YBR196C,4932.YBR244W,4932.YCL040W,4932.YCR083W,4932.YCR091W,4932.YDL021W,4932.YDL124W,4932.YDL168W,4932.YDR001C,4932.YDR074W,4932.YDR223W,4932.YDR453C,4932.YDR490C,4932.YDR513W,4932.YDR533C,4932.YEL011W,4932.YEL041W,4932.YEL071W,4932.YER054C,4932.YER0…	PSK1,BDH1,BDH2,PRX1,NTH2,YBR053C,YBR056W,TPS1,YBR139W,ARA1,CSH1,PGI1,GPX2,GLK1,TRX3,KIN82,GPM2,YDL124W,SFA1,NTH1,TPS2,CRF1,TSA2,PKH1,GRX2,HSP31,GLC3,YEF1,DLD3,GIP2,ALD5,GAT1,IGD1,PNC1,AMS1,ARI1,PDE1,HXK2,UGA1,NQM1,FMP48,PDC6,CTT1,GPC1,XKS1,TRX2,YHB1,PFK1,SOL4,GND2,DUR3,AIM17,SOD2,YHR033W,PUT2,RTC3,GRE3,ENO2,DOT5,XBP1,DAL1,DAL3,GTT1,YAK1,FBP26,TPK1,TDH2,YJR096W,GPX1,SRX1,MCR1,NNR2,DAL80,FMP46,ECM4…	0.00099	0.008	metabolic process	C1 (N=197)	197	0.659898	2.09691	metabolic process (0.66; 2.1)
Process	GO:0019439	15	197	4932	4932.YBR196C,4932.YCL040W,4932.YGL248W,4932.YGL253W,4932.YGR087C,4932.YGR240C,4932.YHR174W,4932.YIR027C,4932.YJR009C,4932.YLR270W,4932.YLR446W,4932.YMR205C,4932.YOR173W,4932.YOR347C,4932.YPL123C	PGI1,GLK1,PDE1,HXK2,PDC6,PFK1,ENO2,DAL1,TDH2,DCS1,YLR446W,PFK2,DCS2,PYK2,RNY1	0.001	0.0084	aromatic compound catabolic process	C1 (N=197)	197	0.0761421	2.07572	aromatic compound catabolic process (0.08; 2.08)
Process	GO:0006013	3	5	4932	4932.YCL040W,4932.YGL156W,4932.YGL253W	GLK1,AMS1,HXK2	0.0012	0.0092	mannose metabolic process	C1 (N=197)	197	0.0152284	2.03621	mannose metabolic process (0.02; 2.04)
Process	GO:0009065	4	13	4932	4932.YHR037W,4932.YLR142W,4932.YLR438W,4932.YMR250W	PUT2,PUT1,CAR2,GAD1	0.0012	0.0092	glutamine family amino acid catabolic process	C1 (N=197)	197	0.0203046	2.03621	glutamine family amino acid catabolic process (0.02; 2.04)
Process	GO:0010951	3	5	4932	4932.YHR138C,4932.YLR178C,4932.YMR174C	YHR138C,TFS1,PAI3	0.0012	0.0092	negative regulation of endopeptidase activity	C1 (N=197)	197	0.0152284	2.03621	negative regulation of endopeptidase activity (0.02; 2.04)
Process	GO:0009987	156	4626	4932	4932.YAL017W,4932.YAL056W,4932.YBL064C,4932.YBR001C,4932.YBR053C,4932.YBR056W,4932.YBR126C,4932.YBR139W,4932.YBR149W,4932.YBR161W,4932.YBR169C,4932.YBR196C,4932.YBR214W,4932.YBR244W,4932.YCL040W,4932.YCR083W,4932.YCR091W,4932.YDL110C,4932.YDL124W,4932.YDL168W,4932.YDL204W,4932.YDL222C,4932.YDL223C,4932.YDR001C,4932.YDR074W,4932.YDR171W,4932.YDR223W,4932.YDR258C,4932.YDR453C,4932.YDR490C,4932.YDR5…	PSK1,GPB2,PRX1,NTH2,YBR053C,YBR056W,TPS1,YBR139W,ARA1,CSH1,SSE2,PGI1,SDS24,GPX2,GLK1,TRX3,KIN82,TMA17,YDL124W,SFA1,RTN2,FMP45,HBT1,NTH1,TPS2,HSP42,CRF1,HSP78,TSA2,PKH1,GRX2,HSP31,GLC3,YEF1,DLD3,PIC2,GIP2,ALD5,SPI1,HSP12,GAT1,IGD1,PNC1,AMS1,PDE1,HXK2,STF2,UGA1,NQM1,FMP48,PIL1,PDC6,CTT1,BTN2,GPC1,XKS1,TRX2,YHB1,PFK1,SOL4,GND2,DUR3,AIM17,SOD2,YSC84,YHR033W,PUT2,RTC3,GRE3,YHR138C,SPS100,ENO2,DOT5,XBP…	0.0012	0.0095	cellular process	C1 (N=197)	197	0.791878	2.02228	cellular process (0.79; 2.02)
Process	GO:0009063	7	52	4932	4932.YDL168W,4932.YGR019W,4932.YGR087C,4932.YHR037W,4932.YLR142W,4932.YLR438W,4932.YMR250W	SFA1,UGA1,PDC6,PUT2,PUT1,CAR2,GAD1	0.0014	0.0105	cellular amino acid catabolic process	C1 (N=197)	197	0.035533	1.97881	cellular amino acid catabolic process (0.04; 1.98)
Process	GO:0001678	4	14	4932	4932.YAL056W,4932.YCL040W,4932.YGL253W,4932.YLR446W	GPB2,GLK1,HXK2,YLR446W	0.0014	0.0111	cellular glucose homeostasis	C1 (N=197)	197	0.0203046	1.95468	cellular glucose homeostasis (0.02; 1.95)
Process	GO:0017000	3	6	4932	4932.YER073W,4932.YOR374W,4932.YPL061W	ALD5,ALD4,ALD6	0.0017	0.0128	antibiotic biosynthetic process	C1 (N=197)	197	0.0152284	1.89279	antibiotic biosynthetic process (0.02; 1.89)
Process	GO:0006098	4	15	4932	4932.YBR196C,4932.YGR043C,4932.YGR248W,4932.YGR256W	PGI1,NQM1,SOL4,GND2	0.0018	0.0132	pentose-phosphate shunt	C1 (N=197)	197	0.0203046	1.87943	pentose-phosphate shunt (0.02; 1.88)
Process	GO:0006536	4	15	4932	4932.YHR037W,4932.YLR142W,4932.YMR250W,4932.YOR375C	PUT2,PUT1,GAD1,GDH1	0.0018	0.0132	glutamate metabolic process	C1 (N=197)	197	0.0203046	1.87943	glutamate metabolic process (0.02; 1.88)
Process	GO:0019682	4	15	4932	4932.YBR196C,4932.YGR043C,4932.YGR248W,4932.YGR256W	PGI1,NQM1,SOL4,GND2	0.0018	0.0132	glyceraldehyde-3-phosphate metabolic process	C1 (N=197)	197	0.0203046	1.87943	glyceraldehyde-3-phosphate metabolic process (0.02; 1.88)
Process	GO:0006073	7	56	4932	4932.YBR056W,4932.YEL011W,4932.YER054C,4932.YFR017C,4932.YLR258W,4932.YMR105C,4932.YPR184W	YBR056W,GLC3,GIP2,IGD1,GSY2,PGM2,GDB1	0.002	0.0145	cellular glucan metabolic process	C1 (N=197)	197	0.035533	1.83863	cellular glucan metabolic process (0.04; 1.84)
Process	GO:0009408	8	73	4932	4932.YBR126C,4932.YDR074W,4932.YDR258C,4932.YFL014W,4932.YGR086C,4932.YOL052C-A,4932.YOL128C,4932.YPL004C	TPS1,TPS2,HSP78,HSP12,PIL1,DDR2,YGK3,LSP1	0.0021	0.0149	response to heat	C1 (N=197)	197	0.0406091	1.82681	response to heat (0.04; 1.83)
Process	GO:0042592	20	328	4932	4932.YAL056W,4932.YBL064C,4932.YCL040W,4932.YCR083W,4932.YDR453C,4932.YDR513W,4932.YER053C,4932.YGL253W,4932.YGR142W,4932.YGR209C,4932.YGR240C,4932.YIL010W,4932.YLR109W,4932.YLR364W,4932.YLR446W,4932.YML028W,4932.YMR105C,4932.YMR205C,4932.YOR087W,4932.YOR228C	GPB2,PRX1,GLK1,TRX3,TSA2,GRX2,PIC2,HXK2,BTN2,TRX2,PFK1,DOT5,AHP1,GRX8,YLR446W,TSA1,PGM2,PFK2,YVC1,MCP1	0.0022	0.0152	homeostatic process	C1 (N=197)	197	0.101523	1.81816	homeostatic process (0.1; 1.82)
Process	GO:0072488	4	16	4932	4932.YDL210W,4932.YHL016C,4932.YNR002C,4932.YOR273C	UGA4,DUR3,ATO2,TPO4	0.0022	0.0154	ammonium transmembrane transport	C1 (N=197)	197	0.0203046	1.81248	ammonium transmembrane transport (0.02; 1.81)
Process	GO:0000256	3	7	4932	4932.YIR027C,4932.YIR032C,4932.YNL314W	DAL1,DAL3,DAL82	0.0024	0.0166	allantoin catabolic process	C1 (N=197)	197	0.0152284	1.77989	allantoin catabolic process (0.02; 1.78)
Process	GO:0006000	3	7	4932	4932.YGL253W,4932.YJL155C,4932.YLR345W	HXK2,FBP26,YLR345W	0.0024	0.0166	fructose metabolic process	C1 (N=197)	197	0.0152284	1.77989	fructose metabolic process (0.02; 1.78)
Process	GO:0016999	7	59	4932	4932.YDL168W,4932.YER073W,4932.YGR087C,4932.YGR088W,4932.YLR251W,4932.YOR374W,4932.YPL061W	SFA1,ALD5,PDC6,CTT1,SYM1,ALD4,ALD6	0.0026	0.018	antibiotic metabolic process	C1 (N=197)	197	0.035533	1.74473	antibiotic metabolic process (0.04; 1.74)
Process	GO:0034655	13	174	4932	4932.YBR196C,4932.YCL040W,4932.YGL248W,4932.YGL253W,4932.YGR240C,4932.YHR174W,4932.YJR009C,4932.YLR270W,4932.YLR446W,4932.YMR205C,4932.YOR173W,4932.YOR347C,4932.YPL123C	PGI1,GLK1,PDE1,HXK2,PFK1,ENO2,TDH2,DCS1,YLR446W,PFK2,DCS2,PYK2,RNY1	0.0026	0.018	nucleobase-containing compound catabolic process	C1 (N=197)	197	0.0659898	1.74473	nucleobase-containing compound catabolic process (0.07; 1.74)
Process	GO:0042133	4	17	4932	4932.YGR019W,4932.YGR234W,4932.YMR169C,4932.YMR170C	UGA1,YHB1,ALD3,ALD2	0.0027	0.018	neurotransmitter metabolic process	C1 (N=197)	197	0.0203046	1.74473	neurotransmitter metabolic process (0.02; 1.74)
Process	GO:0090407	17	267	4932	4932.YBR161W,4932.YBR196C,4932.YCL040W,4932.YEL041W,4932.YGL037C,4932.YGL253W,4932.YGR149W,4932.YGR209C,4932.YGR240C,4932.YHR174W,4932.YJR009C,4932.YLR070C,4932.YLR446W,4932.YMR205C,4932.YNL129W,4932.YOL032W,4932.YOR347C	CSH1,PGI1,GLK1,YEF1,PNC1,HXK2,GPC1,TRX2,PFK1,ENO2,TDH2,XYL2,YLR446W,PFK2,NRK1,OPI10,PYK2	0.003	0.0202	organophosphate biosynthetic process	C1 (N=197)	197	0.0862944	1.69465	organophosphate biosynthetic process (0.09; 1.69)
Process	GO:0009313	4	18	4932	4932.YBR001C,4932.YDR001C,4932.YGL156W,4932.YPR026W	NTH2,NTH1,AMS1,ATH1	0.0032	0.0209	oligosaccharide catabolic process	C1 (N=197)	197	0.0203046	1.67985	oligosaccharide catabolic process (0.02; 1.68)
Process	GO:0072593	4	18	4932	4932.YGR088W,4932.YGR234W,4932.YHR008C,4932.YJR009C	CTT1,YHB1,SOD2,TDH2	0.0032	0.0209	reactive oxygen species metabolic process	C1 (N=197)	197	0.0203046	1.67985	reactive oxygen species metabolic process (0.02; 1.68)
Process	GO:0006089	3	8	4932	4932.YDR533C,4932.YEL071W,4932.YOR040W	HSP31,DLD3,GLO4	0.0032	0.021	lactate metabolic process	C1 (N=197)	197	0.0152284	1.67778	lactate metabolic process (0.02; 1.68)
Process	GO:0009064	7	62	4932	4932.YHR033W,4932.YHR037W,4932.YLR142W,4932.YLR438W,4932.YMR250W,4932.YOR375C,4932.YPR035W	YHR033W,PUT2,PUT1,CAR2,GAD1,GDH1,GLN1	0.0034	0.0218	glutamine family amino acid metabolic process	C1 (N=197)	197	0.035533	1.66154	glutamine family amino acid metabolic process (0.04; 1.66)
Process	GO:0019693	13	182	4932	4932.YBR196C,4932.YCL040W,4932.YGL248W,4932.YGL253W,4932.YGR043C,4932.YGR240C,4932.YGR248W,4932.YGR256W,4932.YHR174W,4932.YJR009C,4932.YLR446W,4932.YMR205C,4932.YOR347C	PGI1,GLK1,PDE1,HXK2,NQM1,PFK1,SOL4,GND2,ENO2,TDH2,YLR446W,PFK2,PYK2	0.0038	0.0239	ribose phosphate metabolic process	C1 (N=197)	197	0.0659898	1.6216	ribose phosphate metabolic process (0.07; 1.62)
Process	GO:0046395	8	82	4932	4932.YDL168W,4932.YGR019W,4932.YGR087C,4932.YHR037W,4932.YLR142W,4932.YLR438W,4932.YMR250W,4932.YNL274C	SFA1,UGA1,PDC6,PUT2,PUT1,CAR2,GAD1,GOR1	0.004	0.0251	carboxylic acid catabolic process	C1 (N=197)	197	0.0406091	1.60033	carboxylic acid catabolic process (0.04; 1.6)
Process	GO:0065008	28	553	4932	4932.YAL056W,4932.YBL064C,4932.YCL040W,4932.YCR083W,4932.YCR091W,4932.YDL223C,4932.YDR258C,4932.YDR453C,4932.YDR513W,4932.YER053C,4932.YGL248W,4932.YGL253W,4932.YGR019W,4932.YGR142W,4932.YGR209C,4932.YGR234W,4932.YGR240C,4932.YIL010W,4932.YLR109W,4932.YLR364W,4932.YLR446W,4932.YML028W,4932.YMR105C,4932.YMR169C,4932.YMR170C,4932.YMR205C,4932.YOR087W,4932.YOR228C	GPB2,PRX1,GLK1,TRX3,KIN82,HBT1,HSP78,TSA2,GRX2,PIC2,PDE1,HXK2,UGA1,BTN2,TRX2,YHB1,PFK1,DOT5,AHP1,GRX8,YLR446W,TSA1,PGM2,ALD3,ALD2,PFK2,YVC1,MCP1	0.0041	0.0251	regulation of biological quality	C1 (N=197)	197	0.142132	1.60033	regulation of biological quality (0.14; 1.6)
Process	GO:0050790	22	401	4932	4932.YAL056W,4932.YBR169C,4932.YDL130W-A,4932.YDR490C,4932.YER054C,4932.YFR017C,4932.YGL248W,4932.YGR086C,4932.YHR138C,4932.YIL045W,4932.YLR178C,4932.YLR270W,4932.YML028W,4932.YML058W-A,4932.YML100W,4932.YMR174C,4932.YMR261C,4932.YNL098C,4932.YOL100W,4932.YOL128C,4932.YOR173W,4932.YPL004C	GPB2,SSE2,STF1,PKH1,GIP2,IGD1,PDE1,PIL1,YHR138C,PIG2,TFS1,DCS1,TSA1,HUG1,TSL1,PAI3,TPS3,RAS2,PKH2,YGK3,DCS2,LSP1	0.0045	0.0271	regulation of catalytic activity	C1 (N=197)	197	0.111675	1.56703	regulation of catalytic activity (0.11; 1.57)
Process	GO:0005997	2	2	4932	4932.YGR194C,4932.YLR070C	XKS1,XYL2	0.0047	0.0283	xylulose metabolic process	C1 (N=197)	197	0.0101523	1.54821	xylulose metabolic process (0.01; 1.55)
Process	GO:0006068	2	2	4932	4932.YER073W,4932.YPL061W	ALD5,ALD6	0.0047	0.0283	ethanol catabolic process	C1 (N=197)	197	0.0101523	1.54821	ethanol catabolic process (0.01; 1.55)
Process	GO:0010133	2	2	4932	4932.YHR037W,4932.YLR142W	PUT2,PUT1	0.0047	0.0283	proline catabolic process to glutamate	C1 (N=197)	197	0.0101523	1.54821	proline catabolic process to glutamate (0.01; 1.55)
Process	GO:0015812	2	2	4932	4932.YDL210W,4932.YOR348C	UGA4,PUT4	0.0047	0.0283	gamma-aminobutyric acid transport	C1 (N=197)	197	0.0101523	1.54821	gamma-aminobutyric acid transport (0.01; 1.55)
Process	GO:0019249	2	2	4932	4932.YDR533C,4932.YEL071W	HSP31,DLD3	0.0047	0.0283	lactate biosynthetic process	C1 (N=197)	197	0.0101523	1.54821	lactate biosynthetic process (0.01; 1.55)
Process	GO:0019483	2	2	4932	4932.YMR169C,4932.YMR170C	ALD3,ALD2	0.0047	0.0283	beta-alanine biosynthetic process	C1 (N=197)	197	0.0101523	1.54821	beta-alanine biosynthetic process (0.01; 1.55)
Process	GO:0033859	2	2	4932	4932.YDL168W,4932.YMR318C	SFA1,ADH6	0.0047	0.0283	furaldehyde metabolic process	C1 (N=197)	197	0.0101523	1.54821	furaldehyde metabolic process (0.01; 1.55)
Process	GO:0061615	2	2	4932	4932.YGR240C,4932.YMR205C	PFK1,PFK2	0.0047	0.0283	glycolytic process through fructose-6-phosphate	C1 (N=197)	197	0.0101523	1.54821	glycolytic process through fructose-6-phosphate (0.01; 1.55)
Process	GO:1901135	21	378	4932	4932.YBR161W,4932.YBR196C,4932.YCL040W,4932.YGL156W,4932.YGL248W,4932.YGL253W,4932.YGR043C,4932.YGR209C,4932.YGR240C,4932.YGR248W,4932.YGR256W,4932.YHR174W,4932.YJL155C,4932.YJR009C,4932.YLR070C,4932.YLR345W,4932.YLR446W,4932.YMR105C,4932.YMR205C,4932.YNL129W,4932.YOR347C	CSH1,PGI1,GLK1,AMS1,PDE1,HXK2,NQM1,TRX2,PFK1,SOL4,GND2,ENO2,FBP26,TDH2,XYL2,YLR345W,YLR446W,PGM2,PFK2,NRK1,PYK2	0.0048	0.0283	carbohydrate derivative metabolic process	C1 (N=197)	197	0.106599	1.54821	carbohydrate derivative metabolic process (0.11; 1.55)
Process	GO:1902047	3	10	4932	4932.YDL210W,4932.YHL016C,4932.YOR273C	UGA4,DUR3,TPO4	0.0053	0.0302	polyamine transmembrane transport	C1 (N=197)	197	0.0152284	1.51999	polyamine transmembrane transport (0.02; 1.52)
Process	GO:0072521	12	169	4932	4932.YBR196C,4932.YCL040W,4932.YGL248W,4932.YGL253W,4932.YGR240C,4932.YHR174W,4932.YIR027C,4932.YIR032C,4932.YJR009C,4932.YLR446W,4932.YMR205C,4932.YOR347C	PGI1,GLK1,PDE1,HXK2,PFK1,ENO2,DAL1,DAL3,TDH2,YLR446W,PFK2,PYK2	0.0056	0.0311	purine-containing compound metabolic process	C1 (N=197)	197	0.0609137	1.50724	purine-containing compound metabolic process (0.06; 1.51)
Process	GO:1901699	4	22	4932	4932.YFL021W,4932.YGR234W,4932.YKR034W,4932.YNL314W	GAT1,YHB1,DAL80,DAL82	0.0059	0.0329	cellular response to nitrogen compound	C1 (N=197)	197	0.0203046	1.4828	cellular response to nitrogen compound (0.02; 1.48)
Process	GO:0006537	3	11	4932	4932.YHR037W,4932.YLR142W,4932.YOR375C	PUT2,PUT1,GDH1	0.0066	0.0368	glutamate biosynthetic process	C1 (N=197)	197	0.0152284	1.43415	glutamate biosynthetic process (0.02; 1.43)
Process	GO:0090293	3	11	4932	4932.YFL021W,4932.YKR034W,4932.YNL314W	GAT1,DAL80,DAL82	0.0066	0.0368	nitrogen catabolite regulation of transcription	C1 (N=197)	197	0.0152284	1.43415	nitrogen catabolite regulation of transcription (0.02; 1.43)
Process	GO:0034605	6	54	4932	4932.YBR126C,4932.YDR074W,4932.YDR258C,4932.YFL014W,4932.YOL052C-A,4932.YOL128C	TPS1,TPS2,HSP78,HSP12,DDR2,YGK3	0.007	0.0382	cellular response to heat	C1 (N=197)	197	0.0304569	1.41794	cellular response to heat (0.03; 1.42)
Process	GO:0006598	2	3	4932	4932.YMR169C,4932.YMR170C	ALD3,ALD2	0.0077	0.0416	polyamine catabolic process	C1 (N=197)	197	0.0101523	1.38091	polyamine catabolic process (0.01; 1.38)
Process	GO:0006662	2	3	4932	4932.YCR083W,4932.YGR209C	TRX3,TRX2	0.0077	0.0416	glycerol ether metabolic process	C1 (N=197)	197	0.0101523	1.38091	glycerol ether metabolic process (0.01; 1.38)
Process	GO:0010737	2	3	4932	4932.YJL164C,4932.YPL203W	TPK1,TPK2	0.0077	0.0416	protein kinase A signaling	C1 (N=197)	197	0.0101523	1.38091	protein kinase A signaling (0.01; 1.38)
Process	GO:0015718	4	24	4932	4932.YDL210W,4932.YKL187C,4932.YNR002C,4932.YOR348C	UGA4,FAT3,ATO2,PUT4	0.0078	0.0416	monocarboxylic acid transport	C1 (N=197)	197	0.0203046	1.38091	monocarboxylic acid transport (0.02; 1.38)
Process	GO:1901606	5	39	4932	4932.YGR087C,4932.YHR037W,4932.YLR142W,4932.YLR438W,4932.YMR250W	PDC6,PUT2,PUT1,CAR2,GAD1	0.008	0.0424	alpha-amino acid catabolic process	C1 (N=197)	197	0.0253807	1.37263	alpha-amino acid catabolic process (0.03; 1.37)
Process	GO:0015695	3	12	4932	4932.YDL210W,4932.YHL016C,4932.YOR273C	UGA4,DUR3,TPO4	0.0081	0.043	organic cation transport	C1 (N=197)	197	0.0152284	1.36653	organic cation transport (0.02; 1.37)
Process	GO:0070873	3	12	4932	4932.YAL017W,4932.YFR017C,4932.YIL045W	PSK1,IGD1,PIG2	0.0081	0.043	regulation of glycogen metabolic process	C1 (N=197)	197	0.0152284	1.36653	regulation of glycogen metabolic process (0.02; 1.37)
Component	GO:0005737	173	4391	4932	4932.YAL017W,4932.YAL056W,4932.YAL060W,4932.YAL061W,4932.YBL064C,4932.YBR001C,4932.YBR056W,4932.YBR126C,4932.YBR132C,4932.YBR139W,4932.YBR149W,4932.YBR161W,4932.YBR169C,4932.YBR196C,4932.YBR214W,4932.YBR244W,4932.YCL040W,4932.YCR083W,4932.YCR091W,4932.YDL021W,4932.YDL110C,4932.YDL124W,4932.YDL130W-A,4932.YDL168W,4932.YDL204W,4932.YDL210W,4932.YDL222C,4932.YDL223C,4932.YDR001C,4932.YDR070C,4932.YD…	PSK1,GPB2,BDH1,BDH2,PRX1,NTH2,YBR056W,TPS1,AGP2,YBR139W,ARA1,CSH1,SSE2,PGI1,SDS24,GPX2,GLK1,TRX3,KIN82,GPM2,TMA17,YDL124W,STF1,SFA1,RTN2,UGA4,FMP45,HBT1,NTH1,FMP16,TPS2,HSP42,CRF1,HSP78,TSA2,PKH1,GRX2,HSP31,GLC3,DLD3,PIC2,GIP2,ALD5,HSP12,GAT1,IGD1,PNC1,AMS1,ARI1,HXK2,STF2,UGA1,NQM1,FMP48,PIL1,PDC6,CTT1,YGR130C,BTN2,GPC1,XKS1,TRX2,YHB1,PFK1,SOL4,GND2,DUR3,AIM17,SOD2,YSC84,YHR033W,PUT2,RTC3,GRE3,YH…	1.84e-12	2.8e-10	cytoplasm	C1 (N=197)	197	0.878173	9.55284	cytoplasm (0.88; 9.55)
Component	GO:0005623	186	5412	4932	4932.YAL017W,4932.YAL056W,4932.YAL060W,4932.YAL061W,4932.YBL029C-A,4932.YBL064C,4932.YBR001C,4932.YBR056W,4932.YBR126C,4932.YBR132C,4932.YBR139W,4932.YBR149W,4932.YBR161W,4932.YBR169C,4932.YBR196C,4932.YBR214W,4932.YBR244W,4932.YCL040W,4932.YCR083W,4932.YCR091W,4932.YDL021W,4932.YDL110C,4932.YDL124W,4932.YDL130W-A,4932.YDL168W,4932.YDL204W,4932.YDL210W,4932.YDL222C,4932.YDL223C,4932.YDR001C,4932.…	PSK1,GPB2,BDH1,BDH2,YBL029C-A,PRX1,NTH2,YBR056W,TPS1,AGP2,YBR139W,ARA1,CSH1,SSE2,PGI1,SDS24,GPX2,GLK1,TRX3,KIN82,GPM2,TMA17,YDL124W,STF1,SFA1,RTN2,UGA4,FMP45,HBT1,NTH1,FMP16,TPS2,HSP42,CRF1,HSP78,TSA2,PKH1,GRX2,HSP31,GLC3,DLD3,PIC2,GIP2,ALD5,SPI1,HSP12,GAT1,IGD1,PNC1,AMS1,ARI1,PDE1,HXK2,STF2,UGA1,NQM1,FMP48,PIL1,PDC6,CTT1,YGR130C,BTN2,GPC1,XKS1,TRX2,YHB1,PFK1,SOL4,GND2,DUR3,AIM17,SOD2,YSC84,YHR03…	5.51e-08	4.19e-06	cell	C1 (N=197)	197	0.944162	5.37779	cell (0.94; 5.38)
Component	GO:0005886	39	528	4932	4932.YAL056W,4932.YBL029C-A,4932.YBR132C,4932.YBR196C,4932.YCL040W,4932.YCR091W,4932.YDL124W,4932.YDL210W,4932.YDL222C,4932.YDL223C,4932.YFL014W,4932.YGR086C,4932.YGR256W,4932.YHL016C,4932.YHR016C,4932.YHR096C,4932.YHR174W,4932.YIL105C,4932.YIR038C,4932.YJR009C,4932.YKL187C,4932.YLR109W,4932.YLR219W,4932.YML128C,4932.YMR031C,4932.YMR068W,4932.YMR086W,4932.YMR251W-A,4932.YNL098C,4932.YNL194C,4932.…	GPB2,YBL029C-A,AGP2,PGI1,GLK1,KIN82,YDL124W,UGA4,FMP45,HBT1,HSP12,PIL1,GND2,DUR3,YSC84,HXT5,ENO2,SLM1,GTT1,TDH2,FAT3,AHP1,MSC3,MSC1,EIS1,AVO2,SEG1,HOR7,RAS2,YNL194C,ALP1,ATO2,PHM7,YVC1,TPO4,PUT4,LSP1,PEP4,AQY1	1.57e-07	7.98e-06	plasma membrane	C1 (N=197)	197	0.19797	5.098	plasma membrane (0.2; 5.1)
Component	GO:0005622	180	5259	4932	4932.YAL017W,4932.YAL056W,4932.YAL060W,4932.YAL061W,4932.YBL064C,4932.YBR001C,4932.YBR056W,4932.YBR126C,4932.YBR132C,4932.YBR139W,4932.YBR149W,4932.YBR161W,4932.YBR169C,4932.YBR196C,4932.YBR214W,4932.YBR244W,4932.YCL040W,4932.YCR083W,4932.YCR091W,4932.YDL021W,4932.YDL110C,4932.YDL124W,4932.YDL130W-A,4932.YDL168W,4932.YDL204W,4932.YDL210W,4932.YDL222C,4932.YDL223C,4932.YDR001C,4932.YDR070C,4932.YD…	PSK1,GPB2,BDH1,BDH2,PRX1,NTH2,YBR056W,TPS1,AGP2,YBR139W,ARA1,CSH1,SSE2,PGI1,SDS24,GPX2,GLK1,TRX3,KIN82,GPM2,TMA17,YDL124W,STF1,SFA1,RTN2,UGA4,FMP45,HBT1,NTH1,FMP16,TPS2,HSP42,CRF1,HSP78,TSA2,PKH1,GRX2,HSP31,GLC3,DLD3,PIC2,GIP2,ALD5,HSP12,GAT1,IGD1,PNC1,AMS1,ARI1,PDE1,HXK2,STF2,UGA1,NQM1,FMP48,PIL1,PDC6,CTT1,YGR130C,BTN2,GPC1,XKS1,TRX2,YHB1,PFK1,SOL4,GND2,DUR3,AIM17,SOD2,YSC84,YHR033W,PUT2,RTC3,GR…	1.73e-06	6.56e-05	intracellular	C1 (N=197)	197	0.913706	4.1831	intracellular (0.91; 4.18)
Component	GO:0005739	61	1159	4932	4932.YAL056W,4932.YBL064C,4932.YBR001C,4932.YBR056W,4932.YBR196C,4932.YBR244W,4932.YCR083W,4932.YDL130W-A,4932.YDL168W,4932.YDL222C,4932.YDR070C,4932.YDR074W,4932.YDR258C,4932.YDR513W,4932.YEL071W,4932.YER053C,4932.YER073W,4932.YGL253W,4932.YGR008C,4932.YGR052W,4932.YGR086C,4932.YGR088W,4932.YGR234W,4932.YGR240C,4932.YHL021C,4932.YHR008C,4932.YHR037W,4932.YHR174W,4932.YIL105C,4932.YIL136W,4932.YI…	GPB2,PRX1,NTH2,YBR056W,PGI1,GPX2,TRX3,STF1,SFA1,FMP45,FMP16,TPS2,HSP78,GRX2,DLD3,PIC2,ALD5,HXK2,STF2,FMP48,PIL1,CTT1,YHB1,PFK1,AIM17,SOD2,PUT2,ENO2,SLM1,OM45,GTT1,FMP33,TDH2,GPX1,MCR1,FAT3,FMP46,GTT2,PUT1,SYM1,DCS1,TMA10,MSC1,EIS1,YIM1,PFK2,RAS2,YNL195C,NNR1,GOR1,ATO2,GLO4,MCP1,PYK2,ALD4,LSP1,ALD6,PEP4,UIP4,OXR1,GDB1	3.02e-06	9.17e-05	mitochondrion	C1 (N=197)	197	0.309645	4.03763	mitochondrion (0.31; 4.04)
Component	GO:0071944	46	790	4932	4932.YAL056W,4932.YBL029C-A,4932.YBR132C,4932.YBR196C,4932.YCL040W,4932.YCR091W,4932.YDL124W,4932.YDL204W,4932.YDL210W,4932.YDL222C,4932.YDL223C,4932.YDR490C,4932.YER150W,4932.YFL014W,4932.YGR086C,4932.YGR149W,4932.YGR256W,4932.YHL016C,4932.YHR016C,4932.YHR096C,4932.YHR139C,4932.YHR174W,4932.YIL105C,4932.YIR038C,4932.YJR009C,4932.YKL187C,4932.YLR109W,4932.YLR219W,4932.YML128C,4932.YMR031C,4932.YM…	GPB2,YBL029C-A,AGP2,PGI1,GLK1,KIN82,YDL124W,RTN2,UGA4,FMP45,HBT1,PKH1,SPI1,HSP12,PIL1,GPC1,GND2,DUR3,YSC84,HXT5,SPS100,ENO2,SLM1,GTT1,TDH2,FAT3,AHP1,MSC3,MSC1,EIS1,AVO2,SEG1,HOR7,RAS2,YNL194C,ALP1,ATO2,PHM7,PKH2,YVC1,TPO4,PUT4,LSP1,PEP4,ATH1,AQY1	6.42e-06	0.00016	cell periphery	C1 (N=197)	197	0.233503	3.79588	cell periphery (0.23; 3.8)
Component	GO:0032126	5	9	4932	4932.YGR086C,4932.YGR130C,4932.YMR031C,4932.YMR086W,4932.YPL004C	PIL1,YGR130C,EIS1,SEG1,LSP1	2.95e-05	0.00064	eisosome	C1 (N=197)	197	0.0253807	3.19382	eisosome (0.03; 3.19)
Component	GO:0005946	4	4	4932	4932.YBR126C,4932.YDR074W,4932.YML100W,4932.YMR261C	TPS1,TPS2,TSL1,TPS3	4.15e-05	0.00079	alpha,alpha-trehalose-phosphate synthase complex (UDP-forming)	C1 (N=197)	197	0.0203046	3.10237	alpha,alpha-trehalose-phosphate synthase complex (UDP-forming) (0.02; 3.1)
Component	GO:0005741	11	107	4932	4932.YBR244W,4932.YGR086C,4932.YGR240C,4932.YIL136W,4932.YIR038C,4932.YKL026C,4932.YKL150W,4932.YMR205C,4932.YOR228C,4932.YPL004C,4932.YPL186C	GPX2,PIL1,PFK1,OM45,GTT1,GPX1,MCR1,PFK2,MCP1,LSP1,UIP4	0.00052	0.0088	mitochondrial outer membrane	C1 (N=197)	197	0.0558376	2.05552	mitochondrial outer membrane (0.06; 2.06)
Function	GO:0016491	45	333	4932	4932.YAL060W,4932.YAL061W,4932.YBL064C,4932.YBR149W,4932.YBR244W,4932.YCR083W,4932.YDL124W,4932.YDL168W,4932.YDR453C,4932.YDR513W,4932.YEL071W,4932.YER073W,4932.YGL157W,4932.YGR088W,4932.YGR209C,4932.YGR234W,4932.YGR256W,4932.YHL021C,4932.YHR008C,4932.YHR037W,4932.YHR104W,4932.YIL010W,4932.YIR038C,4932.YJR009C,4932.YJR096W,4932.YKL026C,4932.YKL086W,4932.YKL150W,4932.YKR049C,4932.YKR076W,4932.YLR0…	BDH1,BDH2,PRX1,ARA1,GPX2,TRX3,YDL124W,SFA1,TSA2,GRX2,DLD3,ALD5,ARI1,CTT1,TRX2,YHB1,GND2,AIM17,SOD2,PUT2,GRE3,DOT5,GTT1,TDH2,YJR096W,GPX1,SRX1,MCR1,FMP46,ECM4,XYL2,AHP1,PUT1,GRX8,TSA1,ARA2,ALD3,ALD2,ADH6,GOR1,GCY1,ALD4,GDH1,ALD6,OYE3	5.09e-17	1.94e-14	oxidoreductase activity	C1 (N=197)	197	0.228426	13.7122	oxidoreductase activity (0.23; 13.71)
Function	GO:0016209	16	35	4932	4932.YBL064C,4932.YBR244W,4932.YCR083W,4932.YDR453C,4932.YDR513W,4932.YGR088W,4932.YGR209C,4932.YHR008C,4932.YIL010W,4932.YIR038C,4932.YKL026C,4932.YKL086W,4932.YKR076W,4932.YLR109W,4932.YLR364W,4932.YML028W	PRX1,GPX2,TRX3,TSA2,GRX2,CTT1,TRX2,SOD2,DOT5,GTT1,GPX1,SRX1,ECM4,AHP1,GRX8,TSA1	3.25e-13	6.2e-11	antioxidant activity	C1 (N=197)	197	0.0812183	10.2076	antioxidant activity (0.08; 10.21)
Function	GO:0003824	115	2212	4932	4932.YAL017W,4932.YAL060W,4932.YAL061W,4932.YBL064C,4932.YBR001C,4932.YBR053C,4932.YBR056W,4932.YBR126C,4932.YBR139W,4932.YBR149W,4932.YBR161W,4932.YBR196C,4932.YBR244W,4932.YCL040W,4932.YCR083W,4932.YCR091W,4932.YDL021W,4932.YDL124W,4932.YDL168W,4932.YDR001C,4932.YDR074W,4932.YDR258C,4932.YDR453C,4932.YDR490C,4932.YDR513W,4932.YDR533C,4932.YEL011W,4932.YEL041W,4932.YEL071W,4932.YER073W,4932.YGL0…	PSK1,BDH1,BDH2,PRX1,NTH2,YBR053C,YBR056W,TPS1,YBR139W,ARA1,CSH1,PGI1,GPX2,GLK1,TRX3,KIN82,GPM2,YDL124W,SFA1,NTH1,TPS2,HSP78,TSA2,PKH1,GRX2,HSP31,GLC3,YEF1,DLD3,ALD5,PNC1,AMS1,ARI1,PDE1,HXK2,UGA1,NQM1,FMP48,PDC6,CTT1,GPC1,XKS1,TRX2,YHB1,PFK1,SOL4,GND2,AIM17,SOD2,YHR033W,PUT2,GRE3,SPS100,ENO2,DOT5,DAL1,DAL3,GTT1,YAK1,FBP26,TPK1,TDH2,YJR096W,GPX1,SRX1,MCR1,NNR2,FMP46,ECM4,KNS1,GTT2,XYL2,AHP1,PUT1,GS…	6.73e-13	8.57e-11	catalytic activity	C1 (N=197)	197	0.583756	10.067	catalytic activity (0.58; 10.07)
Function	GO:0004601	10	17	4932	4932.YBL064C,4932.YBR244W,4932.YDR453C,4932.YDR513W,4932.YGR088W,4932.YIL010W,4932.YIR038C,4932.YKL026C,4932.YLR109W,4932.YML028W	PRX1,GPX2,TSA2,GRX2,CTT1,DOT5,GTT1,GPX1,AHP1,TSA1	1.61e-09	1.54e-07	peroxidase activity	C1 (N=197)	197	0.0507614	6.81248	peroxidase activity (0.05; 6.81)
Function	GO:0016614	15	82	4932	4932.YAL060W,4932.YAL061W,4932.YBR149W,4932.YDL124W,4932.YDL168W,4932.YEL071W,4932.YGL157W,4932.YGR256W,4932.YHR104W,4932.YJR096W,4932.YLR070C,4932.YMR041C,4932.YMR318C,4932.YNL274C,4932.YOR120W	BDH1,BDH2,ARA1,YDL124W,SFA1,DLD3,ARI1,GND2,GRE3,YJR096W,XYL2,ARA2,ADH6,GOR1,GCY1	8.09e-08	5.15e-06	oxidoreductase activity, acting on CH-OH group of donors	C1 (N=197)	197	0.0761421	5.28819	oxidoreductase activity, acting on CH-OH group of donors (0.08; 5.29)
Function	GO:0016616	14	76	4932	4932.YAL060W,4932.YAL061W,4932.YBR149W,4932.YDL124W,4932.YDL168W,4932.YGL157W,4932.YGR256W,4932.YHR104W,4932.YJR096W,4932.YLR070C,4932.YMR041C,4932.YMR318C,4932.YNL274C,4932.YOR120W	BDH1,BDH2,ARA1,YDL124W,SFA1,ARI1,GND2,GRE3,YJR096W,XYL2,ARA2,ADH6,GOR1,GCY1	2.06e-07	1.13e-05	oxidoreductase activity, acting on the CH-OH group of donors, NAD or NADP as acceptor	C1 (N=197)	197	0.071066	4.94692	oxidoreductase activity, acting on the CH-OH group of donors, NAD or NADP as acceptor (0.07; 4.95)
Function	GO:0051920	7	11	4932	4932.YBL064C,4932.YBR244W,4932.YDR453C,4932.YIL010W,4932.YKL026C,4932.YLR109W,4932.YML028W	PRX1,GPX2,TSA2,DOT5,GPX1,AHP1,TSA1	3.43e-07	1.64e-05	peroxiredoxin activity	C1 (N=197)	197	0.035533	4.78516	peroxiredoxin activity (0.04; 4.79)
Function	GO:0016773	20	192	4932	4932.YAL017W,4932.YCL040W,4932.YCR091W,4932.YDR490C,4932.YEL041W,4932.YGL253W,4932.YGR052W,4932.YGR194C,4932.YGR240C,4932.YJL141C,4932.YJL164C,4932.YLL019C,4932.YLR345W,4932.YLR446W,4932.YMR205C,4932.YNL129W,4932.YOL100W,4932.YOL128C,4932.YOR347C,4932.YPL203W	PSK1,GLK1,KIN82,PKH1,YEF1,HXK2,FMP48,XKS1,PFK1,YAK1,TPK1,KNS1,YLR345W,YLR446W,PFK2,NRK1,PKH2,YGK3,PYK2,TPK2	2.28e-06	9.69e-05	phosphotransferase activity, alcohol group as acceptor	C1 (N=197)	197	0.101523	4.01368	phosphotransferase activity, alcohol group as acceptor (0.1; 4.01)
Function	GO:0019200	7	16	4932	4932.YCL040W,4932.YGL253W,4932.YGR194C,4932.YGR240C,4932.YLR345W,4932.YLR446W,4932.YMR205C	GLK1,HXK2,XKS1,PFK1,YLR345W,YLR446W,PFK2	2.34e-06	9.69e-05	carbohydrate kinase activity	C1 (N=197)	197	0.035533	4.01368	carbohydrate kinase activity (0.04; 4.01)
Function	GO:0016301	21	221	4932	4932.YAL017W,4932.YCL040W,4932.YCR091W,4932.YDR490C,4932.YEL041W,4932.YGL253W,4932.YGR052W,4932.YGR194C,4932.YGR240C,4932.YHR033W,4932.YJL141C,4932.YJL164C,4932.YLL019C,4932.YLR345W,4932.YLR446W,4932.YMR205C,4932.YNL129W,4932.YOL100W,4932.YOL128C,4932.YOR347C,4932.YPL203W	PSK1,GLK1,KIN82,PKH1,YEF1,HXK2,FMP48,XKS1,PFK1,YHR033W,YAK1,TPK1,KNS1,YLR345W,YLR446W,PFK2,NRK1,PKH2,YGK3,PYK2,TPK2	4.82e-06	0.00017	kinase activity	C1 (N=197)	197	0.106599	3.76955	kinase activity (0.11; 3.77)
Function	GO:0008106	5	7	4932	4932.YDL124W,4932.YHR104W,4932.YJR096W,4932.YMR318C,4932.YOR120W	YDL124W,GRE3,YJR096W,ADH6,GCY1	1.22e-05	0.00039	alcohol dehydrogenase (NADP+) activity	C1 (N=197)	197	0.0253807	3.40894	alcohol dehydrogenase (NADP+) activity (0.03; 3.41)
Function	GO:0008379	5	7	4932	4932.YBL064C,4932.YDR453C,4932.YIL010W,4932.YLR109W,4932.YML028W	PRX1,TSA2,DOT5,AHP1,TSA1	1.22e-05	0.00039	thioredoxin peroxidase activity	C1 (N=197)	197	0.0253807	3.40894	thioredoxin peroxidase activity (0.03; 3.41)
Function	GO:0004364	5	8	4932	4932.YDR513W,4932.YIR038C,4932.YKR076W,4932.YLL060C,4932.YMR251W	GRX2,GTT1,ECM4,GTT2,GTO3	1.94e-05	0.00053	glutathione transferase activity	C1 (N=197)	197	0.0253807	3.27572	glutathione transferase activity (0.03; 3.28)
Function	GO:0016903	7	24	4932	4932.YDL124W,4932.YER073W,4932.YJR009C,4932.YMR169C,4932.YMR170C,4932.YOR374W,4932.YPL061W	YDL124W,ALD5,TDH2,ALD3,ALD2,ALD4,ALD6	2.06e-05	0.00053	oxidoreductase activity, acting on the aldehyde or oxo group of donors	C1 (N=197)	197	0.035533	3.27572	oxidoreductase activity, acting on the aldehyde or oxo group of donors (0.04; 3.28)
Function	GO:0004029	5	9	4932	4932.YER073W,4932.YMR169C,4932.YMR170C,4932.YOR374W,4932.YPL061W	ALD5,ALD3,ALD2,ALD4,ALD6	2.95e-05	0.00066	aldehyde dehydrogenase (NAD) activity	C1 (N=197)	197	0.0253807	3.18046	aldehyde dehydrogenase (NAD) activity (0.03; 3.18)
Function	GO:0016620	6	19	4932	4932.YER073W,4932.YJR009C,4932.YMR169C,4932.YMR170C,4932.YOR374W,4932.YPL061W	ALD5,TDH2,ALD3,ALD2,ALD4,ALD6	5.7e-05	0.0012	oxidoreductase activity, acting on the aldehyde or oxo group of donors, NAD or NADP as acceptor	C1 (N=197)	197	0.0304569	2.92082	oxidoreductase activity, acting on the aldehyde or oxo group of donors, NAD or NADP as acceptor (0.03; 2.92)
Function	GO:0004032	4	5	4932	4932.YDL124W,4932.YHR104W,4932.YJR096W,4932.YOR120W	YDL124W,GRE3,YJR096W,GCY1	7.31e-05	0.0015	alditol:NADP+ 1-oxidoreductase activity	C1 (N=197)	197	0.0203046	2.82391	alditol:NADP+ 1-oxidoreductase activity (0.02; 2.82)
Function	GO:0004553	8	48	4932	4932.YBR001C,4932.YBR056W,4932.YDR001C,4932.YEL011W,4932.YGL156W,4932.YMR196W,4932.YPR026W,4932.YPR184W	NTH2,YBR056W,NTH1,GLC3,AMS1,YMR196W,ATH1,GDB1	0.00017	0.0032	hydrolase activity, hydrolyzing O-glycosyl compounds	C1 (N=197)	197	0.0406091	2.49485	hydrolase activity, hydrolyzing O-glycosyl compounds (0.04; 2.49)
Function	GO:0004602	4	7	4932	4932.YBR244W,4932.YDR513W,4932.YIR038C,4932.YKL026C	GPX2,GRX2,GTT1,GPX1	0.00018	0.0033	glutathione peroxidase activity	C1 (N=197)	197	0.0203046	2.48149	glutathione peroxidase activity (0.02; 2.48)
Function	GO:0016667	7	38	4932	4932.YCR083W,4932.YDR513W,4932.YGR209C,4932.YKL086W,4932.YKR076W,4932.YLR364W,4932.YPL171C	TRX3,GRX2,TRX2,SRX1,ECM4,GRX8,OYE3	0.00025	0.0044	oxidoreductase activity, acting on a sulfur group of donors	C1 (N=197)	197	0.035533	2.35655	oxidoreductase activity, acting on a sulfur group of donors (0.04; 2.36)
Function	GO:0004555	3	3	4932	4932.YBR001C,4932.YDR001C,4932.YPR026W	NTH2,NTH1,ATH1	0.00043	0.0072	alpha,alpha-trehalase activity	C1 (N=197)	197	0.0152284	2.14267	alpha,alpha-trehalase activity (0.02; 2.14)
Function	GO:0004030	3	4	4932	4932.YER073W,4932.YOR374W,4932.YPL061W	ALD5,ALD4,ALD6	0.00074	0.0109	aldehyde dehydrogenase [NAD(P)+] activity	C1 (N=197)	197	0.0152284	1.96257	aldehyde dehydrogenase [NAD(P)+] activity (0.02; 1.96)
Function	GO:0004857	7	50	4932	4932.YAL056W,4932.YDL130W-A,4932.YFR017C,4932.YHR138C,4932.YLR178C,4932.YML058W-A,4932.YMR174C	GPB2,STF1,IGD1,YHR138C,TFS1,HUG1,PAI3	0.0011	0.0157	enzyme inhibitor activity	C1 (N=197)	197	0.035533	1.8041	enzyme inhibitor activity (0.04; 1.8)
Function	GO:0004340	3	5	4932	4932.YCL040W,4932.YGL253W,4932.YLR446W	GLK1,HXK2,YLR446W	0.0012	0.0158	glucokinase activity	C1 (N=197)	197	0.0152284	1.80134	glucokinase activity (0.02; 1.8)
Function	GO:0004866	3	5	4932	4932.YHR138C,4932.YLR178C,4932.YMR174C	YHR138C,TFS1,PAI3	0.0012	0.0158	endopeptidase inhibitor activity	C1 (N=197)	197	0.0152284	1.80134	endopeptidase inhibitor activity (0.02; 1.8)
Function	GO:0008443	3	5	4932	4932.YGR240C,4932.YLR345W,4932.YMR205C	PFK1,YLR345W,PFK2	0.0012	0.0158	phosphofructokinase activity	C1 (N=197)	197	0.0152284	1.80134	phosphofructokinase activity (0.02; 1.8)
Function	GO:0008865	3	5	4932	4932.YCL040W,4932.YGL253W,4932.YLR446W	GLK1,HXK2,YLR446W	0.0012	0.0158	fructokinase activity	C1 (N=197)	197	0.0152284	1.80134	fructokinase activity (0.02; 1.8)
Function	GO:0015036	5	25	4932	4932.YCR083W,4932.YDR513W,4932.YGR209C,4932.YKR076W,4932.YLR364W	TRX3,GRX2,TRX2,ECM4,GRX8	0.0014	0.0158	disulfide oxidoreductase activity	C1 (N=197)	197	0.0253807	1.80134	disulfide oxidoreductase activity (0.03; 1.8)
Function	GO:0019158	3	5	4932	4932.YCL040W,4932.YGL253W,4932.YLR446W	GLK1,HXK2,YLR446W	0.0012	0.0158	mannokinase activity	C1 (N=197)	197	0.0152284	1.80134	mannokinase activity (0.02; 1.8)
Function	GO:0030246	5	26	4932	4932.YCL040W,4932.YGL156W,4932.YGL253W,4932.YLR446W,4932.YPR026W	GLK1,AMS1,HXK2,YLR446W,ATH1	0.0017	0.0179	carbohydrate binding	C1 (N=197)	197	0.0253807	1.74715	carbohydrate binding (0.03; 1.75)
Function	GO:0008519	4	16	4932	4932.YDL210W,4932.YHL016C,4932.YNR002C,4932.YOR273C	UGA4,DUR3,ATO2,TPO4	0.0022	0.0227	ammonium transmembrane transporter activity	C1 (N=197)	197	0.0203046	1.64397	ammonium transmembrane transporter activity (0.02; 1.64)
Function	GO:0005536	3	7	4932	4932.YCL040W,4932.YGL253W,4932.YLR446W	GLK1,HXK2,YLR446W	0.0024	0.024	glucose binding	C1 (N=197)	197	0.0152284	1.61979	glucose binding (0.02; 1.62)
Function	GO:0019203	3	7	4932	4932.YDR074W,4932.YJL155C,4932.YLR345W	TPS2,FBP26,YLR345W	0.0024	0.024	carbohydrate phosphatase activity	C1 (N=197)	197	0.0152284	1.61979	carbohydrate phosphatase activity (0.02; 1.62)
Function	GO:0071949	3	7	4932	4932.YEL071W,4932.YGR234W,4932.YLR142W	DLD3,YHB1,PUT1	0.0024	0.024	FAD binding	C1 (N=197)	197	0.0152284	1.61979	FAD binding (0.02; 1.62)
Function	GO:0015101	3	8	4932	4932.YDL210W,4932.YHL016C,4932.YOR273C	UGA4,DUR3,TPO4	0.0032	0.0292	organic cation transmembrane transporter activity	C1 (N=197)	197	0.0152284	1.53462	organic cation transmembrane transporter activity (0.02; 1.53)
Function	GO:0016868	3	8	4932	4932.YDL021W,4932.YMR105C,4932.YOL056W	GPM2,PGM2,GPM3	0.0032	0.0292	intramolecular transferase activity, phosphotransferases	C1 (N=197)	197	0.0152284	1.53462	intramolecular transferase activity, phosphotransferases (0.02; 1.53)
Function	GO:0043167	64	1578	4932	4932.YAL017W,4932.YAL060W,4932.YAL061W,4932.YBR001C,4932.YBR053C,4932.YBR169C,4932.YCL040W,4932.YCR091W,4932.YDL168W,4932.YDR001C,4932.YDR258C,4932.YDR490C,4932.YEL011W,4932.YEL041W,4932.YEL071W,4932.YFL021W,4932.YGL037C,4932.YGL156W,4932.YGL253W,4932.YGR019W,4932.YGR052W,4932.YGR087C,4932.YGR088W,4932.YGR194C,4932.YGR234W,4932.YGR240C,4932.YHL021C,4932.YHR008C,4932.YHR016C,4932.YHR033W,4932.YHR1…	PSK1,BDH1,BDH2,NTH2,YBR053C,SSE2,GLK1,KIN82,SFA1,NTH1,HSP78,PKH1,GLC3,YEF1,DLD3,GAT1,PNC1,AMS1,HXK2,UGA1,FMP48,PDC6,CTT1,XKS1,YHB1,PFK1,AIM17,SOD2,YSC84,YHR033W,ENO2,SLM1,DAL1,YAK1,FBP26,TPK1,SRX1,YKL091C,NNR2,DAL80,KNS1,XYL2,PUT1,TFS1,YLR345W,CAR2,YLR446W,PGM2,GAT2,SIP18,PFK2,GAD1,ADH6,RAS2,NRK1,NNR1,PKH2,YGK3,GLO4,PYK2,OYE3,TPK2,USV1,GLN1	0.0032	0.0292	ion binding	C1 (N=197)	197	0.324873	1.53462	ion binding (0.32; 1.53)
Function	GO:0050662	11	139	4932	4932.YEL071W,4932.YGL157W,4932.YGR019W,4932.YGR087C,4932.YGR234W,4932.YJR009C,4932.YLR142W,4932.YLR438W,4932.YMR250W,4932.YNL274C,4932.YPL171C	DLD3,ARI1,UGA1,PDC6,YHB1,TDH2,PUT1,CAR2,GAD1,GOR1,OYE3	0.0037	0.0306	coenzyme binding	C1 (N=197)	197	0.0558376	1.51428	coenzyme binding (0.06; 1.51)
Function	GO:0015035	4	20	4932	4932.YCR083W,4932.YDR513W,4932.YGR209C,4932.YLR364W	TRX3,GRX2,TRX2,GRX8	0.0044	0.0358	protein disulfide oxidoreductase activity	C1 (N=197)	197	0.0203046	1.44612	protein disulfide oxidoreductase activity (0.02; 1.45)
Function	GO:0000340	2	2	4932	4932.YLR270W,4932.YOR173W	DCS1,DCS2	0.0047	0.0374	RNA 7-methylguanosine cap binding	C1 (N=197)	197	0.0101523	1.42713	RNA 7-methylguanosine cap binding (0.01; 1.43)
Function	GO:0003872	2	2	4932	4932.YGR240C,4932.YMR205C	PFK1,PFK2	0.0047	0.0374	6-phosphofructokinase activity	C1 (N=197)	197	0.0101523	1.42713	6-phosphofructokinase activity (0.01; 1.43)
Function	GO:0004331	2	2	4932	4932.YJL155C,4932.YLR345W	FBP26,YLR345W	0.0047	0.0374	fructose-2,6-bisphosphate 2-phosphatase activity	C1 (N=197)	197	0.0101523	1.42713	fructose-2,6-bisphosphate 2-phosphatase activity (0.01; 1.43)
Function	GO:0004674	10	124	4932	4932.YAL017W,4932.YCR091W,4932.YDR490C,4932.YGR052W,4932.YJL141C,4932.YJL164C,4932.YLL019C,4932.YOL100W,4932.YOL128C,4932.YPL203W	PSK1,KIN82,PKH1,FMP48,YAK1,TPK1,KNS1,PKH2,YGK3,TPK2	0.0049	0.0374	protein serine/threonine kinase activity	C1 (N=197)	197	0.0507614	1.42713	protein serine/threonine kinase activity (0.05; 1.43)
Function	GO:0033833	2	2	4932	4932.YDL168W,4932.YMR318C	SFA1,ADH6	0.0047	0.0374	hydroxymethylfurfural reductase (NADH) activity	C1 (N=197)	197	0.0101523	1.42713	hydroxymethylfurfural reductase (NADH) activity (0.01; 1.43)
Function	GO:0045290	2	2	4932	4932.YBR149W,4932.YMR041C	ARA1,ARA2	0.0047	0.0374	D-arabinose 1-dehydrogenase [NAD(P)+] activity	C1 (N=197)	197	0.0101523	1.42713	D-arabinose 1-dehydrogenase [NAD(P)+] activity (0.01; 1.43)
Function	GO:0015203	3	10	4932	4932.YDL210W,4932.YHL016C,4932.YOR273C	UGA4,DUR3,TPO4	0.0053	0.0377	polyamine transmembrane transporter activity	C1 (N=197)	197	0.0152284	1.42366	polyamine transmembrane transporter activity (0.02; 1.42)
Keyword	KW-0560	40	256	4932	4932.YAL060W,4932.YAL061W,4932.YBL064C,4932.YBR149W,4932.YBR244W,4932.YDL124W,4932.YDL168W,4932.YDR453C,4932.YEL071W,4932.YER073W,4932.YGL157W,4932.YGR088W,4932.YGR234W,4932.YGR256W,4932.YHL021C,4932.YHR008C,4932.YHR037W,4932.YHR104W,4932.YIL010W,4932.YJR009C,4932.YJR096W,4932.YKL026C,4932.YKL086W,4932.YKL150W,4932.YKR049C,4932.YKR076W,4932.YLR070C,4932.YLR109W,4932.YLR142W,4932.YML028W,4932.YMR0…	BDH1,BDH2,PRX1,ARA1,GPX2,YDL124W,SFA1,TSA2,DLD3,ALD5,ARI1,CTT1,YHB1,GND2,AIM17,SOD2,PUT2,GRE3,DOT5,TDH2,YJR096W,GPX1,SRX1,MCR1,FMP46,ECM4,XYL2,AHP1,PUT1,TSA1,ARA2,ALD3,ALD2,ADH6,GOR1,GCY1,ALD4,GDH1,ALD6,OYE3	4.37e-17	6.77e-15	Oxidoreductase	C1 (N=197)	197	0.203046	14.1694	Oxidoreductase (0.2; 14.17)
Keyword	KW-0324	11	25	4932	4932.YBR196C,4932.YCL040W,4932.YDL021W,4932.YGL253W,4932.YGR240C,4932.YHR174W,4932.YJR009C,4932.YLR446W,4932.YMR205C,4932.YOL056W,4932.YOR347C	PGI1,GLK1,GPM2,HXK2,PFK1,ENO2,TDH2,YLR446W,PFK2,GPM3,PYK2	2.55e-09	1.82e-07	Glycolysis	C1 (N=197)	197	0.0558376	6.73993	Glycolysis (0.06; 6.74)
Keyword	KW-0520	18	95	4932	4932.YAL060W,4932.YAL061W,4932.YBR149W,4932.YDL168W,4932.YEL041W,4932.YER073W,4932.YGR234W,4932.YHR037W,4932.YJR009C,4932.YKL150W,4932.YKL151C,4932.YLR070C,4932.YMR041C,4932.YMR169C,4932.YMR170C,4932.YNL200C,4932.YNL274C,4932.YOR374W	BDH1,BDH2,ARA1,SFA1,YEF1,ALD5,YHB1,PUT2,TDH2,MCR1,NNR2,XYL2,ARA2,ALD3,ALD2,NNR1,GOR1,ALD4	2.35e-09	1.82e-07	NAD	C1 (N=197)	197	0.0913706	6.73993	NAD (0.09; 6.74)
Keyword	KW-0676	11	29	4932	4932.YBL064C,4932.YBR244W,4932.YCR083W,4932.YDR453C,4932.YDR513W,4932.YGR209C,4932.YIL010W,4932.YKL026C,4932.YLR109W,4932.YLR364W,4932.YML028W	PRX1,GPX2,TRX3,TSA2,GRX2,TRX2,DOT5,GPX1,AHP1,GRX8,TSA1	8.87e-09	3.44e-07	Redox-active center	C1 (N=197)	197	0.0558376	6.46344	Redox-active center (0.06; 6.46)
Keyword	KW-0049	8	10	4932	4932.YBL064C,4932.YBR244W,4932.YDR453C,4932.YIL010W,4932.YKL026C,4932.YKL086W,4932.YLR109W,4932.YML028W	PRX1,GPX2,TSA2,DOT5,GPX1,SRX1,AHP1,TSA1	1.33e-08	4.12e-07	Antioxidant	C1 (N=197)	197	0.0406091	6.3851	Antioxidant (0.04; 6.39)
Keyword	KW-0575	8	11	4932	4932.YBL064C,4932.YBR244W,4932.YDR453C,4932.YGR088W,4932.YIL010W,4932.YKL026C,4932.YLR109W,4932.YML028W	PRX1,GPX2,TSA2,CTT1,DOT5,GPX1,AHP1,TSA1	2.24e-08	5.79e-07	Peroxidase	C1 (N=197)	197	0.0406091	6.23732	Peroxidase (0.04; 6.24)
Keyword	KW-0418	21	205	4932	4932.YAL017W,4932.YCL040W,4932.YCR091W,4932.YDR490C,4932.YEL041W,4932.YGL253W,4932.YGR052W,4932.YGR194C,4932.YGR240C,4932.YHR033W,4932.YJL141C,4932.YJL164C,4932.YLL019C,4932.YLR345W,4932.YLR446W,4932.YMR205C,4932.YNL129W,4932.YOL100W,4932.YOL128C,4932.YOR347C,4932.YPL203W	PSK1,GLK1,KIN82,PKH1,YEF1,HXK2,FMP48,XKS1,PFK1,YHR033W,YAK1,TPK1,KNS1,YLR345W,YLR446W,PFK2,NRK1,PKH2,YGK3,PYK2,TPK2	1.61e-06	3.56e-05	Kinase	C1 (N=197)	197	0.106599	4.44855	Kinase (0.11; 4.45)
Keyword	KW-0521	14	93	4932	4932.YDL124W,4932.YEL041W,4932.YER073W,4932.YGL157W,4932.YGR234W,4932.YGR256W,4932.YHR104W,4932.YKL151C,4932.YMR318C,4932.YNL200C,4932.YOR120W,4932.YOR375C,4932.YPL061W,4932.YPL171C	YDL124W,YEF1,ALD5,ARI1,YHB1,GND2,GRE3,NNR2,ADH6,NNR1,GCY1,GDH1,ALD6,OYE3	1.81e-06	3.56e-05	NADP	C1 (N=197)	197	0.071066	4.44855	NADP (0.07; 4.45)
Keyword	KW-0346	14	96	4932	4932.YBR126C,4932.YBR169C,4932.YDL222C,4932.YDR074W,4932.YDR171W,4932.YDR258C,4932.YDR533C,4932.YFL014W,4932.YHR104W,4932.YIL101C,4932.YMR251W-A,4932.YOL052C-A,4932.YPL223C,4932.YPL280W	TPS1,SSE2,FMP45,TPS2,HSP42,HSP78,HSP31,HSP12,GRE3,XBP1,HOR7,DDR2,GRE1,HSP32	2.54e-06	4.37e-05	Stress response	C1 (N=197)	197	0.071066	4.35952	Stress response (0.07; 4.36)
Keyword	KW-1015	14	97	4932	4932.YBL064C,4932.YBR244W,4932.YCR083W,4932.YDR453C,4932.YDR513W,4932.YGR209C,4932.YIL010W,4932.YKL026C,4932.YKL086W,4932.YLR109W,4932.YLR364W,4932.YML028W,4932.YPL123C,4932.YPL154C	PRX1,GPX2,TRX3,TSA2,GRX2,TRX2,DOT5,GPX1,SRX1,AHP1,GRX8,TSA1,RNY1,PEP4	2.83e-06	4.39e-05	Disulfide bond	C1 (N=197)	197	0.071066	4.35754	Disulfide bond (0.07; 4.36)
Keyword	KW-0963	75	1570	4932	4932.YAL017W,4932.YAL056W,4932.YAL060W,4932.YAL061W,4932.YBR126C,4932.YBR149W,4932.YBR196C,4932.YBR214W,4932.YBR244W,4932.YDL021W,4932.YDL110C,4932.YDL124W,4932.YDL223C,4932.YDR001C,4932.YDR074W,4932.YDR223W,4932.YDR453C,4932.YDR513W,4932.YDR533C,4932.YEL071W,4932.YFR017C,4932.YGL037C,4932.YGL157W,4932.YGR019W,4932.YGR087C,4932.YGR088W,4932.YGR142W,4932.YGR194C,4932.YGR209C,4932.YGR234W,4932.YGR2…	PSK1,GPB2,BDH1,BDH2,TPS1,ARA1,PGI1,SDS24,GPX2,GPM2,TMA17,YDL124W,HBT1,NTH1,TPS2,CRF1,TSA2,GRX2,HSP31,DLD3,IGD1,PNC1,ARI1,UGA1,PDC6,CTT1,BTN2,XKS1,TRX2,YHB1,PFK1,SOL4,YSC84,YHR033W,RTC3,GRE3,ENO2,YAK1,TPK1,TDH2,SRX1,MRP8,NNR2,ECM4,AHP1,TFS1,DCS1,YLR345W,GRX8,CAR2,TSA1,HUG1,TSL1,YMR090W,PGM2,ALD3,ALD2,PFK2,GTO3,TPS3,NNR1,GOR1,EGO4,OPI10,PKH2,GCY1,DCS2,LSP1,ALD6,RNY1,GRE1,YPL247C,HSP32,GLN1,GDB1	4.6e-06	6.49e-05	Cytoplasm	C1 (N=197)	197	0.380711	4.18776	Cytoplasm (0.38; 4.19)
Keyword	KW-0597	91	2056	4932	4932.YAL017W,4932.YAL056W,4932.YAL060W,4932.YAL061W,4932.YBL064C,4932.YBR001C,4932.YBR149W,4932.YBR161W,4932.YBR196C,4932.YBR214W,4932.YCL040W,4932.YCR091W,4932.YDL110C,4932.YDL124W,4932.YDL130W-A,4932.YDL204W,4932.YDL222C,4932.YDL223C,4932.YDR001C,4932.YDR171W,4932.YDR223W,4932.YDR453C,4932.YDR490C,4932.YDR513W,4932.YEL011W,4932.YER054C,4932.YFL014W,4932.YFL021W,4932.YFR017C,4932.YGL253W,4932.YG…	PSK1,GPB2,BDH1,BDH2,PRX1,NTH2,ARA1,CSH1,PGI1,SDS24,GLK1,KIN82,TMA17,YDL124W,STF1,RTN2,FMP45,HBT1,NTH1,HSP42,CRF1,TSA2,PKH1,GRX2,GLC3,GIP2,HSP12,GAT1,IGD1,HXK2,STF2,PIL1,PDC6,YGR130C,GPC1,XKS1,TRX2,YHB1,PFK1,SOD2,YSC84,YHR138C,ENO2,PIG2,SLM1,YAK1,FBP26,TDH2,MRP8,MCR1,NNR2,FAT3,KNS1,AHP1,YLR149C,MSC3,GSY2,DCS1,TMA10,YLR345W,TSA1,TSL1,MSC1,EIS1,AVO2,SEG1,PGM2,YMR155W,YMR196W,PFK2,TPS3,ADH6,RAS2,YNL1…	5.27e-06	6.8e-05	Phosphoprotein	C1 (N=197)	197	0.461929	4.16749	Phosphoprotein (0.46; 4.17)
Keyword	KW-0320	4	9	4932	4932.YEL011W,4932.YFR017C,4932.YLR258W,4932.YPR184W	GLC3,IGD1,GSY2,GDB1	0.00038	0.0045	Glycogen biosynthesis	C1 (N=197)	197	0.0203046	2.34679	Glycogen biosynthesis (0.02; 2.35)
Keyword	KW-1000	8	64	4932	4932.YBR244W,4932.YGR240C,4932.YIL136W,4932.YKL026C,4932.YKL150W,4932.YMR205C,4932.YOR228C,4932.YPL186C	GPX2,PFK1,OM45,GPX1,MCR1,PFK2,MCP1,UIP4	0.00097	0.0107	Mitochondrion outer membrane	C1 (N=197)	197	0.0406091	1.97062	Mitochondrion outer membrane (0.04; 1.97)
Keyword	KW-0326	6	43	4932	4932.YBR001C,4932.YBR056W,4932.YDR001C,4932.YGL156W,4932.YPR026W,4932.YPR184W	NTH2,YBR056W,NTH1,AMS1,ATH1,GDB1	0.0025	0.0263	Glycosidase	C1 (N=197)	197	0.0304569	1.58004	Glycosidase (0.03; 1.58)
Keyword	KW-0114	3	8	4932	4932.YGL248W,4932.YJL164C,4932.YPL203W	PDE1,TPK1,TPK2	0.0032	0.0311	cAMP	C1 (N=197)	197	0.0152284	1.50724	cAMP (0.02; 1.51)
Keyword	KW-0808	34	705	4932	4932.YAL017W,4932.YBR126C,4932.YBR161W,4932.YCL040W,4932.YCR091W,4932.YDR490C,4932.YEL011W,4932.YEL041W,4932.YGL253W,4932.YGR019W,4932.YGR043C,4932.YGR052W,4932.YGR194C,4932.YGR240C,4932.YHR033W,4932.YIR038C,4932.YJL141C,4932.YJL164C,4932.YKR076W,4932.YLL019C,4932.YLL060C,4932.YLR258W,4932.YLR299W,4932.YLR345W,4932.YLR438W,4932.YLR446W,4932.YMR205C,4932.YMR251W,4932.YNL129W,4932.YOL100W,4932.YOL1…	PSK1,TPS1,CSH1,GLK1,KIN82,PKH1,GLC3,YEF1,HXK2,UGA1,NQM1,FMP48,XKS1,PFK1,YHR033W,GTT1,YAK1,TPK1,ECM4,KNS1,GTT2,GSY2,ECM38,YLR345W,CAR2,YLR446W,PFK2,GTO3,NRK1,PKH2,YGK3,PYK2,TPK2,GDB1	0.0033	0.0311	Transferase	C1 (N=197)	197	0.172589	1.50724	Transferase (0.17; 1.51)
Keyword	KW-0021	4	19	4932	4932.YGL253W,4932.YGR240C,4932.YLR258W,4932.YMR205C	HXK2,PFK1,GSY2,PFK2	0.0038	0.0323	Allosteric enzyme	C1 (N=197)	197	0.0203046	1.4908	Allosteric enzyme (0.02; 1.49)
Keyword	KW-0496	37	800	4932	4932.YAL056W,4932.YBL064C,4932.YBR056W,4932.YBR244W,4932.YCR083W,4932.YDL130W-A,4932.YDR070C,4932.YDR258C,4932.YDR513W,4932.YER053C,4932.YER073W,4932.YGR008C,4932.YGR052W,4932.YGR240C,4932.YHL021C,4932.YHR008C,4932.YHR037W,4932.YIL136W,4932.YJL161W,4932.YKL026C,4932.YKL150W,4932.YKL187C,4932.YKR049C,4932.YLR142W,4932.YLR251W,4932.YLR327C,4932.YMR152W,4932.YMR205C,4932.YNL195C,4932.YNL200C,4932.YN…	GPB2,PRX1,YBR056W,GPX2,TRX3,STF1,FMP16,HSP78,GRX2,PIC2,ALD5,STF2,FMP48,PFK1,AIM17,SOD2,PUT2,OM45,FMP33,GPX1,MCR1,FAT3,FMP46,PUT1,SYM1,TMA10,YIM1,PFK2,YNL195C,NNR1,GOR1,GLO4,MCP1,ALD4,UIP4,OXR1,GDB1	0.0042	0.0342	Mitochondrion	C1 (N=197)	197	0.187817	1.46597	Mitochondrion (0.19; 1.47)
Keyword	KW-0723	10	122	4932	4932.YAL017W,4932.YCR091W,4932.YDR490C,4932.YGR052W,4932.YJL141C,4932.YJL164C,4932.YLL019C,4932.YOL100W,4932.YOL128C,4932.YPL203W	PSK1,KIN82,PKH1,FMP48,YAK1,TPK1,KNS1,PKH2,YGK3,TPK2	0.0044	0.0342	Serine/threonine-protein kinase	C1 (N=197)	197	0.0507614	1.46597	Serine/threonine-protein kinase (0.05; 1.47)
Keyword	KW-0859	2	2	4932	4932.YGR194C,4932.YLR070C	XKS1,XYL2	0.0047	0.0347	Xylose metabolism	C1 (N=197)	197	0.0101523	1.45967	Xylose metabolism (0.01; 1.46)
[truncated: 6,452 more rows]

## Sheet: S7-Clusters phenotypes
Phenotype	Direction	Gene
qGlucose	+	HXT14
qEthanol	-	AGP2
qEthanol	-	AHP1
qEthanol	-	AIM17
qEthanol	-	ALD2
qEthanol	-	ALD3
qEthanol	-	ALD6
qEthanol	-	ALP1
qEthanol	-	AMS1
qEthanol	-	AQY1
qEthanol	-	ATO2
qEthanol	-	AVO2
qEthanol	-	BDH1
qEthanol	-	CAR2
qEthanol	+	CSH1
qEthanol	-	CTT1
qEthanol	-	DAL1
qEthanol	-	DAL3
qEthanol	-	DAL80
qEthanol	-	DDR2
[truncated: 1,169 more rows]

## Sheet: S8 - Hub gene list
Gene	Cluster	Description (UniProt Keywords)
[truncated: 25 more rows]

[truncated: 2 more sheets: S9-Short-variant data, S10 - Multi-omics network]
